# Supplementary material for: Developing genome-wide SNPs and constructing an ultrahigh-density linkage map in oil palm
Source: Sci Rep. 2018 Jan 12;8:691. doi: 10.1038/s41598-017-18613-2 (PMC5766616; doi:10.1038/s41598-017-18613-2)
Supplement: Supplementary file 1 — Table S1 [file 41598_2017_18613_MOESM1_ESM.xlsx]

## Sheet: Additional Table S1
Additional Table S1 All the SNPs and microsatellite markers with flanking sequences, linkage map and physical position, gene annotation used in this study
No.	Marker name	Map position(cM)	Chromosome	SNP_ref	SNP_mutation	SNP's position in the flanking sequence	Sequence for SNP, KASP and microsatellite markers	Contigs name containing SNP	SNP's position in the contigs	Gene ID	Gene annotation
1	312936	0	Chr1	T	C	48	TGCAGAAACATTTGGGAGGTCTGATTGAGTGGATGTTTAACCTTAGCTTAAAAACCCGGGCCATGGTTACTCACCTGCCACCAAAAGCTAGCGCTTTGTAATTGGTGCCTTTGGTGGTGTTGTAGAAGAT	gi|741241877|ref|NW_011550611.1|	1345036	gene1495	subtilisin-like protease SBT3.5
2	312935	0	Chr1	C	T	21	TGCAGTTGCAACGAGGAGTCCCTGAATGGTACTGACTTGGCCGGAACTATTGTCCTGTGTGTGGTTTTTTCTGTCTCATCCGATTATTCTTTGTACCAAGATGCTCTGAAAGGTGTTCTGAAAGCTGGGG	gi|741241877|ref|NW_011550611.1|	1345100	gene1495	subtilisin-like protease SBT3.5
3	312968	0	Chr1	A	G	20	TGCAGGGCCAACGTCAATAAAGGTTAAAAGTTTTTAATAATGACTAATGATATATCAAGGATACTCATGACCAGCTGATAATAGATCTTTGCACTTTCTTTTTTTTTGCACACAGCATAGCACAGTGCTT	gi|741241877|ref|NW_011550611.1|	1411129	gene1499	putative aconitate hydratase%2C cytoplasmic
4	312985	0.695	Chr1	C	A	60	TGCAGAGGCATCCTTTTTGTCCTCAGCAAAGAGCAAACTGATTGTTTTATCATCTTTTCCGGAGATTTGTGAACCTTTCTCATGCAGACTACATCATCAATTTGTAAAGAACCACCACATGACAACAAAA	gi|741241877|ref|NW_011550611.1|	1435270	gene1501	tRNA wybutosine-synthesizing protein 2/3/4%2C transcript variant X5
5	312999	0.695	Chr1	C	T	39	TGCAGTCTACATTTGAGAAAACAACAATAACCCATACTCCTTATTCGATTGTATTATGTGGAAGCAACCATCAATAGCATAGCAAGCCATTACCAAATGAAAAATAAATAAATAAATAAATAAATCCAAT	gi|741241877|ref|NW_011550611.1|	1464720	gene1503	scaffold attachment factor B1-like%2C transcript variant X1
6	312988	0.695	Chr1	A	G	9	TGCAGATCATCAGGCCTCTAGATTGTTTTGATGCAATGGGCATGGGTAACTAGCAGAATCATCGATGGAAGAACATCAAGGTGGAGGACATTAGGCGATGGAATGGTTTAAATTTCAAATGAGCAAAAAT	gi|741241877|ref|NW_011550611.1|	1442704	intergenic	intergenic
7	313007	0.695	Chr1	C	T	19	TGCAGAGTTTGGCAGAAACTAATGTTTTTATGTGTGTACAACAGCTTTTAAACTCATTTTAGGAGAGAACTTTTGACATTCATAGTGATATTAGGCTGCTTTTTCTAGGTGATAGAAGAGCCAGCCACTA	gi|741241877|ref|NW_011550611.1|	1468931	intergenic	intergenic
8	313685	0.695	Chr1	A	G	58	TGCAGGTGTATAAACATGCAAGGATATGCAGGTGTATAAACACGCAAGGATATGCACATGCACTCATAGTTGCACAAACATTAGCTTACAAAGTGCTTTGGGCACTATGGAGTCCACCTAGTTGTTGCCT	gi|741241877|ref|NW_011550611.1|	3301293	gene1589	tyrosyl-DNA phosphodiesterase 1%2C transcript variant X4
9	312977	0.695	Chr1	T	G	48	TGCAGCATGATCACTGTTTGATGATGTCTTTTGTCTGATTTGTTTATTTGTATGCCTTTCTACAGCACGGTAAAGAAAACTGTTGTCTCTTTGTGATACATTTCCTGAAGTCCCAGGTAATGCAATGCTT	gi|741241877|ref|NW_011550611.1|	1431722	gene1501	tRNA wybutosine-synthesizing protein 2/3/4%2C transcript variant X5
10	313034	1.392	Chr1	G	A	34	TGCAGGTGCGCTTTGCAAAAATGGGGGAAAACCGCATCCTGACTCCTAAGAAAGGTGGGACCATCTTGACCTTCAAAAACTCAAAATGGAGATACTTTTGTAGTCATGCTATTTATTTTCAAATGTGCAT	gi|741241877|ref|NW_011550611.1|	1561781	gene1509	uncharacterized GPI-anchored protein At1g61900-like%2C transcript variant X4
11	26793	1.392	Chr1	C	G	16	TGCAGCAGTGCGTCACTTCCGGTGTGGTCACTGGAGGGAGGCAGTGGTAGGCCGAGCCTGAGTCAGATGGTGGTGGGTCGTGTCACCATGGTTACGGGGGTTGGGTTGTTGTCAATAATTAAATCGGTGT	gi|741234699|ref|NW_011557768.1|	5745	gene28844	uncharacterized LOC105036562
12	313060	1.392	Chr1	T	C	56	TGCAGCTAAATTATAAAAAAAAGGGTACATGACAAACTCGGTAGGTTACAACATATGTTACAAAACCTGAAAAAAGATAAAATATGAATACAAAATAAGACTACACAACTCGGACCCCCAGCTAATGAGC	gi|741241877|ref|NW_011550611.1|	1605019	gene1511	protein TRANSPARENT TESTA 12-like
13	313024	2.087	Chr1	T	A	70	TGCAGATCTACCTAATTGTTATATCTAATTATTTGAAGAGGTTATCAAGGGGCGCAGTTGGTGGTTCCCTGAATGCCCGAACCCTTCAATTCATCAAAGACATTCCCTTTCCGCGAAGGTCGGTTGGTCG	gi|741241877|ref|NW_011550611.1|	1548096	intergenic	intergenic
14	313796	2.087	Chr1	T	G	18	TGCAGGCCTTGCGCCGCGGCTGTGCCTAAGAAGAGAAGCATAAGAGTCAGAGGGAGCAAGAACATGAAGTAGGTTTTGGAGGCCATCTTAGAAAGCAAAGGTGATGGAACTCTCACTCTCGGATGCTGAA	gi|741241877|ref|NW_011550611.1|	3576845	gene1600	peroxidase 1
15	313027	2.087	Chr1	C	G	25	TGCAGGATCATGAAAGCATTTGAACGACCACCAGCAAAGCAATGAGCAACGGAAGCTTCATGTCTTTTTCATTTTCAGCTGAAAGAAAAGAAACATAAGTAAAATAGAAAGTTAACTTCATCAAGAAATA	gi|741241877|ref|NW_011550611.1|	1553733	gene1509	uncharacterized GPI-anchored protein At1g61900-like%2C transcript variant X4
16	Eg315	2.776	Chr1	N/A	N/A	N/A	atgcatgtgattttattaggtgagagagagagaagagagagagagagagagagagagatgggggctgagagaaaaaaaattaaattaccttccttctctcacctagtttttgccttactgattgactgagggtcggctgcaaaatggaggaagaacccatttctaagtagatcaatttaagtgttatagttttaaggagaaaaagtgaacaatagtaccttcgttggctggaaaaattcaccaactacatctttcacttttaagtccccagaagatgtacaaacttcagaagattgcacc	N/A	N/A	NA	NA
17	313119	2.776	Chr1	A	T	20	TGCAGAAAGAGTTCTTCAGACGTATAACGGCCAAATGATGCCTAATATTGAGCAAACTTTCAGACTAAATTGGGCTACCTGTGGATCGGGTGAGAGGCGTGATGATAGCACTGATTATACAATCTTTGTT	gi|741241877|ref|NW_011550611.1|	1767125	gene1517	polyadenylate-binding protein RBP45
18	313111	2.776	Chr1	C	G	60	TGCAGGACCGGAGAGAGCGGCGGGCCGGCGTTCGGGAGAACCTGGAAAAACTGAGGGGTCATCTCAGAAAGATCAGCGACGTGGTCGATCTCACTCATGGCAGGTCAATCAAGAACCCTAGATTGGAAGC	gi|741241877|ref|NW_011550611.1|	1751870	gene1516	putative disease resistance protein RGA3
19	313103	2.776	Chr1	T	C	59	TGCAGCTGTGCCCTCTTGCTAAGGTACCAGTAGAATTCCTCTTTTCTTCCTCTACCATTTGTGTTAGACATGATTGAGTCATAGTTCCTGATTTTTCTTAAAGAAAATAGTAAGAACTTGATAAAAGCTG	gi|741241877|ref|NW_011550611.1|	1748714	gene1516	putative disease resistance protein RGA3
20	313056	2.776	Chr1	A	G	25	TGCAGTGTAAATTAGGGGACCTACATGGGGACAGCTTATTGGTAAAACTTCAGGGTTTAGATGGTAAGGGCGTCCCCCAAAGTTATTTCATTACTTGTAACTTATCCCCAAGTCAGTGATCATTGAAAGA	gi|741241877|ref|NW_011550611.1|	1597737	intergenic	intergenic
21	313107	2.776	Chr1	C	A	47	TGCAGAGGTCTTTCTTTATACGAGGTGAACACTCTAATGATGAATTCTACTATATGCATGATCTAATCCATGACTTGGCGCATTTTGTTTCCATGCATGATTACCTTAGAATTGACAGTGATCGGATAGG	gi|741241877|ref|NW_011550611.1|	1750503	gene1516	putative disease resistance protein RGA3
22	313116	2.776	Chr1	A	G	31	TGCAGAGGTCTTTCTTTGAACGAGGTGAACACTCTAATGATGTTTTCTATTATATGAATGATCTAATCCATGACTTGGCGCATTTTGTTTCCATGCATGATTGCCTTAGAATTGACAGCGATCAGATAGG	gi|741241877|ref|NW_011550611.1|	1760705	gene1516	putative disease resistance protein RGA3
23	313247	2.776	Chr1	C	T	38	TGCAGTCCCATCAGTTGGTCAGCCTCCCTTTTCGATTCTACCTCGACAGATGCTTCTGACTTTGCTTACAACACAAAATCAGCACGCCTATAAATTACTTCACTGACTTTGGTCCTATATTTCATAGGAT	gi|741241877|ref|NW_011550611.1|	1973361	gene1528	tobamovirus multiplication protein 1%2C transcript variant X2
24	313829	2.776	Chr1	G	A	15	TGCAGCTTCAAAATGAAAAGGAAGGAAGAACTATATGTGGTGTTTCCAGGATCGAATGGCACCCATATAAATCAAGCCAGAGACCAGGATAGCCACATAAATTTAATCTAGCGCCCGAGCCATTATGCTT	gi|741241877|ref|NW_011550611.1|	3650336	gene1605	protein NDR1-like
25	313078	2.776	Chr1	T	G	14	TGCAGGGTAATGATATTGCAGATTTTGGGCTTTAACAGGAATCACACGAGTGATTTCATGGCACGGCCGGCCTCCCCGGTGTTCGTGAGACACACGGAAAAAAAATCGGAGACTTCAGAAGGGAATCACA	gi|741241877|ref|NW_011550611.1|	1653415	intergenic	intergenic
26	313248	3.819	Chr1	A	G	48	TGCAGGCTGGTGCTGCTTTCTAGAGTTGCTTTATGTCTTTCACAAGGAGCATGTTTATAGAAAAGTTAACCCCTGGTTGTGAGGAAGATATTGATTCCCAATTATTCTCCTGGATATGAATTCATTTCGT	gi|741241877|ref|NW_011550611.1|	1973280	gene1528	tobamovirus multiplication protein 1%2C transcript variant X2
27	313196	3.819	Chr1	T	G	10	TGCAGAAAGTTATCCTGATAGAATAAAAAAATGTCCGGTACTTTTTATGGTAGGATTAGTGCATGCTCTTGCAGTCTTCCGCCTTCCACCTTGTATGGTTTTGACCTAAGAACTAGTTTAGGACTGATTA	gi|741241877|ref|NW_011550611.1|	1899288	gene1524	abnormal spindle-like microcephaly-associated protein homolog
28	313849	3.821	Chr1	A	G	9	TGCAGTGGGAATATAAATCTTTAGGCAGGGTAGGGTATCCAAGGGAGTAACCTGTTGGAGTCGTTTGAAAGTAATCGATGAAAGGAGAGTCTCCACACGTCTGCTGCTAAACTACACACCATACAACCAT	gi|741241877|ref|NW_011550611.1|	3697607	intergenic	intergenic
29	313172	3.821	Chr1	T	C	24	TGCAGGGCCAAGGTACCTCACGATGATCACTTTATCGTTTATAAATCGGTTCTTGGAGCTTATCCCAAGGGTAGGTAGTGTGTCATAAGCTACCAAAAGGATGGGACGTGTTGGAAGCTCCTCACAAATA	gi|741241877|ref|NW_011550611.1|	1846846	intergenic	intergenic
30	313201	3.821	Chr1	T	C	10	TGCAGAGTATTTTCCCTAAATGAATGTTCCTTTTCTAGTCAAATGGATCTAGAAACTTAGCAAAATTGCAATAAATGTTTAAACTTTTTTTGAAAGAAGAAAATATGGTTGTGGAGTGTAATCACAAAAT	gi|741241877|ref|NW_011550611.1|	1901206	gene1524	abnormal spindle-like microcephaly-associated protein homolog
31	313904	3.821	Chr1	A	G	35	TGCAGTTTGTCGACCACTTCTGAATTAGCTAATAGCTATTGCATGGTTGGTGATGGACAGAGGGAGGTTCTCTCAAGATCTTACTGGAAGGTCCACATATGGATAAGCAAACATTTGGTTCCATAAAAAC	gi|741241877|ref|NW_011550611.1|	3873009	intergenic	intergenic
32	313804	3.821	Chr1	T	C	105	TGCAGTTTTTTGTTTTCTTGATGAAATGGGAGGTGTAACCACCCCCGAGTTCTATTATGTTAAGAGGATTTGCGGTTGTTGATCTTACAAATTCAATCATCACATATAGATTAACACTTGGATGAGTTGT	gi|741241877|ref|NW_011550611.1|	3595607	intergenic	intergenic
33	313207	3.821	Chr1	G	A	40	TGCAGAGGTATCAGTCAAACAATAAAGAATCAGGCTCCCGCAATTGGTATGGCATATTCTTATCTCATCATAGCAGCATCTCCGGACTTGAAAGCATCCAGAGATCATTCAATCTTCAATTCCATCCCTA	gi|741241877|ref|NW_011550611.1|	1917823	gene1525	uncharacterized LOC105051459
34	313496	3.821	Chr1	G	A	24	TGCAGAGCCGTTAATTACCTTTCGCAACACAAAATGCTCATACAAGAAAATAAATAAATAAAAATACAAAGAGTAGGCCTTATTCCATCTCTTTGCTTTCAACATGATGAATCCTGCTTCACCACTCATT	gi|741241877|ref|NW_011550611.1|	2846593	gene1563	protein disulfide isomerase-like 5-4
35	313676	3.821	Chr1	T	G	64	TGCAGCAAAGTGATAACGGATCTCCTTAGATGAGAATAGGGTGACGACAAAGTGGAAGAAAATTGATAAAGAAACTTGATTGAACTGCTAAATGGATGAAAATTAACTGAGAGAAGCGAGGAAGATGGAG	gi|741241877|ref|NW_011550611.1|	3293500	gene1589	tyrosyl-DNA phosphodiesterase 1%2C transcript variant X4
36	313233	3.821	Chr1	A	C	35	TGCAGGCAAATACTTAATATTATGAACATAAAAAACATTATTGTGTTAAGATATAAGGGAAACAGAAATAAGCATCCTCTTCAATGGGATTGACATTGGTCCTATTTTTAGGGTACACCATATGAAACTT	gi|741241877|ref|NW_011550611.1|	1956420	gene1527	uncharacterized LOC105051475%2C transcript variant X1
37	313253	3.821	Chr1	A	C	34	TGCAGAAGAACCGCCAAGAAACAAGTAAAGGGCAAGAACAAGAATGTCCCAAATTACTTTCCTTTCTCTACATATATGTATATATATATATCCCGAATTACTTAAATTAGTGGGAATATCCTATAACCCT	gi|741241877|ref|NW_011550611.1|	1979830	gene1528	tobamovirus multiplication protein 1%2C transcript variant X2
38	313020	3.821	Chr1	T	C	98	TGCAGTACGTGATACAACATTTAGTTGTGTTACTCAAAATCAAGTAAAGAGGATGAGGATGCCAAAAAGATAAGGATAACATAAAATTTAATAATGTTACTCTCCAAGTGAAGATGACTGCTGATCGACA	gi|741241877|ref|NW_011550611.1|	1544969	intergenic	intergenic
39	313885	3.821	Chr1	T	A	9	TGCAGGACTGCTACAGTTTGAATTATGGACAAACTATTAAGATGTATATTGCTTTCAATAGGAAAGCAGCACAAAAAATTAAACCTCTATCTGGTGGAACTCATTTAATTCAAGCAGTTACAAGAGATCC	gi|741241877|ref|NW_011550611.1|	3797558	intergenic	intergenic
40	313219	3.821	Chr1	G	A	35	TGCAGAACCTGTTAGCTTTGGACCACAACAATTCGCTAAATCAATCTAAACTACCCAACTCATAAGCTTAGCCTCATCCTGTCTCTCTGAAGTCTCTAGTCCACATACTCGGCATATTCTAACCCCCAAA	gi|741241877|ref|NW_011550611.1|	1932677	intergenic	intergenic
41	313468	3.821	Chr1	A	G	28	TGCAGAAAGAGAACACTTTTATGTGATATTCTCCATAGAAAACCTCAAAGTTAATTTACAAATCATACTTCTATTATGCTCATCCTGACCGAATTCTTTTGAACAAAAAGTTTTTCTAATGTATTTCGCA	gi|741241877|ref|NW_011550611.1|	2729550	gene1557	tryptophan synthase beta chain 1
42	313208	3.821	Chr1	G	A	44	TGCAGGTGATTTTTTTTAAGCCTGAAATCATTATAAATGATAGGATTCTAGATTGAAAGAAATAGATATTTGGTGTTTTATTTCCTTTTGAATGATGGTTAGAGGGATGTCTTTGATCACTTGGTTGTTG	gi|741241877|ref|NW_011550611.1|	1917744	gene1525	uncharacterized LOC105051459
43	313492	4.521	Chr1	G	C	41	TGCAGATTTCTTCGTAATGGTTAGTGGGGAGATGCATATTGTTTTGCACTAGAATATTTCAATATGAACCAGTGAGTTACCATAGTTTTGCTCAAAATAAGGTTTTCTACATGTAAAAGTTTTCAGGTTT	gi|741241877|ref|NW_011550611.1|	2822649	intergenic	intergenic
44	313522	5.22	Chr1	T	A	17	TGCAGCTGAGATTTCATCGCCCTGTAAGACATGGTAGAGACCAAAAAATAAGAGATGAACATAGCAGGAAACTCCATGCTCTATATACGAGGCAGCAGCATCAAAATAACCAGCTGATCTCAGAGAATAA	gi|741241877|ref|NW_011550611.1|	2937822	intergenic	intergenic
45	313925	5.22	Chr1	A	G	18	TGCAGTCAAATATATATGTATATATTTTGTTGCTACATCACTCGAAGAAGAAACGTCCTTTGAAACTGCCTCATTACTTGCTTTCCAAATGAGCCATCCAATATTAACAATCATAGACTTTGTTTTTTTT	gi|741241877|ref|NW_011550611.1|	3928263	gene1620	pentatricopeptide repeat-containing protein At3g22150%2C chloroplastic-like
46	313512	5.22	Chr1	A	G	17	TGCAGAGGTAATGGACAAAAATACCTGAATTACAGGTTCAAGTCCTAGATAATTACTTCAGTGCCAACAAGGGAGAATATGGGTCCATTTCTCACCTGATCCTGAGGATTTTGTAAATGGACTCTAATAG	gi|741241877|ref|NW_011550611.1|	2879800	gene1566	glycine-rich protein DOT1-like
47	18147	5.22	Chr1	A	C	13	TGCAGTCCTTTCCTTTTCTTTAACGAAGGTTGCGTGTTTGTATTTTTTATTTATTTAGCATGGAACTACGTGAGATTTAGGTTGCAAATTTTGCAAAATTGAGAACACGAGTCGATCATATGATAGGCAT	gi|741226544|ref|NW_011565918.1|	2042	intergenic	intergenic
48	314907	5.22	Chr1	T	C	89	TGCAGGCTTGTTCTACATTGACGATGACTACAAAATTTCCTCAATATTGTTTCATCATTAATCTGCTAATTAGGTACATACATGTGTGCGCGCGTGTGTGTAATGAGGAAAGACACAGATAGGGGCCCCA	gi|741241879|ref|NW_011550609.1|	512277	gene1339	receptor-like serine/threonine-protein kinase SD1-8
49	314040	5.22	Chr1	G	T	73	TGCAGGTCTTATAGGTGGAGCTTGCAAGGAAGGCGGCAAAAAGGGCAGTGATTAGCCACTCTGGGAACATAATGTTGCAAACCACTCCGATACTCACTCCTAAGAGCATGCATGGCTCCGAGAGCAGACA	gi|741241877|ref|NW_011550611.1|	4509773	gene1638	uncharacterized LOC105052329
50	313495	5.22	Chr1	T	C	16	TGCAGTGCAAGTGCTTATTCCAGTTTTATATTGGCTTTCTGTAGTGCGTTTAGGTTTATCTTTTTCGTTCTACCTTTTTCCCTTGGAATGTTTTAATCTCGCGCTATTAGTGCCATGAATAATTTTGCAT	gi|741241877|ref|NW_011550611.1|	2846628	gene1563	protein disulfide isomerase-like 5-4
51	314447	5.221	Chr1	C	A	43	TGCAGCCTTTATAACATCTTTAATGTGACCTAAAGAACAATAAATTAAATCTGACATTTTGTTGTTTGGCTTTTCCTCTCTTATTTTGCATAGCAAAATTTAAAATGCTGGTTTGTCAGCTGATTCCTAT	gi|741241878|ref|NW_011550610.1|	380220	gene1412	uncharacterized LOC105050428
52	314416	6.622	Chr1	A	T	66	TGCAGGGGAAACTACTGATAGTCAGATTTCAGACCACCTATAAATGTAATCAGCCGAAACAAAACTTACAAATATTAGCCAGATACAATGACGCTTACTGGACTGTTGAGTCTCATAGAACTGTTTAACT	gi|741241878|ref|NW_011550610.1|	245890	gene1407	uncharacterized LOC105050305%2C transcript variant X2
53	314934	6.622	Chr1	G	A	93	TGCAGCATAATCACCCCAACCTGAAGCTGACAAATCACACATACACCACATTGCAGGCAAAAACCACTAGTCCAAATGTCCTTTTTTTATTGGAACTATTTAATATCATTTGATTCATACTACTCAAATC	gi|741241879|ref|NW_011550609.1|	608579	intergenic	intergenic
54	314092	6.622	Chr1	G	A	108	TGCAGCAGAGGTTTGGTTGATCAAAATGCTTTTGTTCTCAAATTAAAATCAAGTTATTTAATGAATAGCTGGATTAAGTTTACTCTCTTTTTCCACCTATACTTGCAGAGTAATTATAGTGCTTGATATT	gi|741241877|ref|NW_011550611.1|	4630738	gene1646	beta-amylase
55	314362	6.622	Chr1	G	A	39	TGCAGCTCAAGTCAAGTTATAAAAATTGTTCTCGTGTCATATCATCATCCTGTTTAATGATGTCAAAAAATAACAAGAGCATCATGCTGATCATGCGATTGAGTCAATCAACATCAAACAAAGTGTAATT	gi|741241878|ref|NW_011550610.1|	139486	intergenic	intergenic
56	314389	6.622	Chr1	C	A	18	TGCAGGCATATATAGAGCAAGTTGCTCTGTTGTTACTGTGACTCCCTAGGTGTCAGCAAGAAATTAACGAACCTAAAACCAAGGCATAGTTTCACTATGGACGAGGACGATAGATACATTCCTCCACCAC	gi|741241878|ref|NW_011550610.1|	179442	intergenic	intergenic
57	314417	6.622	Chr1	A	T	58	TGCAGTGGTTCTCCCTTCTGAAACAGTTGTAGAGTCAAGCGAATCTCCAGAAAGCTCTGAAGCTCATCCTTCACAGGATTCCTATCAAAGCTCAAGGACTAGGTTCATGGATTTTGTGCAGAACTTCAAA	gi|741241878|ref|NW_011550610.1|	245771	gene1407	uncharacterized LOC105050305%2C transcript variant X2
58	314515	6.622	Chr1	C	T	29	TGCAGGCTGTTCCATCTGTAGTGCATTGCGACATCAAGTCTTCTAATGTACTATTGGATCAGTTCATGCGAGCTAGAGTACGTAAATATTTCATTGTTTCTGATACCTAATACTGGTATAAGGAAATCAG	gi|741241878|ref|NW_011550610.1|	78227	gene1397	probable leucine-rich repeat receptor-like serine/threonine-protein kinase At5g15730%2C transcript variant X1
59	314711	6.622	Chr1	C	A	22	TGCAGGTATCCATACGTAGTTACATTAATTGTAAATATTTGAACTTGGAAAATCATTAGTTGGAGTACGTAAATATTAGAAAATCATTAGTTGTAAATATAAATAAAAATTTTAATTATTTAGTACTCAC	gi|741241879|ref|NW_011550609.1|	1573314	intergenic	intergenic
60	314514	6.622	Chr1	A	C	6	TGCAGAAGGGGAAAACAAAAAAGAAACTAGTCAGACTATCTTGCACATCACAGAGGTGCTCTGTTCATATCTGTCAATGATACGAGAACTTACACAGTCATGAAGATACTCCAAGCCTCTTGCAACATCT	gi|741241878|ref|NW_011550610.1|	78257	gene1397	probable leucine-rich repeat receptor-like serine/threonine-protein kinase At5g15730%2C transcript variant X1
61	313949	6.622	Chr1	T	C	56	TGCAGCTCGCTGTGATCACCCTCCCTCCCTGCTTCCCCTCTAGCTGTGTCGGTCTCGGCTGAAGGATACTTTGGAGGCACTGCTGGCACTGGCTGGGCGACAGGTCCTGTGTGCACTGCACCAGCCCATA	gi|741241877|ref|NW_011550611.1|	4121355	gene1624	putative receptor-like protein kinase At4g00960
62	314414	6.622	Chr1	A	C	15	TGCAGAGGCAATTCAAAGAAACAAGTCATTTATAGACCAAAAATAGAGATTCTCAACACAATGAACTACAATTAGGCATACCAGCATGGGCCTCTAATCTTGTTACAATACGCTGGGACAAGGAAAAGAT	gi|741241878|ref|NW_011550610.1|	239657	gene1406	pentatricopeptide repeat-containing protein At3g46870
63	313966	6.623	Chr1	A	G	22	TGCAGTAATTAATAGTTCCTCGAAACATATTTGTTAAATAGGCTTGGCAACACTGGAATGAAGGAATGGTGTTACAGATGATCGATCGAAGTCTGGGTGATCGGTGTACATTGCAAGAAGTATTGAGAAG	gi|741241877|ref|NW_011550611.1|	4197484	gene1628	cysteine-rich receptor-like protein kinase 10
64	313923	6.624	Chr1	C	G	50	TGCAGGCATCGCCGGCACTGGCTGCCCGGCATGTCCGGCGTGCACTGCGGTAGCCCGTATATCGTCGGAAAAGCCTTCGTGAAGTTCACCTCGCCGGTGGCGAACCGTCTTGTCGAGTTGTACGCAGCAT	gi|741241877|ref|NW_011550611.1|	3922213	gene1619	putative receptor-like protein kinase At4g00960
65	314420	6.973	Chr1	T	C	8	TGCAGAATTTTTGTCAGATGGGGCTAAGTTGGTCGGTGAATTTTGAGCCTGTGCTTTTGGCTGACTCAGAAAATCCTTGGCCACCAAGGATTTTGGAAAAAGAAATGAACTTAAAAACTTCAAATCAGTG	gi|741241878|ref|NW_011550610.1|	252207	intergenic	intergenic
66	314394	7.524	Chr1	G	C	24	TGCAGGCCGCAGCATTTCTCCTTCGAGATAGCGCCGTGATAGTTGATGGGTGGGTCGGGAACGCGAACACGAATAGTGATCATGTACAAGTAAGGGAGCGAGATGAGATGAATTTGGGGCGAAATTTTTA	gi|741241878|ref|NW_011550610.1|	190943	intergenic	intergenic
67	314476	7.524	Chr1	A	G	49	TGCAGACAGTTCTATCTTGGTTGTTAAGTATTGTCATTGTATTTCTTCAGAATCTTAAATGACAAAATCCTTCGTTGCCGCAATTGACTGCATCTCTCTGTCTGACTTTCTTTTCCAAGGCCACACTCTT	gi|741241878|ref|NW_011550610.1|	49719	intergenic	intergenic
68	314393	7.524	Chr1	T	C	14	TGCAGGATCCAACCCTCTGAACAGGAATTTCCCCCACCACGGACATTCCACGCCTGGCTGGCACCAGTGGTTTGGTGCTTCACAGTTGACACCACCAGGAGCGGTGATCGTATATTCAATTTGGTCCCTG	gi|741241878|ref|NW_011550610.1|	190976	intergenic	intergenic
69	314501	8.363	Chr1	G	T	12	TGCAGAAAAATGTTCTGAGGTTGAAATTGAACATAGAACTTACTCTTTTAGAACATCAAAGACTTCGGAAAAAACTCAGCGATTCTGCCATGGATTTAGAGAATCTATGGTGTAGGCGCTTAAAATTCCT	gi|741241878|ref|NW_011550610.1|	6604	intergenic	intergenic
70	314435	8.363	Chr1	C	A	33	TGCAGTAGCTCAAATGGAGGCTCAGATGGTTCAGCGTGTTCGGGTGCTGGTTATCGACATGATTCTAGCTCAGGTGCCAGGCCAAACTCAGGGTCTTCCACAACCCGGTCTGATTCTAAAACGGTCCACG	gi|741241878|ref|NW_011550610.1|	294608	intergenic	intergenic
71	314061	8.363	Chr1	A	G	10	TGCAGCAGTATTAACCAAACTGCTTCAGAAAAAGAACACTGTCAGAAGAGATGATCTGCTGTTTCCGCTCCGTGATCGCAGAGCGAGCACTGTCAACAACCTTCCACCCTCGTTTGACAAGATTGGATTT	gi|741241877|ref|NW_011550611.1|	4582793	intergenic	intergenic
72	314434	8.363	Chr1	T	C	59	TGCAGTGCCTTGCTGGATATGAATTCCCAGGCCTGGACAACAAGCTTGAATTCGCCATCGGCGGCAGCGGAACGATTCTTGTCAGGGTAAGTCAAGAGGCGGAGCTTCTTGTACAATCTCTTGATGGTTT	gi|741241878|ref|NW_011550610.1|	294695	intergenic	intergenic
73	314094	8.363	Chr1	A	G	65	TGCAGTGAGCTCTGCTGCATGGTTGTCAACTCTATACCACCAGTGGATGCCAGAAATCTGTCATAGTAATAAACAACCTTATATATCACTATAAAGAACATTAGTCAGCAATTAAGGACTGGTACAAATT	gi|741241877|ref|NW_011550611.1|	4632773	gene1646	beta-amylase
74	313529	9.389	Chr1	A	C	67	TGCAGCATAGCTTGTTTATAATGAATGTATTATATCAATTTGCTGCTCATCCTTTAGTGATAAAAGAAAATCTGAACTACTTGTTTCATGACAAAAAATAATAATGGACCCGGAAAGCATGCATTCTTAT	gi|741241877|ref|NW_011550611.1|	2939931	intergenic	intergenic
75	313729	9.795	Chr1	A	G	40	TGCAGCCTCAGTTTCTGGAGTCTCCTAGGACCAGTGTATAGCACTGCCTCTTGCCGCTACCATATCATACATTTTTTGGCACCTGTAGTTTGCCTTCACTGGTCGTAGGGCATCCCTACAATGGGATGAG	gi|741241877|ref|NW_011550611.1|	3422198	intergenic	intergenic
76	313721	9.795	Chr1	C	T	15	TGCAGCCAGCCTTGCACCATGGTAGGATATATTATGTCCCTCATCTTGTCATGATAGAGAATTAGCCATCTCTGTTCTCTTCTATAAAAGGTATTTAAAGTAATCTTCTTTCCTCAAGATTAAGTCCCTG	gi|741241877|ref|NW_011550611.1|	3391387	intergenic	intergenic
77	313800	9.795	Chr1	C	T	17	TGCAGTAGAGCGGACACCCCTGCCAAGAGAAAACGTGATGGCATATAGCATCGATAAGCCAGATAACAATCAGGCATCAGGAAGAATGCCATGAAGTACATCAAAAAATACTAAGCAATGGACTGCAATA	gi|741241877|ref|NW_011550611.1|	3584245	intergenic	intergenic
78	313672	9.795	Chr1	A	T	123	TGCAGGTTTTGGTTGTTTCTTCTGAAACTAAGTGTAAACTTGAAGGCATCATTAGTTCTGATCACTTATTCTTCATTATGTTTGGTGGTGGGGCTTAAGGGGTCATTACTTGGTGCAGTGGTTAAGGGCT	gi|741241877|ref|NW_011550611.1|	3291408	gene1589	tyrosyl-DNA phosphodiesterase 1%2C transcript variant X4
79	314425	10.482	Chr1	T	A	47	TGCAGGGCATGTGCACTCCTGTCAGATGCTTGTTTTGAGCTAATGCTATATGTGTAGTTCACACATCAGCTTTTGAAGATCAACAAGATTTCTTAAGCGGCAGGTTAAATATCACTAGAGTTTCAGCATC	gi|741241878|ref|NW_011550610.1|	256974	intergenic	intergenic
80	314868	11.294	Chr1	T	C	15	TGCAGTTTTTGGGGTACTGGATTCACATGGTTCGGTTCCAGTCAGGATTTCTTTTTATGTGTCTTTTCTAGTACATCATACCATACATTTCCTTGCATAATATTGCTTTCCATATTTGCTTTAAACGAGC	gi|741241879|ref|NW_011550609.1|	384315	gene1337	receptor-like serine/threonine-protein kinase SD1-8
81	314807	11.294	Chr1	T	C	16	TGCAGCGCTTTTATCTTTATCTTTGACACAACTTATAGAAATAGCTCTACAGCACTTTGAAGATGAAAGCTAAAAAAAGTTTTCTCATAAAGTGGGTCAAAGAGAGCAGAAGATTAAAAGATGACAAATA	gi|741241879|ref|NW_011550609.1|	208847	intergenic	intergenic
82	314829	11.294	Chr1	A	G	38	TGCAGCTGAAAGGAAATCGTACAATTAAGACTCAAATAGTACTGTTATAGTCCATCTCTATACAACGGAATAAGCTTATCTGTAAACAACTGAAGTGCTTAAATTGCCTGCGGAGAAAGAAATACTTATT	gi|741241879|ref|NW_011550609.1|	277250	intergenic	intergenic
83	314402	11.294	Chr1	T	C	14	TGCAGTAAAGTGGTTAGTGGTGACCTACAAAAGGGCAACTCCGTCCATCCAGACATTCCAATCCGCAACAAAACCTTGCAAAATCCCGCGGATTCCCAACAAACGTCATGGCGCGGTTAACGGAGGGACA	gi|741241878|ref|NW_011550610.1|	205734	intergenic	intergenic
84	314369	11.294	Chr1	C	G	58	TGCAGAGAAGGATAACTTATCTATAAGATATACTCTTGATAACTTACAAAGTTGAGGGCCTTAGAGATTGACATGAGTACAACCTTCAAAATCTCAACTGACATATTATCATCATGCACTTCCAAAGAAT	gi|741241878|ref|NW_011550610.1|	157074	gene1402	uncharacterized LOC105050257%2C transcript variant X1
85	314812	11.294	Chr1	A	G	6	TGCAGATGAGATTCAAGCAGTTAAAGGCAAATTGCAGCGTAATAAGAATAATGAAAGTAACCAAGCAACTGAGAGAGAAGCCATTAAACTGTAACTTTATCATAGTATATGATCTAAGGATGAATGCATG	gi|741241879|ref|NW_011550609.1|	232444	intergenic	intergenic
86	314462	11.64	Chr1	A	T	68	TGCAGAGATCATGCTCCATGCTCTATACCTTTAATAATTAATTCAATTTAACCTGCATGTTTGCATGAATTCATGTGCAAGCTTATATGCTATATCATGTTATGATAAGAAGACAATGAATTCTATGGGA	gi|741241878|ref|NW_011550610.1|	442969	intergenic	intergenic
87	314451	11.64	Chr1	T	C	109	TGCAGTCGATATTGTACTTCTTGCTCCATGTATTGTTGCAAGCATTCAAAGCCCAAATATCCACCGTATAAGACTCAACTCGACGATCAACGTAACCCAAATCCCCTTCAAGTGCTACTAGATCAGAAGG	gi|741241878|ref|NW_011550610.1|	3976	gene1389	putative F-box protein At1g47790
88	314881	11.64	Chr1	A	G	32	TGCAGAACCTATATACTGTTTTCCAGTAGCAATGAATTATTTATACCCAAATGTGTATAAGGTCTTCGACTTTGAGAACAAGCTGAAGTAGACCTTCTAATAACTAATAACAATGATTGGAATTAGAAGT	gi|741241879|ref|NW_011550609.1|	438405	intergenic	intergenic
89	17534	11.64	Chr1	G	A	25	TGCAGTTGTTAAGCACTGGAATCAACAACCAGTTCTGTCTCCCCTTCAAATGTGGTTTCGTTGTGTGACCTCTCTGTGATACCTGAACTTCAAGTTCTGGGAGCGGTAGATCATTTTTTGTTGGCCTCAT	gi|741225829|ref|NW_011566633.1|	2954	intergenic	intergenic
90	314817	11.64	Chr1	A	T	7	TGCAGTTTTATTACCAGTCCCGGTGGTAAGCTCAATGAATGATTTATTTCATCAGGCGGTACTCCATAGCATGGAATCCCCAAGGCTCCTGCACCACCTGCTCCTGCCTCTCCTTCCCCAAATTATACTG	gi|741241879|ref|NW_011550609.1|	247348	gene1332	receptor-like serine/threonine-protein kinase SD1-8
91	314918	11.64	Chr1	A	G	56	TGCAGTGTTTTTGTTGTTTTGCAGAAGGAAATTAGCAAGTGGGCGCTAATCAAATAAGTGAATCAGCTTATTGATGCTTACTTGCCAAACCTACCTTAATTCTCTTTTTTGCAGAAGCATGATATGTTGC	gi|741241879|ref|NW_011550609.1|	573208	intergenic	intergenic
92	314378	11.64	Chr1	G	A	29	TGCAGAGAGAGAGGCCCATTCGTGGCCTGAATCCTACTTGATCCTACTGGAACCTCCTCGACCTTGGTATCTCTTAACAAAAGGCCCACACAATTTATATAGATGGTGATGCATCATAGATTCGGCTTTG	gi|741241878|ref|NW_011550610.1|	162304	gene1403	uncharacterized LOC105050270
93	314074	11.64	Chr1	T	G	25	TGCAGTGAGTGAAATACCTCCCCAGGGAACCATTGACCAGTATCGAAGACTTCGCTAGCTGTTGTGACTATGTCTGAGACCCATTTACACCATCTGTCTCCAAAGCCACGGGCATGCAGCAATTCAAAAA	gi|741241877|ref|NW_011550611.1|	4589403	intergenic	intergenic
94	314457	11.64	Chr1	T	C	12	TGCAGACATAACGGTATCGTAATTCAGACAGATTCATCGACTTTTATGAGGATATGATCTAGGATGCAAGATATATATTAAAAAGCATGGAGTGTCTGCTTTCTCATCAAGCTTTCTGAAGCTCTTTTTT	gi|741241878|ref|NW_011550610.1|	427637	intergenic	intergenic
95	314833	11.642	Chr1	A	T	43	TGCAGCACAAAAATCTCGTTCGGATTCTTGGTTGCTGCATTATAGGAGAGGAAAGAATGTTAATCTATGAGTACATGCAGAACAAGAGCTTGGATGCCTTTATTTTTGGTACTTATATTATTTTACTCTC	gi|741241879|ref|NW_011550609.1|	279087	gene1334	G-type lectin S-receptor-like serine/threonine-protein kinase At1g11300
96	314377	11.645	Chr1	A	G	52	TGCAGTGCCTACATTTGCTCCGACTGCCTTCCTGTTCTGAAGCTCTCCCCCAGTCCGTATGCCAAGAATCAGAAGCAAAAAGTCTCATGCCATGTTGACAACAACGGAAACTTGAGCCTTGATATATTGT	gi|741241878|ref|NW_011550610.1|	161508	gene1403	uncharacterized LOC105050270
97	314876	12.513	Chr1	A	T	21	TGCAGGCTTGTTCTACATTGACAATCACTGCATTATTACCTCAATATTGTTTCATCATTAATCTGCTAATTAGGTACAAATTTACTTGTGTGTGTGTGTGTAATGAGGAAAGACAAGAATAGGGCCCCAA	gi|741241879|ref|NW_011550609.1|	417108	gene1337	receptor-like serine/threonine-protein kinase SD1-8
98	314675	12.513	Chr1	T	C	53	TGCAGCTGCCAAAAGCCCCACACAGAGATGGAACCGAGCATGGATCACTGGGTAATAGACAAACCCATAACCATTTCTGAGAACTCTCGATCCACTTCAGGATCTTTGCTTGCCCTGTTACATCCATGAC	gi|741241879|ref|NW_011550609.1|	1512832	gene1364	G-type lectin S-receptor-like serine/threonine-protein kinase At2g19130
99	314963	12.513	Chr1	C	T	12	TGCAGCATTCTCAATGTTCGTTTCACATGCCTTTTTGATGCCAATAAAACCATTGACCTCATAAATTTTAGCACTGGTATTTTGCTTATTAAAAAGGATATAATTTTTCTTGTTAGTGATGCTAATTAAC	gi|741241879|ref|NW_011550609.1|	840217	gene1347	G-type lectin S-receptor-like serine/threonine-protein kinase B120
100	314721	12.513	Chr1	A	T	35	TGCAGCATATACCATATTGATGAAGTACTTTTTTTAATTAGAATATTGATGAATATTTGACTTCAAGAGTTTAAATAGTTAGTTTTTACCCAAGAAAAGCTTAATTTATTCTATTAGTAAATAGGTTGAT	gi|741241879|ref|NW_011550609.1|	1607089	intergenic	intergenic
101	314971	12.513	Chr1	A	G	19	TGCAGAGGGCCTTTTTTCAGTCAAATCTGATGTTTTTAGCTTTGGTGTCCTGCTGCTTGAAATTATTAGTGGAAAGCGGAACACCGGATTTCACAAATTGGGCGTCTCTCTTAACCTTCTAGGATATGTA	gi|741241879|ref|NW_011550609.1|	872844	gene1348	G-type lectin S-receptor-like serine/threonine-protein kinase At1g11330
102	11995	12.513	Chr1	A	G	30	TGCAGCTATGCACTGAAGGGCTTGGCTCCAAGAGCTCGGATGATGTCGACGACTTGATGAAGGAAGGTGGCGATGATCGCAGTAATCTTGAGGAGGAGGACACCGAAAGGCATATGCATGGTGGTTACTC	gi|741218879|ref|NW_011573583.1|	2028	intergenic	intergenic
103	314912	12.513	Chr1	T	C	12	TGCAGGAGGGTCGAGAGGCGCTGGAGCTCTCTAGATGCCTGGGAGCCCATTGGGCGTCTGAATGAGGAGTAGAAATTTGACTGATGTAAGAATTCGTACACTGAACAGTTTTGCTTCATGACGAAGAAGA	gi|741241879|ref|NW_011550609.1|	526715	intergenic	intergenic
104	314720	12.513	Chr1	T	C	34	TGCAGCTAAGATATTTTGTACGATTATAAATTATTTCGGTTGTGAATCATTTTCTATCTCCAATCTCGAATCATTTATATCTCTCAAAATCTAATTGAAATTGACTCTCTTCTTGCACACCAATTGAATT	gi|741241879|ref|NW_011550609.1|	1607153	intergenic	intergenic
105	314533	12.949	Chr1	A	G	64	TGCAGGAGCCAAAAAGAATTTGCAGGAGAAATTTGGGGAAATTGTGTTCGATTGTGATATGTGACTGTATTTAAATTTCTTCAAATCAAGTTGCTGTACCCTTTTGGCATTCTTGAACCAAACCACACAA	gi|741241879|ref|NW_011550609.1|	1028625	gene1354	uncharacterized LOC105049674%2C transcript variant X1
106	314910	12.949	Chr1	C	T	46	TGCAGAACCTTGATATCGTTTCCCAGTAGCAATGAATTATTTATACCCAAATGTCTATAAGGTCATTGACTTTGACAACAAGCTGAAGTAGACCTTTTAATAACTAATAACAATGATAGGGATTAGAAGT	gi|741241879|ref|NW_011550609.1|	525884	intergenic	intergenic
107	314945	13.385	Chr1	A	C	17	TGCAGAATGGTACATCAATCTAAATGCAAGTGGGAATACCACTAACGGAGAAAAGCTTGCATGAACTGCATGAATCCTATAGTGCTGATGATGGCGGTGCATGTGTAATTGTGCCAGTCACCAATGACTC	gi|741241879|ref|NW_011550609.1|	663241	gene1343	receptor-like serine/threonine-protein kinase SD1-8
108	314927	13.385	Chr1	T	A	43	TGCAGAAGATGAGAGTGTCATCTGCAAATTGGAGGTTCTGGTATAGACTATAGAGTTGTGCTATAACCTGATCCGATGCCCTCTATTAGGCGGTTTTGCGAAGCTACTCTGAACATCCGATCTAGAATGT	gi|741241879|ref|NW_011550609.1|	591164	intergenic	intergenic
109	314909	13.385	Chr1	T	C	36	TGCAGCTTCCGCTCATTTTTATTAATCTATTTGTTCGCCAATTACTCTTCGAGAGCACTCATTCAAGTGGATATTATTGGATTAGTGAGTTATGTTTTTTGGATAAATTACATGAATTGATCTTTAGTCC	gi|741241879|ref|NW_011550609.1|	525961	intergenic	intergenic
110	313926	13.471	Chr1	A	G	11	TGCAGCAGGTGATCGGATTACCTTGAGAGATCATTTACATCATCTACTTTATGCGGCTGGGAAGAGATTACCCCCTTGTGCAGTCCTTGTCACGGCCCAGCCCATAGGGCTCTTGGGCCTAGCGAAATTG	gi|741241877|ref|NW_011550611.1|	3929756	gene1620	pentatricopeptide repeat-containing protein At3g22150%2C chloroplastic-like
111	314452	13.563	Chr1	A	G	102	TGCAGTAATTTTGGGCTCATGACTGTTGAGGCAGCGGATGATCGAAAGATTTTGCTTAGCTCGGGCAACAGATTGGCTTATTTTGACCCAAGAAGCAAAACGTGGACCGCAGTGCTCGCCATTGGAGGCG	gi|741241878|ref|NW_011550610.1|	3770	gene1389	putative F-box protein At1g47790
112	314474	13.732	Chr1	G	A	17	TGCAGTGATTGATGTGATGCACGATCATATAATGCATATCATGTACGATATAATATCCCATTAACTTGTCATTCGCGGTCATAATAATATATTTATCTTATTTGGGCAGCCAATCTTAGCTAGTTAATTA	gi|741241878|ref|NW_011550610.1|	495492	intergenic	intergenic
113	313947	13.732	Chr1	A	G	17	TGCAGCGGAACCGAACGCTCAGGAGACGTGTCTGAATTCCAGCAGCTGTATTTTTTTGACAACGATAAGCGCTTGCTGAAAGCTTGCGTGATTCGGATTGTTGCACGGGTCGAGGGGAGACTCTGAATGT	gi|741241877|ref|NW_011550611.1|	4119529	intergenic	intergenic
114	314458	14.305	Chr1	C	T	25	TGCAGCATTTTTCATTTTTTTCTTCTTTCTCTTGAAGGAAAGTACCTGCATCATCTTAATTAGAAGATTCCGAGAACCAAGGAACATCCTCTCCAAAACATCCAATTAGAAAAAGTTTTCTAAAGAAATG	gi|741241878|ref|NW_011550610.1|	428117	intergenic	intergenic
115	3681	14.63	Chr1	C	T	51	TGCAGTAGATGGCACGCATCTGATCTGTACTCCGTTTTGAGCTAATTGGGTTTGTAGTATTAGCTCTTCACCGAATAAATAAAGGAATTGGAGGTTGATAAATGATTGTGTCAGTTTTAAAGAAAATAAG	gi|741206271|ref|NW_011585521.1|	1364	intergenic	intergenic
116	314872	15.486	Chr1	C	A	41	TGCAGAAGGCTACCTGAATAAAGGTAACATAAAATATCGCCCGGGTGTGAAGCATTTCCGTGCTCTCTATTTTACCTCTATTTTAGCCGATCAAAATGATTCTGTCCGTCCGTTTCCACATCAAGACGCG	gi|741241879|ref|NW_011550609.1|	389225	gene1337	receptor-like serine/threonine-protein kinase SD1-8
117	314964	15.486	Chr1	A	T	32	TGCAGGATGTACCGCTAGTAGAAGATATTCGAGGCTGGATAAAAGAACGGCTAAACACGCTTTGAAAGGAAAGGTAAAAGAGTACACTGATTGGAATATGGGAGGCGCACTCCTGATTGGGATGTCACAC	gi|741241879|ref|NW_011550609.1|	840178	gene1347	G-type lectin S-receptor-like serine/threonine-protein kinase B120
118	mEgCIR0163	15.486	Chr1	N/A	N/A	N/A	ATGCATGTGATTTTATTAGGTGAGAGAGAGAGAAGAGAGAGAGAGAGAGAGAGAGAGAGAGAGAGATGGGGGCTGAGAGAAAAAAAATTAAATTACCTTCCTTCCCTCACCTAGTTTTTGCCTTACTGATTGACTGAGGGTCGGCTGCAAAATGGAGGAAGAACCCATTTCTAAGTAGATCAATTTAAGTGTTATAGTTTTAAGGAGAAAAAGTGAACAATAGTACCTTCGTTGGCTGGAAAAATTCACCAACTACATCTTTCACTTTTAAGTCCCCAGAAGATGTACAAACTTCAGAAGATTGCACC	N/A	N/A	NA	NA
119	314785	15.486	Chr1	G	A	87	TGCAGGAATAGTGCAATATTACACCTGTTCTACATTGTCCAAAATGTAGTTTCTGGTATGAAAATTTTTATCTATAATCTGATTTCATGTGGTTTCTTCTTATAAACTGACGGCCTTACATCATGATAGC	gi|741241879|ref|NW_011550609.1|	182173	gene1329	receptor-like serine/threonine-protein kinase SD1-8
120	314965	15.486	Chr1	G	T	21	TGCAGTCAAAATGTGCTGCCGGGGCAGTTGACGATTAGTAGTCTCGCTTTCAAACGTTATAACCATGGCCAATCATTTTGACAGCCGTGCACGCATAAGAGAACACAAATTATGCATCTCCGTGGACATG	gi|741241879|ref|NW_011550609.1|	845944	intergenic	intergenic
121	17308	15.486	Chr1	A	G	63	TGCAGGAGAGGCGCAAGATGGTAGTCAAAGACTTTCTTCCCATTCAGGACAAGGACTAATGGGGTTTGATAATGAAATTCAGACCATAGCAAAGCTTCAGCATAGTTATTACTTGGTCATGAGGCTGCCA	gi|741225589|ref|NW_011566873.1|	499	intergenic	intergenic
122	314652	15.486	Chr1	G	C	115	TGCAGTGAAGTACTGGGCATTCCAAAGCCCACTGCTCCAATATATTTCTGAACCATTCCACAGCAAAACAAACTGATTGGATCCATCGGGGTCCATACTTTCTGCGAAAAGCCCGGGTTCTCCGGATTCT	gi|741241879|ref|NW_011550609.1|	1430684	intergenic	intergenic
123	314870	15.486	Chr1	T	C	23	TGCAGTGCTGCAGTTTTTGGGGTACTGGATTCACATGGTTCGGTTCCAGTCAGGATTTCTTTTTATGTGTCTTTTCTAGTACATCATACCATACATTTCCTTGCATAATATTGCTTTCCATATTTGCTTT	gi|741241879|ref|NW_011550609.1|	384315	gene1337	receptor-like serine/threonine-protein kinase SD1-8
124	314543	15.486	Chr1	G	T	52	TGCAGTGCTTCTTGACACCGGAAATCTTGTTATAAGAAATGGGTGGAACACGACAATTTGGCAGAGTTTTGATCACCCGACCGACACACTCATGCCAGGAGGATGGATTGGAGTTAACAAGATCACAGGG	gi|741241879|ref|NW_011550609.1|	1066788	gene1355	G-type lectin S-receptor-like serine/threonine-protein kinase At2g19130
125	314873	16.075	Chr1	A	G	14	TGCAGCTGGGATCATAATACGGATCCGGAAGGGGACCTTCTGCATCTCCGCTCTTATAAACCGGGCCTCCGTCTTTCCGACTCGTTGTTTCCCCTTTCATTCCACAACACGAAGGAGAGAGGGAGTCGAA	gi|741241879|ref|NW_011550609.1|	389175	gene1337	receptor-like serine/threonine-protein kinase SD1-8
126	314975	16.075	Chr1	T	A	7	TGCAGATGGTGTACAAATAATTTCTCTTATAATTTTACACGTCAAGGAAAGGTTAGCAGGCTAGTGCGCTCGCGCGCGCGTGCATGCGTGCGTATAGCGGCAAGCGTGCCAGGTTTGAGTGGCAAAAGCT	gi|741241879|ref|NW_011550609.1|	883125	intergenic	intergenic
127	314788	17.234	Chr1	A	G	45	TGCAGTGGGATCACTATGAGTAAAGAAGCTAATCATATACAAAAACAGGGGGAGGCAATTTTGTTTATTAGCCAAGTAAACAATACTGGTTAATGTATGTGCACAACAACTAGTTGGACTGATTCCTTCA	gi|741241879|ref|NW_011550609.1|	1822902	intergenic	intergenic
128	314772	17.881	Chr1	A	G	39	TGCAGACGCGTTCCCGCACGCCAAAATTAACTAGGAGCATGCAATTTCTCTCAAAAATCCACAATTTCCGTTGTTTTCTTTTTTTTTTGATTCTATTTATTTATTTTTTTTCAAACCCTTCGATTTCTTT	gi|741241879|ref|NW_011550609.1|	1765772	gene1383	uncharacterized LOC105049835
129	314998	17.881	Chr1	G	A	48	TGCAGTCCGATTAGCAATAGATATACGTTAATATCTTAATAACAACCGGAAGCGGAAAGGCGCCTCACGTGAAAAGATATCAAAAAGTGCCACCTGATTTGGAGAACATTGTAGGATAACCAACCAATGC	gi|741241879|ref|NW_011550609.1|	990746	intergenic	intergenic
130	305321	18.081	Chr1	T	A	17	NNNNNNNGGATCTCACAGATGGACAACTTATTAAGAAAGTTGCCAGAATGCCCCCGGTGTCACAACCTCTCGACCTTGTTGCTCAAAGGAAATCAAGTATTGACTAATTCCAGATGCATTTTTTGATCNN	gi|741241863|ref|NW_011550625.1|	246556	intergenic	intergenic
131	305316	19.105	Chr1	C	T	6	TGCAGCTGAGAAGGAAGCATGAAGTATAATAGGAAATAGATCAAAAGAATTGCCCATCCTTATCTTCAAGGGTTAGCATCAGGAAATCCTCCTTTCAATAAATTCCTAGCCGGAGAAGCTACACTAGAGA	gi|741241863|ref|NW_011550625.1|	228887	intergenic	intergenic
132	305338	19.105	Chr1	G	T	45	TGCAGAAGCCGATTCAATCTGTGGTAGTTGTAGTGGAGGAGACAGAAGGGCTCTTAAGTTGGCAATCTCTCTATCGACGTTCCGGAGCTTGGATTCGAATGTTTGGGGTTCGCCGCCTTCTTCCAAGATG	gi|741241863|ref|NW_011550625.1|	260167	gene2449	disease resistance RPP13-like protein 4
133	314790	19.105	Chr1	C	T	61	TGCAGACAGAGTGCCAGACATGGGCAAGCGGCAGCTGATGAACCTTCTTTTGCTGGGAGCCGTGTCGCTGCCTACTGTGGGCATGTTGGTCCCCTATGCCGCCTTCTTTGTTCCCCCTGGGTGAGAGCCT	gi|741241879|ref|NW_011550609.1|	1831262	gene1387	cytochrome b6-f complex iron-sulfur subunit%2C chloroplastic
134	305368	19.105	Chr1	G	C	48	TGCAGTACCTAAACTAGATACAGGGAAGCTGTTTAACCCATAGAATAGATAACAAAGATGAACAATTGGATGGATACTGAAGACTAGGAGAAGGAAACACAAAAAAGTTCCTTGTAGCATGGAAGATTTG	gi|741241863|ref|NW_011550625.1|	323063	intergenic	intergenic
135	305362	19.105	Chr1	C	T	23	TGCAGAAGCTTGATTTGAGAACCTTAATAAGGTGATTTTATTATACAGATTCAGCAGATTTCATCTGAACCACTCAATGTCTCTAAACATAGTTATCTTGGTCATGACATGCTCGGACTAGAGGTTGATG	gi|741241863|ref|NW_011550625.1|	318838	intergenic	intergenic
136	305188	19.105	Chr1	G	T	67	TGCAGTTGATCGAGAGGCATTGGTAGTGGTGGTGATGGTTCGGTTTGGCAGCTGTCAGCACCCTGAGCTCATGTGCCTTCGCAGTTTCACTGGAGTAAATAGTGGAGATCTTCCCAAACGTAAGCTATGT	gi|741241863|ref|NW_011550625.1|	150851	gene2445	equilibrative nucleotide transporter 3-like%2C transcript variant X1
137	305392	19.692	Chr1	T	C	53	TGCAGTACTCCTTGATTCATGATCATCAGCTTCTACCAAGATGCCTCTGGGTTAGGAGAAGATTGTTTCTCTTGGACTATTAGACCAGGCTCTGGCAAGAAAGGATCACATATTATAAAAATTGTTGAAA	gi|741241863|ref|NW_011550625.1|	372849	intergenic	intergenic
138	305391	19.692	Chr1	G	C	14	TGCAGTGTAATGCGTTTAGCATCAGACTCATCCTTGATATATTTCTATGCCCGCAGTTCGTCGATAAGAACGGCTTAATGATGGTGTTACATCAACCATAAGGCTAAATGAAGGCATTTTCTTGAGTGGG	gi|741241863|ref|NW_011550625.1|	372911	intergenic	intergenic
139	305419	19.692	Chr1	G	A	22	TGCAGTGGACAAGCATAGCAAGCTTAAATTATATGGATCATTGAAAGACTGAAGGTCACAGTTGAAGACTTCAAGCATGTTGAATGCCATAATCACAAATACTGTCTAGGAGAAATTGGGCTAAAGATCT	gi|741241863|ref|NW_011550625.1|	451752	gene2461	protein THYLAKOID FORMATION1%2C chloroplastic-like
140	305329	20.874	Chr1	G	A	26	TGCAGTTCAACCTCTTGAGATCCTCGCTTGCTTGCTCATTGTAACCTTATTAATGAAGATGATTCTATTGAATGGCAGCTCGGTCCCAATGGTTCTTTCTCTATAGCCCCTATGTACAAGTTCTTAAAAT	gi|741241863|ref|NW_011550625.1|	251807	intergenic	intergenic
141	305211	20.874	Chr1	T	C	41	TGCAGTTTCACAAGAAAGAAAAGGGTCATGAATGTGAGAATACTGCTCCATATGAAAATTAAAATTTGAAAAAAGTAATTTGTAGAAGCATTACCTGATTGAATTCTGGGCACATCAAGAACAGATCACC	gi|741241863|ref|NW_011550625.1|	153795	gene2445	equilibrative nucleotide transporter 3-like%2C transcript variant X1
142	305176	20.874	Chr1	T	A	38	TGCAGAAAGAAACTGGCGTTACCTGGCTGGCTGAGATTATGCGTTTGAAGTTCTTAAGTGAACTGGACATAGAAGAGTCTGAATTGCTAAAGACATCTCCACATTTAGTTTACCTCGAGATCGATAGATG	gi|741241863|ref|NW_011550625.1|	147993	intergenic	intergenic
143	305187	20.874	Chr1	T	G	44	TGCAGCAGGGACGAGTTTGTTATAGTGTTCAGGGACCCTGGTTTAGAGTAACCACGGGCACAATAGTCATTTATCATCTTGGATTAATTTAACTTGAGACCATGGTTAATTAGGGCAACATAGGCCAACA	gi|741241863|ref|NW_011550625.1|	150710	gene2445	equilibrative nucleotide transporter 3-like%2C transcript variant X1
144	egchr1slR2	21.616	Chr1	T	C	201	GGAACCACCTATGGACACCAGGATCATGCGGACAGAGACCAGCTCTGGTAACCCAAGGAGAGTCTCGACAAATTTGTTTACGTCCGCATCCGAGAGCTTGACCCCAAATTTGCGTGCCCACTCTAAAATCAGTTTCGGGTCAAGAGATTTGAGCAACAGGTCGTCATAAGGGTCGTCGGCTGGCTCCTTATCCAAGTTCCTACTGCTTGGGCAGAATTGGCAGCACTGCTTGGACCTTCCTCTTCCTTGCCGGCAAGAGCTTAGATGTCACAACTTTCATATTTTCAAAACCCAAATCAGACAGTTTCTTTATGAACGCATTTTTGTTTAAAAACACAAGCTCTGAATTGTTTAGGACACCTTCAATGCCTTCATGATAGCTATTAACACCACAAACAA…	N/A	N/A	NA	NA
145	egchr1sgR8	21.617	Chr1	A	T	201	AaGAAAAAaGAAAAAAaGCTTCACCAGCAGTGTGGCAATCACCTAGTCTCTTCCATATCACCGGCCCTGTTAGTATTTAGCCTCTGTGAAGTTGATCTGAGCTTGCTACATCTATCGATCTCGAGGTAAACTAAATGTGGAGATGTCTTTAGCAATTCAGACTCTTCTATGTCCAGTTCACTTAAGAACTTCAAACGCATAATCTCAGCCAGCCAGGTAACGCCAGTTTCTTTCTGCAGGCTGGCAAGATTGCATAACCTTCCTCCCCTGATGTATACAGCTTCTTCAGGGCCCTCAGTTTACTAGGAATAAGCCAATCTGCTGCCCTGTTTCTTGGAAAGCATCTGAGGTCTAGCTTTTCAAGTTCAGCAGGCGGTGTGACATGCATGGTTCTGGTCA…	N/A	N/A	NA	NA
146	305333	26.588	Chr1	A	T	103	TGCAGGTGCTGAAACGCTTGTAGCCTTTGGAGTCATCTGCACTGCTTGACTTGTTCTTAATCTCCTTAAAGATGAATCTTTTCAGGTGATCATGGACGGGACAATAGATGGTGTGGAAGAATCTATCCCA	gi|741241863|ref|NW_011550625.1|	257348	gene2448	uncharacterized LOC105032071
147	314974	28.227	Chr1	T	C	60	TGCAGTGCAGAAAATATGAAAATATGACATGAAGGGCACCGATTGGATCACATAATCATTATTTTTAATATATATTTAATGACCATTTAATATCCATAATTTTTATTTTTATTTAAAATTTTGAATGATA	gi|741241879|ref|NW_011550609.1|	883187	intergenic	intergenic
148	314661	30.148	Chr1	G	C	10	TGCAGTCTGGCTCGGGCCAGTCTCTCTAGGAGGAGAGGAGGGTCCCTCCCCCTCAATCTTCTGCCAGTGACCATTCATCTTCTTATAACCCATACATCTAAGTAAATGATTGTCATATGTATCTGCTTTG	gi|741241879|ref|NW_011550609.1|	1462707	intergenic	intergenic
149	310323	37.241	Chr1	A	G	41	TGCAGTTCTACATTCTCAAAGCAACTCAAAAATGTTACACGAGGGTATGTACCATAGAAGATATGTCGAGGCCATAGTTCTAGTAATGCTTGGTATAGTGCAAGCATCATTTGGACATATGCACACTCAT	gi|741241874|ref|NW_011550614.1|	2068401	gene1953	uncharacterized LOC105056229
150	310209	37.241	Chr1	A	T	66	TGCAGTTCATCCCCTTTCCAGATTAGATAAATGAACTAATGCACCATGATGGTGGTCAGAATATATTATGAATGATCTGAACACTACTATTAGATATATCAATCTTGAAGGCCAAGAGTGTCGAAACTGA	gi|741241874|ref|NW_011550614.1|	1705256	gene1939	uncharacterized LOC105056016
151	313336	37.877	Chr1	G	A	10	TGCAGCTGAGGAGATTTTGCGGATTGGCAATGAAAATATTGCAGCCCAGATATTCAGATTCCATGAATTGGCAGCAGCAAACAAAAACTTCAGTCCTTTGGACTTAGTTGGCGAAGGTGGATTTGGAAGT	gi|741241877|ref|NW_011550611.1|	2205827	gene1536	uncharacterized LOC105052619
152	313174	37.877	Chr1	A	T	20	TGCAGCAAGATCGTTCCTTATTCGGGACTCGACAGGCATTTTAACCGAGCCACTCTTCCTAGTACACCATCCACTACATGACCGTAATAATTTCCTACAACCCGGTTTGCACAGGATCCGCAACTGGACC	gi|741241877|ref|NW_011550611.1|	1849166	intergenic	intergenic
153	310458	37.877	Chr1	G	A	32	TGCAGCTCCTTGCAAACTTCTCAGAGAGATCGAAATGCAATGAACATCCTGATAATGGAGTTAGATTAAAGGAAAGCAATGGAGCTGGAGCTATTGAAGTTTACAAGAAAAGGGCCAAACCAGGTCATGT	gi|741241874|ref|NW_011550614.1|	2459545	gene1969	nodulation receptor kinase-like
154	313077	37.877	Chr1	A	C	16	TGCAGAAGTGGTTCAAACAAGAGCCGTGTACCAGCCCAAACCCAACAATGTCGGGCTCCTTTTGAAAGTTGAAAGTCTTTGGGCTGATGGCAAATGAATGGGGTTGGAGTGCCAAAAAGACTGGATTTTC	gi|741241877|ref|NW_011550611.1|	1653440	intergenic	intergenic
155	egchr1nsc10	37.877	Chr1	A	T	201	TAGGAACCTTGAGAATGTGGAGACTGAAAATGAGGCAAGTGAGGCCATGTTGGATGTCAAAGAGCACCTCAGTATGTTGCAGTTAGTATGGGATTCTTCTCAAAGGAATGGAGGGGCTGAAATGGAGGTGCAAGTAATTGAAAGCCTCCGACCACATCCAAATCTGAAGAGGCTGGAGATAAGGGGTTGCAGAGTTGCCAAATCCCCTAGTTGGTTGGAGACTGAATTGCTCAACAATCTTGAATTCATTTATCTGAGTGGTTGCAGGTTCTGGGAATGCCTCCCCCCTTTTGGGAAGATGCCCTCACTCAAGGTTCTCTGGTTACAGGGAATGCACGCGGTGAAGCGAGTTGGTTTTGAGCTTGAGGGCAATGGTGATAAGGTGTTTCCATGCCTGGA…	N/A	N/A	NA	NA
156	310592	37.877	Chr1	T	C	44	TGCAGGTTCTATATTCTTGAAGCTGGTCTCCAACCTTACACAATGATACAAAAGCTGAACTACCAATATCAGCTTCAGATGCATTCACTTTATGAATAAATAAATCCATGAATATTGTAATATAAGATCC	gi|741241874|ref|NW_011550614.1|	2829603	gene1984	uncharacterized LOC105056556
157	310455	38.098	Chr1	C	T	39	TGCAGCTATTCTACACCTAGCACACCAAGTGTTGTTTGTTGCTGGTTCTCACTCATATCCTGCCCTTATCTTTTGTGCTATTGCATCCGCCTTTTGTATGCATCTTATTGAGACCATATTCTTCCAAATT	gi|741241874|ref|NW_011550614.1|	2455375	gene1969	nodulation receptor kinase-like
158	310520	38.327	Chr1	G	A	42	TGCAGGCCGGTCATAGTGAAGTGCTAGGACACCTGCCAAGGAAGATGATAATGCCTGCATAAAGTTCCTTGTGAATGTAAGGTATCCAAGATCAGTAGGTCCAGCATTGAAGGCCTCACTGACTTCTTTG	gi|741241874|ref|NW_011550614.1|	2587262	gene1975	uncharacterized LOC105056467
159	310606	38.888	Chr1	T	A	26	TGCAGTTCCATCATATTTCAATCCTAGATTTGTGAGGATCACCCGAACCTGCTTATTAGCTAAACTATAAGCAGGAGTATCTCTGGTGGAGGGATGAACTATTTCAATGGGATATAAAGATTTTTGTATT	gi|741241874|ref|NW_011550614.1|	2856057	intergenic	intergenic
160	Eg506	39.486	Chr1	N/A	N/A	N/A	CTGAGTGTGACCAACATGAAAAGTCTCTGGAATGGCTACTCACTCGTCAATGACTTATTTAAAGTTGCGCTTATGTACAGAGCTGAAGAAAAGAGGGCTTTGCCTCCTTCCTTGGTCCATGTTAGTGAACTATTTTGGATAAGCATTCCTATCAAATATATGGAATCTCTCTTTCTCTCTCTCTCTCTCTCTCTCTCTCTCTCTCTCTCAACGTGTGTATTCTGTGGATTGGATCAATGTGATTTGTTGGAATTTGCGATCTAATCTATATTATCACATAGCAATATCTGCGGCCAGTTGCATAATATACTGAACCCTCAACCTGGGAGTTCCTTATTTATTAAACAAAAGGTGGATAATAGAAATTAGAAAGGAGCCAGTTAAACCAAATGCTTTAAA…	N/A	N/A	NA	NA
161	312164	40.597	Chr1	C	T	29	TGCAGCATAAAATCAAATGTCTCAAATATAGATAGATAGGACTTCTTTTCTTTGATTACATGTAAAGCAAATGTGTCGATATAACACACACAGAAAAGAGGGATAGGGAGACAAAGGAGTCAAAGGTACA	gi|741241876|ref|NW_011550612.1|	4275607	gene1827	protochlorophyllide-dependent translocon component 52%2C chloroplastic-like
162	311937	40.597	Chr1	A	G	21	TGCAGGACATACCAGTACACGATATCTGGCTCATGCAATGCAAAGGCCACAGACCATAATGCTACAAGACCTAGAGCATAATAGTAAAATAATATAAAGAAGATTGCCAACTTTAATTATGGATGCTGAA	gi|741241876|ref|NW_011550612.1|	3626367	gene1802	exocyst complex component EXO84B
163	313133	41.049	Chr1	C	T	71	TGCAGGTGGAATATATGTTGCAGTCCACCAGAGGAACTACGTGGTGTGCGCTTTGCGTTGTGGACCCCCGCAAACTACCTAAACAAACCAAAGAAGATTACATCTAAGAAGCTGAACAACGAGTGGGAAT	gi|741241877|ref|NW_011550611.1|	1789094	intergenic	intergenic
164	311572	41.05	Chr1	C	G	21	TGCAGTTTTTTACCACATATCTGCATCCCTAATAAAAAAAGTTCTACCATATATAAACTACGTTTGTCATTATTGGAATCTATTCTTTTTTTGGTATTATGACGGAATATGGAGGAAGTAATGTACTTTC	gi|741241876|ref|NW_011550612.1|	2621429	intergenic	intergenic
165	311794	41.05	Chr1	A	C	9	TGCAGTTCAAGAATGTGAGATGACCCATTCAAATCAACTGCATCAGACCACTCAAGCGACCATTCAAGCAAGGACAAACAGAAACTAAAGTAGTCAGAAAAACCTAAAAGACTCCTAAATATAAAAGTAC	gi|741241876|ref|NW_011550612.1|	3268368	gene1785	uncharacterized LOC105054248
166	313426	41.05	Chr1	C	T	36	TGCAGAAGGTTTTGATTATAATGCACAAGCACGTGCCTTGTTCGACACAAACAATAAAGCTAGTATGAGCATAATTTGATTGAAGTATCAGATTAACTGATAGAATTGGCACTCATTTGCATCGCCAGTA	gi|741241877|ref|NW_011550611.1|	2631411	gene1554	transmembrane protein 97-like%2C transcript variant X2
167	311483	41.05	Chr1	C	T	47	TGCAGGAAGAATATTGTTCTGACTAATTTTCTGAATGAGCAAGCTTTTGATCGGAAGAGCCTATTATTTCTTTCTATTCAGAGGCATCATAATGTGATTGATACAATGATGTCTAGCATTCTAATTTTAG	gi|741241876|ref|NW_011550612.1|	2392017	intergenic	intergenic
168	311233	41.05	Chr1	C	A	61	TGCAGTGTCAATTCTGTGATTTTTGTATTACCCATTGAAATACATAATCCATGAGTCCGCAACCACATCCACTATTATAGGTTCAAACCCAATCACATGACTTCTGTTCAGGAAGGCTCACAAGAGATCC	gi|741241876|ref|NW_011550612.1|	1711064	intergenic	intergenic
169	311376	41.05	Chr1	C	T	47	TGCAGCTCACTCGACCTGAATGTGGATTGCAAGGCCTATTATACGACGCTTGCCGGAGACACCAAATGATTGCCTTGGAATCCTATTCACACAAACACCTATAGACTACATAAATAGTGAGGGACCAGAT	gi|741241876|ref|NW_011550612.1|	2145627	gene1732	threonine dehydratase biosynthetic%2C chloroplastic
170	313260	41.05	Chr1	G	T	30	TGCAGGCCTCCAACTGTGTATGATGATGTGGAGTGCTGCCTTCCATTGGAATAAAAGATAAAGTCTCAATCGCAAAAACCAAATTAAAGATCAAATGAGCTTAGCTCTCCCGCTCTTTGTTGGGAGCTCG	gi|741241877|ref|NW_011550611.1|	1982068	intergenic	intergenic
171	311943	41.05	Chr1	A	G	63	TGCAGACTTGTATCAGTTACCCCAACTATTCCAAACAAACTGCACGTCAATACAGTGAATTCATTTCAGAAAAATTAATTGAAACGTCTGTTCCATTTTAAACAAGTATCTTTAAGTCACCTGAGAAATT	gi|741241876|ref|NW_011550612.1|	3640650	gene1804	F-box protein At3g58530%2C transcript variant X1
172	311776	41.05	Chr1	T	C	19	TGCAGTTTTTGAGCCTCCTTGAAGCAAAGGATAATTATGCAAAATACACAAAGCCTCATTGTGAATACATCCAAGAATTATCCGCAACGCATGGTTGTAAAAGTTGCTGCCAATATTAACATGAGAAGTA	gi|741241876|ref|NW_011550612.1|	3215242	gene1782	WW domain-binding protein 11-like
173	311358	41.05	Chr1	G	A	12	TGCAGATCTTGATCAAAAGCAACACCACAACCCCAAAAAGAATTTAACTCACAAAGAAAGGACCAAGACATCACTTTAAACCAACTACTGACCAGACCAGTCCATGCCAAAAAGAAAGCAGTCCCTCAAC	gi|741241876|ref|NW_011550612.1|	2124120	gene1730	peptidyl-prolyl cis-trans isomerase FKBP16-4%2C chloroplastic%2C transcript variant X2
174	313461	41.05	Chr1	A	C	51	TGCAGTAAGTTCAAAAGTAAGATACAAAATCCTCTTCAAGGGATTTATCAAAACCTCCGAAAATATGGTATGGCTCAGGTCATTCCCACTCTTTTGGTAAGAAATATTATCCCTAATGCAATATACAAAA	gi|741241877|ref|NW_011550611.1|	2717596	intergenic	intergenic
175	311669	41.05	Chr1	A	T	22	TGCAGCCATCATGTCTGCTCTTGTCACGACTGGTATTCCCCTAATGCACAGATCTTGGTCGGTAAAGTTGGCATAATTAAATTGATTACCAACTTTCAAATATTCTATGGCACACAATTACCTCTATCCA	gi|741241876|ref|NW_011550612.1|	2916471	gene1769	cucumisin-like
176	312062	41.05	Chr1	C	A	21	TGCAGATTTAATTCAACGAACAAGCTATGCACTACTTAAGACCTCAACAAAAAGCTAAGTTTGTTTATTCAATTTTAACCAAAATGATGTCAACAAAAAACTAAAACTATATACCTGACGACTCTCATGA	gi|741241876|ref|NW_011550612.1|	3972615	gene1817	serine/threonine-protein phosphatase PP2A-3 catalytic subunit%2C transcript variant X1
177	313407	41.05	Chr1	C	A	48	TGCAGCGGATGGGAGGCGGACGCAGAAGGCGTGGTCTCTTCTCCGTTCAGGTGGCTGGCTTTGAAGGCGGAAGGCGTCGTCTCTTCTCCATTCGGGCTGCTGATCGAAGAAAGCGTCATCCCTACTCCGC	gi|741241877|ref|NW_011550611.1|	2561554	intergenic	intergenic
178	311785	41.05	Chr1	T	G	35	TGCAGTCGAGAAAATCACTTTGTCTGCCGTGTTTTTGAAATACCATGTCATGTTTTTTGAATAGGTATGACAGATCCAATGATTTTAGGATTTCCAAATCAGAGTAAAATCATCATCTTTGAAGTGCTTT	gi|741241876|ref|NW_011550612.1|	3223373	gene1782	WW domain-binding protein 11-like
179	311369	41.05	Chr1	C	G	59	TGCAGGTGACTCTAGATATTTCTTTAACATAACAAGCATTTCCTATGATGCTTTTATTGTCATCATGTGCTTCTATATGATGTCTCCTTAAGCGATCTCTCAAAGTTTCTTTTGCTTCATTATATGCTCC	gi|741241876|ref|NW_011550612.1|	2142701	gene1732	threonine dehydratase biosynthetic%2C chloroplastic
180	313216	41.05	Chr1	T	G	41	TGCAGTAGTTTGATGTCAAATTTTATTGTAATTAGTAAAATGGAAAAGGGAAATCTTTCTCAAGTTAAGAAGTGGGAGACATTAATTTATATATAGGGTAGTTTCTAAATTTGCAGATAATTAGGTGCTT	gi|741241877|ref|NW_011550611.1|	1931507	gene1526	UPF0136 membrane protein At2g26240-like
181	311775	41.077	Chr1	A	G	59	TGCAGTCAATTTAAATATGTTCTTATGCAAGTCATTGACATACATTATATTATTAATTGCAAAAGAAAAATGATCTATAAACTAATACCTATTAGTACCTCTGGTATATTTATTTATTTTTACTATTATA	gi|741241876|ref|NW_011550612.1|	3215315	gene1782	WW domain-binding protein 11-like
182	312269	41.2	Chr1	T	G	43	TGCAGCTTGGAAGAGGTGAACCACAAAGAGTAGGATTCCCATTGAAAGCTGAACTTGGAAATTTCGAAAGACCACCGGAGATCTCTCCAGCTAGGCGGTTCACCGATACATTGAAGTCCACCACAGATGG	gi|741241876|ref|NW_011550612.1|	4452477	gene1838	probable leucine-rich repeat receptor-like protein kinase At1g68400
183	313186	41.516	Chr1	C	T	49	TGCAGTAGTTCAAGGCATATTTCTGATTTTCTGAGAGGAAAATATCAACCAATCTTGGACTAGAATTTGGATAGAAAGTATAACTAATTATGAGGATCTCAAACCTGGCCTCCAAACAAAATAATAGTTA	gi|741241877|ref|NW_011550611.1|	1880048	intergenic	intergenic
184	313002	42.449	Chr1	C	T	37	TGCAGGCTATGTTTAAATTTGTTGAATCAAGCTTGACGTCCCCCTATCCTTCTTTGTTTTGGCACATGTCTGTGCCTATATGTTTTATCTCAACCCATGGCAGCTTTTCCCCAACCGACCGTGGTCGAGT	gi|741241877|ref|NW_011550611.1|	1468362	intergenic	intergenic
185	312892	44.61	Chr1	G	A	28	TGCAGCGTGTGGAGGAGAAGATTCCATGAAAAGAGGATAACGTACAAAACTGAATAGACTGCATAGAAAACATATATAGCTGCAACATATATAACCTACATATGATGGCGGATGCAATGGTGTTAACAAA	gi|741241877|ref|NW_011550611.1|	1285356	intergenic	intergenic
186	311804	44.61	Chr1	T	C	28	TGCAGGAATATCACCATAATATGAACCCTTCATTTACTAGAAAAAACAGAAAGAATAGTTCATAACAAATAGCAGACCCCATCAATCAAGTGATCAGTAGGTTAGCAGTACCTTTCAGATCCCATCACTC	gi|741241876|ref|NW_011550612.1|	3277788	gene1785	uncharacterized LOC105054248
187	311596	44.61	Chr1	A	C	13	TGCAGCATTGTTCGTGTTGCTTGCTTTGAAACGACAGGATGGTTGGTGTTCGATATAATGCCCAAAATAGGAGTTTTATAAAGAAAAACATGTGGCATGAGATGGTTTGCTAGGATCAAACGAAAAGAGT	gi|741241876|ref|NW_011550612.1|	2702364	intergenic	intergenic
188	312795	44.61	Chr1	T	C	38	TGCAGGGATGAGACTATTTTATAGCAATTGGTAGGGATCTACTTTGTGTCAAGTCCAAGTTACATTGACAAATGAGAAGAGAATATATTGGCATACAGTGGGTTGAATTAAAAAGATGCAGTACACGTCA	gi|741241877|ref|NW_011550611.1|	1040028	intergenic	intergenic
189	312878	44.61	Chr1	T	C	33	TGCAGGTCTGCCGAAAGGATCCGAGAGGTTCATCGCCGTTGTGGGGAAGGTGAAAATGCTCTATGGAGTGCAATTTTCTAACTTGAGTGGTCTTAACATGGCATTCAGAGGAAGCTCAAAAGACTTCTGT	gi|741241877|ref|NW_011550611.1|	1236416	gene1489	probable beta-1%2C3-galactosyltransferase 2
190	6756	44.61	Chr1	C	T	13	TGCAGACGAAGACAAAATAATATTTAGATCTTGCCACCCTATGAAAAAAGTGGTGCATATCGGTATTGGTCGCCATTGCGCTCAAGCTCTCGTGAGGAAAGTAATTTATTGTAGTTCTCATCTTATGCTT	gi|741211455|ref|NW_011581007.1|	1568	intergenic	intergenic
191	312734	48.108	Chr1	G	A	57	TGCAGAGGACGTGGGCACATGTCGCTAGATGTTGTCCAAGAAGGAGGTACGAGACAACACCTCCCTCGATGGTGGCCGTTGCCAATTGGCTACGAGCCACGTTCAACCAGGCTGTGACCAGGAGAGAGAT	gi|741241876|ref|NW_011550612.1|	923193	intergenic	intergenic
192	312752	48.109	Chr1	T	C	52	TGCAGCACTGCGATGGCGGTCTTCCTGTATCAAACAGTCAGCAGAGCTTCCTAGGGGTGAGAGGGCAGGATGGATACACTGCTGCTCCTCCCCTTGAGGCTGATGCTGCGGATTATGACTGTATAAATCT	gi|741241876|ref|NW_011550612.1|	955265	gene1682	BEL1-like homeodomain protein 7%2C transcript variant X3
193	312747	50.708	Chr1	G	T	31	TGCAGCTACTATCCGTTGACTAGGTATTTGTGCATTCAAACAGACCTTACAATTCCATGAGCCTTTTGCAATGAGCACCGATCAATTAAGGAATGAAAATTTAGCTGGATAAACCTAGATCAACAATTCA	gi|741241876|ref|NW_011550612.1|	940658	gene1680	SNF2 domain-containing protein CLASSY 3-like
194	311097	52.205	Chr1	A	T	15	TGCAGCAGAATTTAATTAAATAATAAAAAAATATTAGAGAGATAGGGATAAGCAAAATTTGAAGCTGTATTGAATATTACATGATGTACGAATGATGATGAATTTATTTGAAATGATTCAAAATGAGAAC	gi|741241876|ref|NW_011550612.1|	1104586	intergenic	intergenic
195	311056	52.952	Chr1	T	C	47	TGCAGTTTGGTCTAATTTTTGAAGTTTGATTGGACGTGAGAGAACCTGGAAGAGCAGAAAAAGCGTTTGCTCATTATGATGTTTCGACAGTCATGAGGAAGATTTTGTCAACTACATTGCAAGATCTTCT	gi|741241876|ref|NW_011550612.1|	1046667	intergenic	intergenic
196	311204	53.701	Chr1	T	C	25	TGCAGAAGATATTGATTCACATTTTCTGTTACTTGAGTCCCCATATGAAAATAAATGTATTGCAACTCCCCCAGGCAATGTGGAAAGTAGAAAACAAAGCTCAGGGTTACACTTACAGATGAGTAGCTTG	gi|741241876|ref|NW_011550612.1|	1597683	gene1703	mannose/glucose-specific lectin-like%2C transcript variant X2
197	311206	53.701	Chr1	C	G	9	TGCAGGTGGGAGAATATTGCAGATGCCATGATTTGAACGTTAATAACACGTAAGATGCTCCATCCATGAGAGTCAAAAAATGACTAACATCTCTGTTCAAAATTCTGCAAAACAAATCCACTAAACCACT	gi|741241876|ref|NW_011550612.1|	1598160	gene1703	mannose/glucose-specific lectin-like%2C transcript variant X2
198	311297	55.788	Chr1	C	T	38	TGCAGTGAGCAAGGAGCATATCAACAATAGACAATCACAGAGAGAAATAGAGAGAGAGACCACAACATGTCATGCCTACCTGATATCCATATCTCGGAATGATTTATGAGCTCTTGGTTCATCCAAGAGA	gi|741241876|ref|NW_011550612.1|	1907371	gene1720	SEC12-like protein 1%2C transcript variant X1
199	311299	55.788	Chr1	G	A	23	TGCAGCTCCCCATTGGTTCGAAGTCGAAATCACTACTCTGCATTGTTTGTAAACAGGAATGTAAACAGTATCACAACCAACTTGAAGGGAAAAAAACAAAAACTATGGCACAATGCTCCGAGAAAACATA	gi|741241876|ref|NW_011550612.1|	1912512	gene1720	SEC12-like protein 1%2C transcript variant X1
200	311307	56.258	Chr1	C	A	59	TGCAGATGATAAGAAATTGTAAAAGGTCTTAAAAAGGAAAGGCTTTAGCCTTAAAAAGCAAGGCTAAAATATTGGATAGATAAGTTTCAGAGAAAATAGCAAAGATAGATACTGGCCAAACAAAACATAG	gi|741241876|ref|NW_011550612.1|	1923665	gene1721	aspartic proteinase-like protein 2
201	311314	57.194	Chr1	T	C	16	TGCAGCTCTACCTCATGTTTAATACAAAGGTTTTGATAAGAGCGGCAACCCCCACAACATTGTAAAACATTTGTGGTACACGTCACGTTGATACACATCCCACCCAAGAGAACGAATTTTTCTTGAAGAC	gi|741241876|ref|NW_011550612.1|	1950422	intergenic	intergenic
202	311528	57.194	Chr1	A	G	35	TGCAGTTATTGAGGTGCCTGTCATGTAGCACCACAAGTAGACTCCATCTCAATGTTATAATCTATCTAATACATTAAAAAAGAGCTAATGGCTCTCCCAGCATGCCATCAGTTGATATAATAAGCGGGTA	gi|741241876|ref|NW_011550612.1|	2523983	gene1753	ent-kaurenoic acid oxidase 1-like
203	311313	57.194	Chr1	C	T	14	TGCAGGGATTAGATTTATGAGCCCACTCAGCCTGCATCTTCCAAGGGTTCGCTGAAGTTCCAATCTGAGTCCCAGCTTGTTGGGCTGTTGAACAGCAGTAAGGAAAAACGGAACCATGGAGATCTTATTT	gi|741241876|ref|NW_011550612.1|	1950158	intergenic	intergenic
204	312133	61.12	Chr1	C	G	10	TGCAGGATTGAAGCTAGCCCATCAAAAAGTGGTCCAAGATACTTATAAATATAGATCTAACCAGTCTATAATTCTATGCTTATGATGGCTGGGTCACGGATCCCATGAAATTGTGGATCTAATCATCCAA	gi|741241876|ref|NW_011550612.1|	4184585	intergenic	intergenic
205	312063	61.125	Chr1	T	C	14	TGCAGCTTGCTTACCTGTCGTACCTACACTTGTCTCATACTTAAGATTAAACTGGATCAACTATCAAAAGTTAATGTGCAGTTAACTTCTAGTTTTTTATTTTAGAATTTATTTTTCAATATGCGTATAT	gi|741241876|ref|NW_011550612.1|	3972922	gene1817	serine/threonine-protein phosphatase PP2A-3 catalytic subunit%2C transcript variant X1
206	311652	61.125	Chr1	T	A	26	TGCAGAAGCATAAGGCAAGCAATTCATTTCCTTCACAATTCGGTTTGGTGAAAAGATTTTGGAGATATTTATTGGAACGCGAGGTTGTCTTGCCTTTTAGCAGTGAAATTTATATTTTTGATTCTCAAAC	gi|741241876|ref|NW_011550612.1|	2861177	gene1768	uncharacterized LOC105054088%2C transcript variant X2
207	314321	61.158	Chr1	G	T	37	TGCAGGCGGCGCTGGACTGGGCGTGTGGGCCGGGGCGGGCGAATTGCTCGGAGATACAGCCCGGGGAGAGCTGCTACGAGCCAAACAATGTTTGGAGCCACGCATCATATGCATTTGATAGCTACTACCA	gi|741241877|ref|NW_011550611.1|	921976	gene1470	glucan endo-1%2C3-beta-glucosidase 1-like%2C transcript variant X3
208	314319	61.158	Chr1	T	C	26	TGCAGCACCAGGAATGCTAAACCATTGCAGTTGCAGTTCCACTTCACCACTCTCCACATTTCTCAGCTTAAGAACAAGATCTTGGGTGATTCTGCCATCTTTCCACACAACAGTCTCTCACCGGATAAGC	gi|741241877|ref|NW_011550611.1|	910384	intergenic	intergenic
209	312815	61.158	Chr1	N/A	N/A	N/A	TGCAGTGAGAGAGACCGCAATTATTCAATAGTAAGGAGCGGTGATCATCATTTTTACTCTCGGGCATGTAATGCATGAGATTGTGGTTTTAGAATCCCCTTTCAAAACTCTCTTGGTTGCTCCTACACTA	gi|741241877|ref|NW_011550611.1|	N/A	NA	NA
210	312885	61.158	Chr1	G	A	7	TGCAGAGAGTATGCATCCAGATAAAGCTACGAGGCCCGATGGATTTCTGGCTTTTTTCTTTCAGAACTACTAGTATCTTGTTAAGCATGATGTATTCTTTGTGGTTACATTTTTTCAGCATGCTGCATTA	gi|741241877|ref|NW_011550611.1|	1282628	intergenic	intergenic
211	312778	61.158	Chr1	T	A	78	TGCAGTTACTGAGCACAGGAATGGAATCTTCTCTGTCAGGAAATATCACATCCAACCAAAATTTTGCATAAAGAGAGTACATCTTGGCAGTTGGCAAGACTTTCACAGCCTCCTCATAAACCTGAAGAAT	gi|741241877|ref|NW_011550611.1|	1024518	gene1477	U3 small nucleolar RNA-associated protein 6 homolog%2C transcript variant X1
212	312227	61.158	Chr1	A	G	28	TGCAGAATTTTTCATGTAATCATATATAATAAATATCAAAAGCATGCTTGAGTTAGAAGTTTCTTAATTGCTTGTGTTGTTAATTTAAGCCCTATAACTTGGCTAAAAGATCAATATTATACAACACAAT	gi|741241876|ref|NW_011550612.1|	4370472	intergenic	intergenic
213	312923	61.864	Chr1	C	A	11	TGCAGCACATCTTAATAGGAGATGATTGGTCTATGGACATCTGTACACGTCTACCTCAATACCAATTACAAAATTGTCCAGCATTGTATTTTTTCTTATCATGAATACACTTTTTAGCACACATAAACTG	gi|741241877|ref|NW_011550611.1|	1330620	intergenic	intergenic
214	314330	62.57	Chr1	C	G	36	TGCAGAAGTTAATCATTTGATGATGGCACAAGCTGCAACTTGCTTCATTGCCCTGAAAGGATTTAATAAGAACTTAATCATTTGATTTATACATTGATTGAATTGTCTTGTAAAACCATTAAATTAGATC	gi|741241877|ref|NW_011550611.1|	936882	intergenic	intergenic
215	311229	62.57	Chr1	A	C	24	TGCAGATGGTTTAAGGACCATCGCTTGTTGCCCCCCTGACTACCCAATCTGTGATACCCACAGGAAGCGATGCTGTAAGGTCTCGTCACCTCCACAAACCTACTTACCTTACTGTTATTTACTTGTTTGT	gi|741241876|ref|NW_011550612.1|	1710309	intergenic	intergenic
216	312808	62.57	Chr1	C	A	33	TGCAGCACCCATAAATCATGGAGTAGATTTGTCAGATGGCTTTAATGATATCTTTGCCTCCATGAAGCCAGTTGCTATAATTATGGAACTACATAAGTTGGATAAATCATCTATCTTCAATGCAATTTGG	gi|741241877|ref|NW_011550611.1|	1061285	gene1480	DNA repair protein RAD16
217	312803	62.57	Chr1	G	A	26	TGCAGATAATAAGACATGATTATTTGTCTAAGAAACATCCACTTAAAGTACACATGATTAGAACTTGACATTCTAAGCTCCATGCAGAAAGCTACCCATAAAATCACCATCACAAGTTTCACACATTTTT	gi|741241877|ref|NW_011550611.1|	1052966	gene1480	DNA repair protein RAD16
218	312809	62.57	Chr1	C	T	17	TGCAGTCCTATTTTTTCAGGCAATGAGGTGGCTACAAATATCCAGAGAAAGGATACCACTGGCAATATGGTCCTAAAGAAAAAATAACATGCTACTTTCCTCAGAGAATTTCTCATTGCTTTCACTTCTA	gi|741241877|ref|NW_011550611.1|	1061240	gene1480	DNA repair protein RAD16
219	311437	62.57	Chr1	C	A	49	TGCAGCTGCTATTGTTGAAAACAAGTTTTATAGAAATTCAAAAATTATATCAACTTGAATCCACATATATAAGGTCTGTTTCAAAAGTTCTAAGAAGTAATTTTCCAACCATATATAATAAAACCATAAA	gi|741241876|ref|NW_011550612.1|	2271830	gene1738	uncharacterized LOC105053847
220	311891	62.57	Chr1	A	T	22	TGCAGCAAATATGGACTGGACTTCGAGATCCCCATTCAAAGACAGGCCAGTTGCATCTTCAAGTACAAATCCCTGCAAAACAAGACCATGAACATTAGCTAAGAACCCACGATTTCACAACTTAGAAGCC	gi|741241876|ref|NW_011550612.1|	3517179	gene1796	probable beta-1%2C3-galactosyltransferase 19
221	20286	62.763	Chr1	C	T	53	TGCAGAGTGGGATGAGTTGGTCTAGAATCTTGATCCAGACTACATTATATACTGGAAGTTGTGTTCAGGATCAGCTAGTTTGAAAAATTGTCCACTGACAAAAGTAATTTAACGTTTGGTTCAGATTGAT	gi|741228988|ref|NW_011563474.1|	3444	intergenic	intergenic
222	311447	62.919	Chr1	C	T	26	TGCAGGTAGTCGCACCCACTAAAAACGCACATCTCAAGTAACATCTGTTTAGTGAATCCAGTAAAGTCTAGCTCCTTATTCCGGCCTAACTTTGAGCTCTGAAACTCAACTCCCTGCCCAAATTTGTCCA	gi|741241876|ref|NW_011550612.1|	2299037	gene1740	exonuclease 1
223	311392	62.919	Chr1	T	A	76	TGCAGATATCTAATCATTGCTTCTACCTTGTTTTTGTCTCTGAAATGATTGAATCAAATTGACCTGCTTTACAATATCACTTTATTGACAACATTAAATAGAGCTTGTTTGAAGTTTTACTTTCCTGATG	gi|741241876|ref|NW_011550612.1|	2163339	gene1734	E3 ubiquitin-protein ligase UPL7
224	311675	62.919	Chr1	G	A	57	TGCAGAAGACTACTTCAATGACGTAATAGCCATTGGGGCCTTCCATGCAATGAGGAGAGGGATCCTAGTATCAGCCTCCGGAGGTAACAATGGACCGGACCGTGGGACAGTTTCTAACGTTGCACCATGG	gi|741241876|ref|NW_011550612.1|	2917828	gene1769	cucumisin-like
225	311906	62.919	Chr1	A	T	69	TGCAGTGGCAAGAATCTCATGCACTAGCAATCCCTTTAGTATATAAATCATATAGAAACAATTGAAAATTTGTTTTACTGCTTTGACAACACAAAATAACCAATTAAGCCCACAGCATCTTGTGATGAGA	gi|741241876|ref|NW_011550612.1|	3544866	gene1798	uncharacterized LOC105054388
226	311916	62.919	Chr1	A	G	11	TGCAGGTCTTAAAGAGTAGCTTTTGTTCTATATCACCATGCTAATATGAAAATTATTCTTTATTTGCTTGTCTTTAATTTATGTTAGAAAAAATTCATTGTGCCCTGGTGCTGATATGATATGCAATTAC	gi|741241876|ref|NW_011550612.1|	3563011	gene1799	carbon catabolite repressor protein 4 homolog 1-like%2C transcript variant X4
227	311541	62.919	Chr1	T	A	9	TGCAGATTTAGTAACCTGTTTCAGCTGCTCTGATTTGAGAACAGGCAGTTCTAAGATATGCTATGCCAAGAAAGTTGATTAGGTTCCTATCAAATGATGGCTGCCTTCACCCATAAGTAAGATCTAGGGT	gi|741241876|ref|NW_011550612.1|	2567711	gene1754	ent-kaurenoic acid oxidase 1-like
228	311905	62.919	Chr1	G	A	27	TGCAGGTTCTGGAAAGGGTCAGATATAGATAACCTTACCCCTACATACAGAGAGACTGTTTCTGTATTTCAAACCCATGACATCCAGGTCACAGTCTTGCAAATAAGTACTATAATGTTATCATCTGGTG	gi|741241876|ref|NW_011550612.1|	3544957	gene1798	uncharacterized LOC105054388
229	311542	62.919	Chr1	A	G	11	TGCAGTAGATATGGTTTGGCAGAGATGGCGTTCTCAAAGCACGCTGAATGCCATGGCAGCCCCATCAACTGGTCTTTGATGAGGAAGGTGTGTCATCTTCGCATCAGGATCGAGCAACTCCCACCTAAGA	gi|741241876|ref|NW_011550612.1|	2567696	gene1754	ent-kaurenoic acid oxidase 1-like
230	311318	62.919	Chr1	T	C	72	TGCAGAACTATAAGTTCTCATAGTAATTCTACATCAGCAAAGTCATTAATCTTATTTTTCACTTGTTCTGATATATTTTTCTTATCTTTCAGCACAAATTCGCCAATCATTATTATGTAATTCAGCCACT	gi|741241876|ref|NW_011550612.1|	1961508	intergenic	intergenic
231	312910	62.92	Chr1	A	G	31	TGCAGCTCAAGCTATGCAGGTTCTGTTTTTAGGGGTCGGATCCTTGTATTGCTGCTAGATTTTGTCGGATATTTCATGGGGTTTGGATGCACGAGCTCTACTCTATTTAATTTCAAGGAAGAAGAAGGCA	gi|741241877|ref|NW_011550611.1|	1320523	intergenic	intergenic
232	EG0504	63.384	Chr1	N/A	N/A	N/A	CGAAACCAAGCCCCTCAATTATTTGACTCTCTTGCCGACGTCGGAGTGGGCCTTCTAGTTGAGCTAGTTCTTATGGACATAATACAAGTGCACATGGCTACAGACTCACACCAACTCCACTTGTCCTATAAATTATTAGATGGACCACTCCATCTAATAATTTGTCTATCTAATAACCTCTCCTCTCATCCGCTAATGAAACAAAAGAGCTAGTGGGTGGAGAGAGAGAGAGAGAGAGAATCTGGGGGATGAATGACGGCAATGGCAGGAGAGAAGGCACAAGAAATGGAGGGATTAGAGAACGGCAGAGCAGCGGAGCCAGCAATCAAGTACCAATCGAAGTGACCATCTAACAATGGT	N/A	N/A	NA	NA
233	311783	63.384	Chr1	A	G	55	TGCAGCCTGCAAAAGAGATACGCCTCAGACATTTCATAGTTTGATAAGCACTGCATTCACAATTCAGGTAAACTTAAGGAAATAGAACTCTCTATATTTTGAAAATCCTGTTTAACTTGATGAGATATAA	gi|741241876|ref|NW_011550612.1|	3222489	gene1782	WW domain-binding protein 11-like
234	311874	63.384	Chr1	T	C	29	TGCAGTGCAGCTCCTACTCGGGGATTTACAGCTTCAATGGCGCCGAGACTGATCCCAGCGGGTGGAAGTTTGGGATCGCCCTCAAGTACCGGTTTAGCGTCGACGATGGCTATCCAAGTGCATGCGCCGA	gi|741241876|ref|NW_011550612.1|	3482147	gene1794	wall-associated receptor kinase-like 20
235	311761	63.384	Chr1	G	A	40	TGCAGTAGATTCAAGTTTTCTCCCCTTGGCAGCAGAAATATTTCCTCACTGTTTCTTTCATGCCCATTATCACATAGCATTTCATTAGGTCCAACATGATCATGCTTCATGCAGCTTCTTTCAGCTGCTA	gi|741241876|ref|NW_011550612.1|	3134550	gene1779	probable transporter mch1%2C transcript variant X3
236	311870	63.384	Chr1	C	T	28	TGCAGATGGAAAGATGGTTTCACCACCTTTCTTAACATTGGATAAGTACATAAGCACCGTAGCAAATCGATGACCTCCGTGTGCTATATTGAATTTGTCACGAAAATAGTCGAAATGAGGCTCATACTTC	gi|741241876|ref|NW_011550612.1|	3468691	gene1793	probable prolyl 4-hydroxylase 7
237	311660	63.384	Chr1	A	T	53	TGCAGTTTTGAAATGTTTATATAATGTGCAAACAGAACTGAGAAGAGAATTATAAAAAAGACACATAAGTGGAAGCTAAATATAGATGAGTAACAGAAATCATGCAGCGGCCTGTAGAGGGATGTGTTCG	gi|741241876|ref|NW_011550612.1|	2867554	gene1768	uncharacterized LOC105054088%2C transcript variant X2
238	311955	63.384	Chr1	T	C	44	TGCAGCCTTGGACAGGATGTGACTGAATGCTTCAGCCCTTTCATCTGTCTTTTCTGTTTTCTTTTATAGCATGTGCAATAGTTTCACTGCTTAATTTGTGGACCAATGGAACTAGAGAGAATTGATGCTT	gi|741241876|ref|NW_011550612.1|	3684671	gene1805	5-formyltetrahydrofolate cyclo-ligase%2C mitochondrial
239	311266	63.384	Chr1	T	A	117	TGCAGGTTCATGATCACAGCAGTCTAAAGTGTGGTGTTTGCAATGTTAGGCGGCAGAAATTCAAATCAAATGCTTGTAAGTCCTCATAATGGTGACAAGTTAAACAAGAAGATATAAATTATCATGTAAC	gi|741241876|ref|NW_011550612.1|	1841820	gene1717	conserved oligomeric Golgi complex subunit 1-like%2C transcript variant X1
240	311729	63.384	Chr1	A	C	55	TGCAGTTGGGAGAAAACTCACCTGAAGATTGCCGAGAGTTAGTAGTTACAGAATCGCAAGAAATCACCAACAAGGATTCTGAGGACTGAAAACATATAAGTTGATAGATGGTTTGATTAACAAGAATCAT	gi|741241876|ref|NW_011550612.1|	3073089	intergenic	intergenic
241	312141	64.316	Chr1	G	A	54	TGCAGGTTTTTTCTCCCTTCTATGTTATTAGAAGATCAAGCTTATGTAGGGGAGAGCCTGTAAAAAATTGCAGTGTATGTTCTCGTGCAGCACGCTTATATGCAGTGCCAAATCATTCCTTAAAACCAGT	gi|741241876|ref|NW_011550612.1|	4217946	intergenic	intergenic
242	314292	64.316	Chr1	T	A	32	TGCAGTCTATCGAGCAGGCTTGAGCCAAAGGTATGAGCTCGTCGTGGTGGGCCAAGTTTAGAAAATAGGCATGTTTAATAAACATATCTAGTTCAGCCATGTTTGTTGTATTTGTAGACTGAAATGATAA	gi|741241877|ref|NW_011550611.1|	845663	intergenic	intergenic
243	312222	64.316	Chr1	T	C	37	TGCAGCAAAAAACGGACTCCAGTAAGATGAGTCCACTTTACAAAAACAGGCAAAAAGACAATAATAGCAACAACCACCAAGCCAATGAAACAGTATCAACTGCCATCATCATCCTACCCACCAAACTTGC	gi|741241876|ref|NW_011550612.1|	4357842	gene1833	tubulin alpha-3 chain-like
244	311995	64.317	Chr1	C	T	28	TGCAGAAAAAAGTCGCATGGCTTGTTCCGGTGGAGGCGTTGGCCGAGTTGACGAGGGGTTGGCACGGCTTGGGGCGTGTGGGCTAGAGAACAGCTGCCCTTGTTGGCCTCGTGCTGCACAGGGGACGGTG	gi|741241876|ref|NW_011550612.1|	3813263	gene1811	uncharacterized LOC105054551%2C transcript variant X1
245	314345	64.32	Chr1	G	A	29	TGCAGCATTCCAACTTCCGATAGCTTTGGGTAGAATTTGAAGAGTTTTTCTTGTGATAGTCTTCTGTTCTGACCTTTGAGTAGGATCACCTACCACAAGGGCAGGGTCCAGCAGTGGCAAACACTGATGG	gi|741241877|ref|NW_011550611.1|	978510	intergenic	intergenic
246	312066	64.322	Chr1	C	T	33	TGCAGCAAGGCTATAGCGAAGTGGTTGCTCCCTGTGATGTGCAACACTTTGGGCATCCCGATCGTGTCTTCATGTTATGTCCCAGCATTGAGGGGATCTGACAGCAGTAAGAGCAAGTCTCATGATAAGC	gi|741241876|ref|NW_011550612.1|	3980680	gene1818	lipid phosphate phosphatase delta-like
247	312700	64.511	Chr1	T	G	61	TGCAGATGTTGCAGCTACTCGAGCCCTTCTTCCCTGGATCAGAACAGAAGCCTGACCTGCGAGCAAATCAAACTGTGACTGCTCGCGTGCAAGCAGCTTTTGCAACTCTAAGACTTCTGCCTTGTAAGCT	gi|741241876|ref|NW_011550612.1|	893581	gene1677	HAUS augmin-like complex subunit 3%2C transcript variant X1
248	312859	65.229	Chr1	T	C	48	TGCAGCACCTCCAGATGTATCGTATAAGTAGCGGCTTTAGACTCATCTAGACCAGATACTTGTTGACATCGCTGACACACTAATTCAGGATCAGCAACCCTCCAATTTTCTTAAGCAACTATCTATCTTA	gi|741241877|ref|NW_011550611.1|	1174097	intergenic	intergenic
249	314322	65.229	Chr1	G	C	24	TGCAGCGCCTTCCCGTCCGCCCCGTCCGCCGCCACGCAGTACGTCCTGTTCGTCGTGTCCGTCGCCAAGAACTCGCCGCTCCCCACCAAATGAAGCAAGTATACCGGTGTCCCGCTCCCGTAGAAAAGCC	gi|741241877|ref|NW_011550611.1|	921920	gene1470	glucan endo-1%2C3-beta-glucosidase 1-like%2C transcript variant X3
250	eglipidchr17	68.614	Chr1	T	C	201	GGGCGGCCCAAAACCCCTCCCTCCTCTCCCCTCCCCCCTCTCTCTCTCACAGTTTCTCTTGCGGAGACATAGAGGCTCAGTGGCCCTCTGATGGTCTTGACAGGCCACCGCTAGGCTTCCCCTCTCCTTCCCTCCCCTCCTCTCTCTTTTCCTCTCTTTCCTTCTCCCTTGTTCCGTTTTCACTGGTGTTCTAAATCAGATGTCCGAACCGCACTGATTAGCCACTGATACAGTTCAACACGCCTCGAATCGTCCAGTTCAACGAACCCTGGGACAAAGCATCTAAAAGAAAATATAATGTGAACTCTCATCAATCAAAAAAATCGACTTGGTTCTTTTCTCAGAGCAGCCCAAAAAAAAATATTCTGAATCAAAATAGGAGAAAGCCCTACAAATATT…	N/A	N/A	NA	NA
251	310308	78.406	Chr1	T	G	55	TGCAGTGTTCCCAACTCCACATGGGCCATATGCCTGTCCACTCAGATACCATTTTTAACAACCTATAATTCCACCTAAAAAGACTAACTGGAAGTCATTATTTGGTTTTTTAGCCCTGTATAAGTATGAA	gi|741241874|ref|NW_011550614.1|	2011894	gene1951	uncharacterized LOC105056203%2C transcript variant X2
252	310564	78.406	Chr1	C	A	26	TGCAGTTGACTCAGTGGAATTTGATACATACCATTTTAAACCATGATCCTTCTGTTCTACGCCACCTTCGAGAGCCACTCGGTGAGTAGTTGATCCTTCAATAGTTGGTCCAGTGCAACCATTCTGGTGT	gi|741241874|ref|NW_011550614.1|	2802335	gene1981	uncharacterized LOC105056509%2C transcript variant X1
253	310456	78.406	Chr1	T	C	11	TGCAGTACCATTTCAAACAATAGGTCAGCAGTGACTGAGAACACGTAGTGAGCAGGGTGTCAATTAATGCATAAATAGCAGAAAGCAATGCTGCAGAAATATTACTAGAAAGCACATAGGCCACATAGGA	gi|741241874|ref|NW_011550614.1|	2455330	gene1969	nodulation receptor kinase-like
254	310306	78.406	Chr1	C	T	121	TGCAGCTAGATACAAAACCTTTAAAACTGCCAAAACTGTTGATTGGATCCCATTTGGTCCAAAACTGAGTTTTTGGACCAAAATTTTAAATATAATACTCAATAGGAATATGAGCAAAGTCCAACATGAT	gi|741241874|ref|NW_011550614.1|	2011216	gene1951	uncharacterized LOC105056203%2C transcript variant X2
255	310459	78.406	Chr1	G	A	27	TGCAGTATTTCTATAAAGCCTCCAAAAACATGTTCAAATGTCCAAAGCCTTTTGCCAACACAAATGGTATCCATAAAAACTTTTAAAAAACCAACTGTGCAAGCTTTCTCAATACTTGTTGATCTTGATT	gi|741241874|ref|NW_011550614.1|	2459638	gene1969	nodulation receptor kinase-like
256	310504	78.752	Chr1	T	C	67	TGCAGATGAAAGATATGGTTTTCATGTATTTGTGGAATGTGGATATACATGCTCAAAAATGTTTATTGGCCTCTTAAATCTTTAAACGTAAACTTAAGTAGCTATATGCAAATGCTTAATTATTTTTATT	gi|741241874|ref|NW_011550614.1|	2571214	gene1974	deSI-like protein At4g17486%2C transcript variant X2
257	310294	79.85	Chr1	C	A	6	TGCAGCAAGAGAGCTATACACGGAGATCGTTGGGTTGCCATCAAAGCATCGAGGCGAGTCAAGGGCCAATACCTGGGCTTCCATCTTGCACGGACGTACGGGCAAACCACATCCCACGCAAAAATGATAT	gi|741241874|ref|NW_011550614.1|	1951830	intergenic	intergenic
258	310539	79.85	Chr1	T	C	64	TGCAGAAGCTGGGATGAAGTGACTCATAATGAAACAGGAGTCTTTTGATCCAAAGTGGTTCCTTTATAGCTTTGGCAGCTTTTGCATTTCCATAGAAGAAAAGTTTAAATCCTGATGGTCCCTTGGCTCA	gi|741241874|ref|NW_011550614.1|	2692593	intergenic	intergenic
259	310505	79.85	Chr1	C	A	36	TGCAGCCACTGAAACTCAATTAGTCTCATAGCTCACACAGCGAAACAATGCAAAGGATACAAAAACTTAAAAATACACATATTTCATCAAACTAAGCAGTTCATCTAAAGGACCAATGGACATGCACATG	gi|741241874|ref|NW_011550614.1|	2571116	gene1974	deSI-like protein At4g17486%2C transcript variant X2
260	310518	79.85	Chr1	G	A	27	TGCAGCCTTTAGGTCATGAGCTTGATGAGTCAATCAATTCTTCTACGCTGCTTGTTTCCCTAACCCTCTTCCCACGGAAATAGCTAGAACTAAATGCAGAAAATATAGAAAGATATCTCATAATGTATTT	gi|741241874|ref|NW_011550614.1|	2581144	gene1974	deSI-like protein At4g17486%2C transcript variant X2
261	310440	79.85	Chr1	G	C	46	TGCAGCTTCCTTTTGTCTGCCTGCTATTACACAAACCAGTTTCAGGAGCAGAGACCTGGCTCCTATTTTAGATCAAATGATCGAAAACAAAAGTAGGTGCATCTTCTGCTTATTTTTTATCCAGGAGAAG	gi|741241874|ref|NW_011550614.1|	2429697	gene1967	protein PHLOEM PROTEIN 2-LIKE A2-like
262	310195	79.85	Chr1	T	A	34	TGCAGGGTAATGTTATACAGCAGCAATCATACATTATGAAAAGTCAAAACATTCATGATTTTGATGCATCCTAGAAGAACATATGCTTCAAGGAAATTAGTGCAAAAAACTATATTTTGAGCAACATGAT	gi|741241874|ref|NW_011550614.1|	1637000	gene1937	uncharacterized LOC105055997
263	310245	79.85	Chr1	T	C	25	TGCAGGAAAAGAATTTTTGCTTGGCACTGCCAATAAAAAGATGCGGATTTTGAGCTGACAATCACTGGGAAACAGCATGTAAATACTCTCCATGGGAATATTCATGCATCTGATATTACAATTCAATGGA	gi|741241874|ref|NW_011550614.1|	1822887	gene1944	ATP-dependent zinc metalloprotease FTSH 12%2C chloroplastic%2C transcript variant X1
264	2959	80.19	Chr1	T	A	78	TGCAGCTGAAAAGTAACCTAACTTGGAACTCTAGATGATGCAATCTTGCTTGGATTGGGTTCTGATCGTTCTTTTTTAAAACTAGATCAAGTTCAAGTCATTAATTTTAATTCAAATTCTGATCAGAGTG	gi|741205092|ref|NW_011586700.1|	1597	intergenic	intergenic
265	310508	80.19	Chr1	A	G	35	TGCAGGCTTAGGGCTTGCATGTTGATGTTAGCACATTGGTATTTGGAGATGCTGGTTTCAGGGCTTATGGGTGTTGAGCTGATGGGATCTGCCAGTCTGTGGGTGGGATGCATGATAATTTTCAATCTCC	gi|741241874|ref|NW_011550614.1|	2576874	gene1974	deSI-like protein At4g17486%2C transcript variant X2
266	310405	80.19	Chr1	T	C	49	TGCAGTAATTCTTTAGTGCTTTGTGATGGATGCAATGCCATGAAAAGATATGCCCAATTGTCCATATCTTTCATATAGCAATGTAAAAATGAGGAAGGAGGGATGCATGGGACTGCACATAAACCCAAAA	gi|741241874|ref|NW_011550614.1|	2339590	gene1963	uncharacterized LOC105056328%2C transcript variant X3
267	310491	80.19	Chr1	A	G	15	TGCAGCTTAAGTCGAGCATCTAATTATTTTCTTAGCTAAAATAAAAAATTAATAATTAAATATAAATCACTAAAATTTTGATATAACTTAAAAAACCTACTTAAATATGAGTTTTTACTTAAAAATTTTA	gi|741241874|ref|NW_011550614.1|	2530215	intergenic	intergenic
268	310443	80.19	Chr1	C	T	54	TGCAGCAATGACAAGTGGAAGTTCTGCGATGAAACCATCATGGAGCCTCTGAACGAGGAAAATATGGGCCATAGCATGGATAAAATTTTCTTTAATCGGAATCGTTATTTATGTATCAGCTAGATAGAAC	gi|741241874|ref|NW_011550614.1|	2432011	gene1968	exocyst complex component EXO84C
269	310398	80.19	Chr1	T	C	29	TGCAGGTAGATGTTAGAGGTGTCTATGGTATTTGAGGTCACAGTCAAGTTAGTGGCCGTTGGCTGAAAGCAAGAAGTGGGAGAATTCAAATTTGAGTCGTTGACATAGAGTGTCTTGTTTGGAATGTCTA	gi|741241874|ref|NW_011550614.1|	2303438	intergenic	intergenic
270	310477	80.697	Chr1	C	G	34	TGCAGCATGGGGCAAGTGGGAAACTTGCCATATCTAAAGACTGGATGGTGAAAAGGGAGATCTCTATCTCATTGTTTATATAGTCTAAGCTAATGGAACCGAGATGTGAACACCCAAGTTTTCTCTAAGT	gi|741241874|ref|NW_011550614.1|	2508356	gene1971	splicing factor U2af large subunit B-like%2C transcript variant X1
271	310293	80.697	Chr1	T	G	43	TGCAGCCGAGTATTGTATCTGGTCACGTGACCACCTCTTGCCGGCTCCTCGTGCATGTTCCCTCAATCTAAAGATAAATCCAAGAGTGCGGATTCCTTACGGTACTCATAATATATCGAATGATATTCAC	gi|741241874|ref|NW_011550614.1|	1951874	intergenic	intergenic
272	EG2180	80.697	Chr1	N/A	N/A	N/A	CAAAGAAGGTTAATGGAAATTCCAGTGCAAAATTTCAGGTTATTTTGCATTTTCCCATCAACCATGATGCTTCTCTCTCTCTCTCTCTCTCTCTCACTTTTTGTTTTATTGGTTCATTATGGACTTGAATTGCAGATTCATTATGGGGCAAGAGCTATTATTTTTTCAGATACTCCTTGTCTGTCTCTTACACTTCGGTTGCTTTCACTTCAAACTAAGACGTGCATTCATGTAGAGGAGATTTGTGTATATGCCAATCATGTCGATTCCCCCAATCCCAATCCTCCTGTGTGTACTGAGGGAAACCTGGATGAAAA	N/A	N/A	NA	NA
273	310369	80.697	Chr1	C	T	17	TGCAGCAAAAATTGATCGCACTTTCATTTACATGATTCAATTGCAATCCAATTGGTACTAATATGCATGAGACCGCTCACCACCCTATGATATCCTTGTAAATATATAATTTTATACTAATTGTTGTTGC	gi|741241874|ref|NW_011550614.1|	2186124	intergenic	intergenic
274	310240	82.306	Chr1	A	T	37	TGCAGGTGTGTACACATTTGCAGCTTGCTTCAACATACGCAAAGGGGGTACTTTCAAGATATTTTGACCAGCATGTGCATCAGCTTGTAACTCTAAGCACCTTCTCTCATTCAATAATGTGTCATAATGC	gi|741241874|ref|NW_011550614.1|	1816755	gene1943	protein FAR1-RELATED SEQUENCE 5-like%2C transcript variant X5
275	312500	82.306	Chr1	C	G	40	TGCAGGTGCTTCTGGGAGGATGATGATCCACTCGATGTGGATGTATTCTGGCGGCCTTGTTGGGCATGGGGAGGTTGTTGCAGTCCCTGCTGTTGGAGTTGCGATGGGTGGAGCACCTGGGAAGGGTAGA	gi|741241876|ref|NW_011550612.1|	4944883	gene1863	protein TIME FOR COFFEE-like%2C transcript variant X5
276	310248	82.761	Chr1	T	C	12	TGCAGAATAGGCATATCTTGGACGTGATTGCTAGAGAACTTTTAGAAAAGTCAAGGATCACTGGACTGGTATGAGTTAAACTTGCTTTGCTGACTTTGAAATTTAGTGGTCTCCTTAGTGTTCTCTAGAG	gi|741241874|ref|NW_011550614.1|	1825480	gene1944	ATP-dependent zinc metalloprotease FTSH 12%2C chloroplastic%2C transcript variant X1
277	310194	82.761	Chr1	T	G	21	TGCAGCTTTAGGGGCCTGTTGGGATGCTGTCCTACTATATCCACATTATTGGTTGGTACTCGTATAAACAAAATTTAGTTATATATCTTTTCCCTTGCAAATGCCTGATGGAGGCCACCTCGAACAGAAG	gi|741241874|ref|NW_011550614.1|	1634501	gene1937	uncharacterized LOC105055997
278	310246	82.761	Chr1	A	G	31	TGCAGAACTCTCGTGGAGCATTTTGGGGCCGTTGGTAGTCTCTTTTCTAGTCTGGCCAATTATTTGATTGTCAGACTGAGCTCCTACGGGTGGTAAGATTATCATTCACTACTTTGTAATTGAATATCAT	gi|741241874|ref|NW_011550614.1|	1822836	gene1944	ATP-dependent zinc metalloprotease FTSH 12%2C chloroplastic%2C transcript variant X1
279	310260	82.761	Chr1	T	C	42	TGCAGAATCTTGTCTTTGCTTACTTTTCTAAGCATTTTAGTCAAGTATCCTGGCTTTACAGCACTTCGTGTATCCACAAACATTGCAATTTTTTTGTAGTCTATGACATCTTCAAAGGGTAACTCAATGT	gi|741241874|ref|NW_011550614.1|	1855948	gene1945	probable arabinosyltransferase ARAD1
280	310241	82.761	Chr1	G	C	14	TGCAGTTTTTAAACTGTTTCAAAATGAGTTTGAGATGTACATGGACTGCATGGTATACCACTGTGGGGATGCTGGGACAATATCAGATTATAAGGTGATTGTTGATGAAAAATCTAGAGAGCATTTTGTT	gi|741241874|ref|NW_011550614.1|	1816709	gene1943	protein FAR1-RELATED SEQUENCE 5-like%2C transcript variant X5
281	310112	86.228	Chr1	A	T	12	TGCAGATAACATATATTGTTGAACCAAATTGCAGAAAGCACCAGGTAGAACATTTAGATGGACCATAAAATAGAAAGATTTAAATCAGTAGATAGTATATGAGTTATTGGATATGCTTTGTAATCCATTT	gi|741241874|ref|NW_011550614.1|	1437216	gene1928	magnesium transporter MRS2-I-like%2C transcript variant X1
282	310170	86.229	Chr1	A	T	100	TGCAGAACGTGTAACTCGCTTCGTACCACCCAAAACAATTTTATTTGCATTTTAAAGGTACACCTTGAGGCCTGGGTAATCTTTCTATAAAAGAACAGTAACATTTTGAGGCGTGAAGGAAAGAATCGCC	gi|741241874|ref|NW_011550614.1|	1588342	intergenic	intergenic
283	310867	90.946	Chr1	C	A	48	TGCAGTCATGAAAATCATGTCAAAAGAATTCATGAGAATCGAAGCTAATTATAATCAGATGATCATTAAAAGTCAGGACAAATCATTTTCACAAGAAAATACCCTGATGAGAAAATCCTAAAAATCGAAT	gi|741241874|ref|NW_011550614.1|	770541	intergenic	intergenic
284	310908	90.947	Chr1	C	A	36	TGCAGGTCAATTATTATTAACTCGTATTTTGTTGTCAATGACGAAAGCATGGCATGTGCAATGCACCCTGGTAAGATGATGCCAATGTCCCCGGAACATGGAATCAGGAGCTTTGAGAATAATCTCCACA	gi|741241874|ref|NW_011550614.1|	885707	intergenic	intergenic
285	310864	90.949	Chr1	A	G	58	TGCAGCCTTTTAGTTTCTAAAATCTGTCTCCGTCCATCCATCTTCCAATCTCTGATAAAAGACTCGTTTTTTTTTCCCAGCAATTTCGTGGATTTTCTTCAGCTGTTCATGGAAAACTACCTTTTTTTTT	gi|741241874|ref|NW_011550614.1|	751576	intergenic	intergenic
286	309632	93.22	Chr1	A	C	51	TGCAGATCCTGAGACTCTATCGGTGATTGAAAGTGCTGCCATACGCACAGCTATGTGAGGTGCTCGAGACATACTTCCGTCAGTAATAAAGATACACTAATTAGTTTAGCTCTTATATGAGGAAGAGATG	gi|741241873|ref|NW_011550615.1|	2089607	gene2071	PITH domain-containing protein At3g04780
287	309307	95.589	Chr1	A	G	7	TGCAGCGGCTCCTCCATGCCATCCACTCTCACCCACTATGCCTCTGCGCTGTAGTTGATGGCAAGGCATCCTCGTTGCTTGGAGTCCCCACCGATAAAGAACATTCCGTCCACCTGTGTAAGGCTTGCAA	gi|741241873|ref|NW_011550615.1|	1088353	intergenic	intergenic
288	309537	96.698	Chr1	C	G	12	TGCAGGTGTTAGAGAAAAAAATATCCCTATGAATCCTAGGTACTTGGGAGACTCACCTTTCAAAATAGACTATATTGTCCCTTTATTTTTAAGGATTAAGAGTATATTTGATTAGGGAAGGTTGAACTCT	gi|741241873|ref|NW_011550615.1|	1851189	intergenic	intergenic
289	309538	96.699	Chr1	C	T	45	TGCAGATAAAATAACTGTAGGCCCCTCACGTCTGCTCGTCTGCCTAGAGTATACCCAAAAAAGACATATAGGCTTGGCCCACTAACAATTTTAGTGGAATCTGTCAAATAATATAAACCTTTTCTTTCCC	gi|741241873|ref|NW_011550615.1|	1851137	intergenic	intergenic
290	309452	97.816	Chr1	T	C	10	TGCAGATTTCCACTCAGCTTTTAGAAGTTGCTCTAATTTAAATCCATTTCCTTCATCTGGCTATGGAACTACTTTTGGTTGATCTCGTCCATCTTCTCGACTCCCATGGTTTGCCTAGAGTATCTTCTCT	gi|741241873|ref|NW_011550615.1|	1500568	intergenic	intergenic
291	309887	103.816	Chr1	C	A	18	TGCAGTTTATCAAACTCCAACATTGTGAATGAAATTCTGGTCAAGCATTTTGAATTTGAGTCAAGCTGTACCTATACTACATAATATAACAAATTAATTGTATAAGGCTGGCCAAGGATTAGATGCAAGG	gi|741241873|ref|NW_011550615.1|	817967	intergenic	intergenic
292	309843	104.936	Chr1	A	C	22	TGCAGAACTCTAGTTTCACTTCTCACGGTAATTTTTGGATGGTGTGAGTGAAACAGAGCTTTGCTAATCATCCTGGTGACAGAATAGTAACATGCAGTTCAGTCAAAATTCTATTAAATCGTATAGGCCA	gi|741241873|ref|NW_011550615.1|	691655	intergenic	intergenic
293	309810	104.938	Chr1	G	A	7	TGCAGGATTGGATGGAATAAGTGTATGGACTTGGTTTAAGCACAAATGTTGCACGGAAACAATTTTTAGAAACATGCACATTAATTTCAGTTATAGAGAAGATATACTAGTTATCGGTGGAAGGCCTTTG	gi|741241873|ref|NW_011550615.1|	600294	gene2017	solute carrier family 25 member 44%2C transcript variant X1
294	309866	106.497	Chr1	A	G	31	TGCAGCATCCTGGAGTTTCTCCCACTTCTCAGATGGATCTTCTCAAGAGCATGTTTGTACTCATGTTGGTGGCTTTTCTTGGCTGCTTCAATGGAGAGTGCAAGGTTAGAATTCCTTAGCATTTCAGTTG	gi|741241873|ref|NW_011550615.1|	743380	gene2025	PI-PLC X domain-containing protein At5g67130-like
295	egchr1nsc15	108.405	Chr1	G	A	201	AGGCGACGGCGAAGCTCCTCAAGTCGACGAGCATCTCGAAAGTCCGGCTCTACGGTGCCGACCCGGCCATGCTCCGAGCCCTCGGCGGCACCAACATCTCCGTCGTCATCGGCGCCGCCAACGGCGACATACCCTCCCTGGCCTCCGACCCTGCCGCCGCTTCCCGCTGGGTCGCAGCCAACGTCCTCCCCTTCATCCCCGCCACCGACATCTCCGTCATCGCCGTCGGCAACGAGGTACTGAACTCCGGCGACGCCTCCCTCGCCGCCCAGCTAATTCCGGCCATGCAGAACCTCGCCACGGCCGTCGCCGCGGCGGCCCCGAACTCCAACATTAAGGTCTCCACCGTCAACATCATGGCCGTCCTCGCCCAGTCGGAACCCCCCTCCTCCGGCGCCT…	N/A	N/A	NA	NA
296	305644	108.405	Chr1	A	G	66	TGCAGAAATGGTGCACAACTGCATCAGTCATCTTCTTCTCAGCCCAACAAGAGGAAGAAGGATGGAGAAGATGAAAACTCCAGATCATCAAAGCATCATTGATAATTCACATTACATGTACATGGACTAA	gi|741241864|ref|NW_011550624.1|	1155389	intergenic	intergenic
297	309831	108.406	Chr1	G	C	25	TGCAGCATCCAAGAACCACACCAAGTTGCCATCTGTTGGATTAACCATATGAGCAGGTGATGAAGTTACATCAAAGCTGTCACCCGCCTCCTCACTGACAGGAACTGCCTGGTGCACTGCATCAGCCTTA	gi|741241873|ref|NW_011550615.1|	668053	gene2018	probable 6-phosphogluconolactonase 2%2C transcript variant X1
298	309680	108.407	Chr1	T	C	55	TGCAGCAGCTGTAGCTTCATCAATAGCGGAGGTTTGTTTGTTGAACCATGCTAGCAACTTCTAAATATATATTTATGGATATGTTGAAAGACAGTCATAAAATAATATTAGCCCATTTCTCTTACTGCTG	gi|741241873|ref|NW_011550615.1|	231897	gene2013	ABC transporter B family member 25
299	309846	108.407	Chr1	A	C	18	TGCAGCAAATAAGGTACCTTGGACTCACATTAGCAAATTATCGACGTTCAGCTTTCCTTCTTTGGCCATAAATAACTCCTTTTCCTGGTTACAAAATCTTCCAAGACAACTAAAACCAGACTCCTTTTTC	gi|741241873|ref|NW_011550615.1|	697226	intergenic	intergenic
300	309745	108.407	Chr1	C	G	33	TGCAGAACATTCAATATGCTTGAATGTCCAGTGATACTGTAGGAACCACAAAGAGACATTCAATCCCTAAGGCCATGACAAAGAGAGGATTTGTATGGCCTCGACCATTGAAATCTCGTTGACAAGGTTT	gi|741241873|ref|NW_011550615.1|	376525	intergenic	intergenic
301	309327	109.253	Chr1	G	A	31	TGCAGAGCAGGTACTACGTCGGAACGAAGTAAGTGAACCCTAAGTCAAATGTTAAATTATATAATTAGTCTAATCTACTCTGCAAGATGAATTCAGAATATACTATATCAGAGTTTCATCAATTTTACTA	gi|741241873|ref|NW_011550615.1|	121577	gene2006	protein LONGIFOLIA 1-like
302	309617	110.107	Chr1	G	T	13	TGCAGGCGTGGATTTGCTTCATGAGACATCTGCAATGCTTGAGGGAACTGAATGAAATTTCCCGGTGGCATTTGGAGCGGAGGAAGCTTATCGATTTCATGCCGAGCAGCATTAAGCAACCAATCGACGA	gi|741241873|ref|NW_011550615.1|	20443	gene2002	transcription factor TCP17-like%2C transcript variant X1
303	305819	110.107	Chr1	C	T	62	TGCAGTCAATCTGGGCCATCCATTAGTTCGTTAAATCTCCTTGATTGGAGATTTACCGATACAGCGTGGGTTTCTTCTATCCATCTCACAATAGGCATTTGAATCTAGTTATATCAAGTGCTTAGCCAGA	gi|741241864|ref|NW_011550624.1|	1701929	gene2364	uncharacterized LOC105060828
304	110080	110.107	Chr1	A	G	90	TGCAGAGCATGTACATCAAATTATCTTGAGCCAGTTAATGAAATCTCTGTTTCTTTCCAAATTAGGCATTTTCTCTAAAGGAACATCCAAAGCATGGAGATATGATATCTAAACAAAATATTTCCTTCAA	gi|741241482|ref|NW_011551006.1|	603707	intergenic	intergenic
305	308795	110.703	Chr1	C	T	42	TGCAGAACCTTGATTCTTTGCGCAGCATGCAATTAAAAGATTATCACATGAAATCACTACCAGCTACTAAATGGAGTACAAACAGGTAATTTGGAGAAGCAGGATGTTTGGTGCAGCATGGAACTGCTCA	gi|741241872|ref|NW_011550616.1|	1638352	intergenic	intergenic
306	308873	111.602	Chr1	A	G	8	TGCAGTTGAGAGGAGTTAGTGCTTTTGAGACAGTTGACGATTATAGATAGTTGCATGCAAATAGGCCATTTAGATCTCAAAATAGCAGCTCATAGAAACAAAGTTTAGCAGATTAACATGCATAAACTTA	gi|741241872|ref|NW_011550616.1|	1936919	gene2132	putative pre-mRNA-splicing factor ATP-dependent RNA helicase DHX16
307	EGEMS0281	112.496	Chr1	N/A	N/A	N/A	ATTAATAAAGGCCATTGCATATACGGATAGAAACAAACTACGCTCACTCCCTTCTTCTCTTGCCACATCCACCGCATCTACCATTACCACTTCAAAAATTTCTTCTTATCACTTGTGTTGGAGACCCCCCAACCACCTCTCTCTCTCTCTCTCTCTCTCTCTCTCTCTCTGAGGGCTTCGTCTCTGTCAGCCATGGGTGCTCTAGTGTTTATGGTGCTCATGTTGGCTATGATTGGTGGATCGGATGCTGCTTGGTGTGTTTGTAGATCTGACCAGAGTAGCACTTCTCTCCAGAAGACATTGGACTATGCTTGTGGAGCTGGGGCTGATTGCAGTCCTATTCAGCAAACTGGGGCTTGCTACAACCCTAATACTGTTCTTGCCCATTGCTCCTATGCT…	N/A	N/A	NA	NA
308	306026	115.919	Chr1	A	G	44	TGCAGACCCGCATTTGGAGAGCAATTCATGTTGTTAGGGCAATATTCATCAAACATCTTGATCCAAGCAAGTCTTTCTCAAACTTCTGAAATTTTTTTACAGATTTCCTTTTATAACATTATTTTGATAT	gi|741241864|ref|NW_011550624.1|	2601436	intergenic	intergenic
309	306100	118.258	Chr1	T	C	17	TGCAGAAATCCGTTCATGTACGTATTAGAAAAATACCAATGCAAAGATGAATTTTTTTCATCCGAGTTTCTGATTTCACAAGTTCATTATTATCCATTGCCCCCCTTCTTGCATATGCAAGTTGGAACAA	gi|741241864|ref|NW_011550624.1|	2905495	intergenic	intergenic
310	306134	118.268	Chr1	A	T	60	TGCAGTAGAGCTTCACCACGTTGATGTGCCGGATGGAACTCAGCGTCGTCACCTCCGCCACGAACTCCCTCGACCTCACCGACGCCGACCGCCGCGTCCCCGCCAGCATCGCCGCCGTGCTAGCACTCTT	gi|741241864|ref|NW_011550624.1|	2991718	gene2390	receptor-like protein kinase HAIKU2
311	306167	119.495	Chr1	A	G	56	TGCAGATGTCATAGATGGCTTCATTGTCAAGAAGCACAGCAACATCAGTGTGCTCAAGGAGGGAGTGGGTGGACAGAACACTGTTGTAGGGCTCAACAACAGAGGTGGAGACCTGGGGAGAGGGGTACAC	gi|741241864|ref|NW_011550624.1|	3084760	gene2392	tubulin alpha chain-like
312	309144	119.921	Chr1	A	G	11	TGCAGTGCCCGACTTAATGTGTCTGTTACTTTAGCCCAAAGGCCACAGGTTTATTGTTATGGCTGATGGAAATTTTGCAGTTCAGAATCTTTCACATTAGCTAGCAGTAAACAGTTTCATCTTTAATTGC	gi|741241872|ref|NW_011550616.1|	635151	gene2086	probable protein S-acyltransferase 22
313	309166	119.921	Chr1	T	C	6	TGCAGCCCAATGAGATGGGGGTATTATGGTAAAAGGGTTCGACAGAGCGTGCGGCGCCTTTTGACCACCCGCGAGTCTCGCGAGAGAGAGAGCGGTGGTCCCTACGGAGACCTTTGAGCACTTTGAGGCC	gi|741241872|ref|NW_011550616.1|	687460	intergenic	intergenic
314	309136	119.921	Chr1	G	C	54	TGCAGGTCAGCATGTTGTAGGATCTGAAACTTCTTGTTTCTTTTTTAAACTTTCTAGTCCCATTATGTATAATACCTGCCTTGCAATAAAAAATTTTGCTTATATGAACTTGTCCTCGACTTATTGCTGC	gi|741241872|ref|NW_011550616.1|	627066	gene2086	probable protein S-acyltransferase 22
315	309142	119.921	Chr1	G	C	52	TGCAGTGTAGCCCAAAGGTTGCGAGCCTACTCTAAATTGAGGAGGTTGTGTGTCCAAATCTTGGGTGTCTGAGTATTTAATACTGGTCATTCTTCCATCACTTCTGTGGAGTAATTGCTGGCACACTAAT	gi|741241872|ref|NW_011550616.1|	633984	gene2086	probable protein S-acyltransferase 22
316	308503	120.46	Chr1	T	A	35	TGCAGAACTGCATATGCTTGCAGCTGATCCAAAAAATCAAAATTGGATACATGTTACAATGAAATTATATGCAATCATACATCCACATATTAGCAGTAAAATTAATTCTAATATAATATACAAAAATAAA	gi|741241871|ref|NW_011550617.1|	157154	intergenic	intergenic
317	306171	120.475	Chr1	C	T	16	TGCAGAATGCAGTGCCAAGAGTCTTTGCATGGCTGTTTATTCTCCATATCCTTGCAACCATACTAACAAAAATATTTAGAAAATATTTTTGCAGAATCTAAAAGTGATATGAGTTCGAAAACAGAAGCAC	gi|741241864|ref|NW_011550624.1|	3092705	gene2393	xylulose kinase%2C transcript variant X2
318	306149	120.475	Chr1	T	A	99	TGCAGGTGGTTGTTCAACTACGGAAAAGGCCCAAAACATGTCAACCAAAATTGACTCCAGTTCCAAACACAAGCAATATTATAATTGAGAAAGCCTTTTGAAGAGATTCTCTCACCACTCCAGTTATTCC	gi|741241864|ref|NW_011550624.1|	3053301	intergenic	intergenic
319	309046	121.089	Chr1	C	T	46	TGCAGATGGCCTTTGCGAGCTCCGCGTGACCCATCTTGGCTGCTACGTGGAGCACCGTGTATCCCGCCGCCGTGACATCGATGAGGAGGGTTTTGTTCTCCTCAGCTATTTGTGGAAGGCCAGCAGCATA	gi|741241872|ref|NW_011550616.1|	298843	gene2079	ankyrin repeat-containing protein At3g12360-like
320	306064	122.908	Chr1	T	G	79	TGCAGAAAGTTCTATAAACCTCTGGCTGAGCTTCTCCCGCCTGTGTCTTTCTGCAATTATGTGGTCTTGTGCATGAGATGGTCCCAGGCTTGCAGCCTTGGATCCTTGATGAGTGACTGTTTCCAAATTC	gi|741241864|ref|NW_011550624.1|	2798825	gene2386	transcription factor bHLH18-like
321	305986	124.527	Chr1	G	A	52	TGCAGCTCTTCCAAATACATCATTAGGTGAATTTGGATTGCGGAACGAAAGGGAGTCAGCCGATGATGCATCGGGGATCAAAGTTGGATTCTGCTCGGTGGTACGCGAGTTCCAGCTATTTATCTTTTTC	gi|741241864|ref|NW_011550624.1|	2365536	gene2383	transcription factor bHLH18-like
322	106107	124.788	Chr1	A	G	102	TGCAGAGTTACCTTTCGATATGATGGAATAACAAAAACGATTATAAAGCACCCAAAAGTACAGTGTTCTACACTAGTTCATTAGTCATGATTTAAGTTACTACCAAAACCGAAATCACAACTTGAAGCAC	gi|741241456|ref|NW_011551032.1|	550392	gene26078	F-box-like/WD repeat-containing protein TBL1XR1
323	309271	125.417	Chr1	T	C	43	TGCAGTTTGGAACATAAATACCGTGAAGGCTGTTGCTCTGCCTAAAAAAAATCATACATAGTAATCCACATGATGGTACATAGAGGCACTCATGTTTATTTTCATTATTCGGAGATATCAGCTGGGCAAT	gi|741241872|ref|NW_011550616.1|	912739	gene2097	chorismate mutase 3%2C chloroplastic
324	106105	125.417	Chr1	G	A	10	TGCAGTATCAAGGTAAATGATGTAGTCGATTAGGTTGCAGCATTTGTCATGCAGCATTTCAAAGATTGGATTTAGAGATAAAAGAATCTATCTTCATCCAGTTTATGGGATATTTTATATTTTGATTCGA	gi|741241456|ref|NW_011551032.1|	548519	intergenic	intergenic
325	309161	125.953	Chr1	G	C	15	TGCAGGAGGACAATGCACCAATAAAAATAAATGTTCATTGCTCTGTTCAAGGGGATGTGGTCCTTGAATGCAACCATATGGATGAGGATCTGAAGGATGAGGAGATGGTGTTCAGGGTTATGTTCAACAC	gi|741241872|ref|NW_011550616.1|	672553	gene2087	formin-like protein 20
326	309054	125.953	Chr1	G	A	46	TGCAGGAGTATAGCTCGGTGCTATTTACACAAAATAATTAAAAAGAACATTAATGTCTACGGTAGGACAAAGAATAAGTATTGTAAAATGCAGACGCACCTCCAGAATAATATGCCACCATCTAACACCA	gi|741241872|ref|NW_011550616.1|	432368	gene2080	ankyrin repeat-containing protein At3g12360-like%2C transcript variant X2
327	308635	126.454	Chr1	C	T	59	TGCAGTTTCTGATGAATTTCCTCACAAAGCTATTCTAGGTTGTAGCATCTTCATCCAGTTTACAAGTTTTCTCATCCATGAATCTATATTTGACATAGTTTTGTTTAAGTTACTGATGAACTATGTATTG	gi|741241871|ref|NW_011550617.1|	97013	gene2150	uncharacterized LOC105058420
328	305964	126.458	Chr1	G	C	44	TGCAGGAGGCTCGAGCGCTTGGTGGAGATAAGGGAATAAGACTGTAGGAGACATTGATAGAGGCATGACTTGACGAGGACAACTTGGAGATGAAGAAATAAAAGGTATGTCATGCCCTTGCTCTACTCTT	gi|741241864|ref|NW_011550624.1|	2262316	gene2380	soluble inorganic pyrophosphatase 1%2C chloroplastic-like
329	305934	126.458	Chr1	T	C	17	TGCAGGCACTACAAAACTTACTTAATTTGATAGGAGGCCAAGGGGTGGTCATGGTAGAAAAATTACATGAGACTTTTTCTGAATCATGAACTTTTGCTGGTTTAATAACACTTGAGTTAAATGCTTTATG	gi|741241864|ref|NW_011550624.1|	2199992	gene2377	probable LRR receptor-like serine/threonine-protein kinase At2g16250
330	305946	126.458	Chr1	G	A	15	TGCAGTACTGCCACGAAAGCAAAAGCAAAAGGCTGTGGCAAACACAATGTTGGGATCATGGTGTGAAGCTAATTCATGTAGCGTCCATTGTGTGTCATATGGTTAGTTTAAGAAGGTGACTAAACCAATT	gi|741241864|ref|NW_011550624.1|	2217962	gene2378	cyclin-T1-3-like%2C transcript variant X2
331	305905	127.632	Chr1	G	A	39	TGCAGCTTTCTATGAAGAATCTAGATATCCTAATAAGCGTGAATGTGAGGATGAGATAAATATGTACTATGATTGCAGGTATATATCCCCATGTGAAGTTGTGTGGAGTATGTTTGCTTATGATATTTAT	gi|741241864|ref|NW_011550624.1|	2114400	gene2373	Bowman-Birk type trypsin inhibitor-like%2C transcript variant X1
332	305823	128.296	Chr1	C	A	25	TGCAGCTCCTGAGGTCATGAGAACCCTACCAGCTTAAGCATTAAAACAAGTGTACACAGGTTTGGAGCTATAAATCATAATCAGAAGCTAATTTTTCAATAAACTATGCACCTAACCTTCATCAAACCAT	gi|741241864|ref|NW_011550624.1|	1704927	intergenic	intergenic
333	309093	128.296	Chr1	G	A	15	TGCAGCCGCACTTGGAGGCGCCCGGCGTGCCCGGAAGCGCTTCGTAGGGGTGCGGCAGCGGCCGTCGGGGCGGTGGGTGGCGGAGATCAAGGACACCATACAGAAGATAAGGGTGTGGCTCGGCACGTTC	gi|741241872|ref|NW_011550616.1|	516722	gene2082	uncharacterized LOC105058290
334	309220	128.296	Chr1	C	T	40	TGCAGTGGTAGCAGCCATGCACTTGGTCGCCCCTAGTCTCAGCCCAATAATCTGTGCTTATTAATTTTAATGACCTAAGCTTCAGTGAAGTTTCAGCAAACACTTTTAGTTGCCAGTCATACAAAACAAA	gi|741241872|ref|NW_011550616.1|	803587	gene2091	uncharacterized LOC105057791%2C transcript variant X1
335	309170	128.296	Chr1	A	G	10	TGCAGGTCCACATAAAGGAAATAGATGACTTGATGAGGTACACCACCAACACCATCAAAAATTAAGGCACATAGATCATCCAGCAATAATCAATAGCACAGACTGATGTTTGAAATGTCTAGCACAAGAA	gi|741241872|ref|NW_011550616.1|	695839	gene2088	uncharacterized LOC105057775
336	309183	128.296	Chr1	A	T	31	TGCAGAAAAATGGATACACCCATGAAATGCTAACCACAACCTCCTTTTGAAATGAGGCTTCATTTTTACCTTTCTGGAACCATTATCTGTGAGCAGCTTAGCGGATGTGCCTTCCATGCTTCTCTAGAAG	gi|741241872|ref|NW_011550616.1|	749730	gene2089	probable serine/threonine-protein kinase At1g09600
337	305856	128.296	Chr1	G	A	38	TGCAGTTGATTGAAAAGTGTGAATGGAAATAATGTATGCAATTAATCATGGTTAGCCATTTCAAATTCAACTTTTGCTGGATTTTTTTTATAATTTCATCGAATGACGTGGCGATGTTTAATAGAATGGT	gi|741241864|ref|NW_011550624.1|	1783126	intergenic	intergenic
338	305845	128.296	Chr1	A	G	23	TGCAGGGAGAAGCAATCCTAATACCGGTTGATCCTTGATATGCCATGTCAGGATTGGGACCGGATACAACCTTTCCAACTTACTTCGATTTGTATCTGTTTTCGAGAAGTTCGTTTGCACGAAGATATCG	gi|741241864|ref|NW_011550624.1|	1739233	intergenic	intergenic
339	66920	129.238	Chr1	A	G	40	TGCAGGTATGCAAGATTGGAAAGATCTGATTCCTGCACCGAGCGCTTGTTTCCCACACGTGTATCAATCTCTTCCCTGGCCTTCATCAATGCCTCTCCATTATTAAGTAGAAGGGACATAGCCCATTCAA	gi|741240742|ref|NW_011551746.1|	233070	gene27776	cytochrome P450 81E8-like
340	306106	132.162	Chr1	A	C	46	TGCAGCACTGGTTGAACTTGAGATCGAACACAGTGATCACTGATCACATTTTGCAAGTCACTGAGCATGCTTTCAGGTCCTCTTCCAGATCCTCCAACTGCATCACTGTTTCCATCAGCGGTTTGAATGT	gi|741241864|ref|NW_011550624.1|	293357	gene2316	protein FAR1-RELATED SEQUENCE 4-like%2C transcript variant X1
341	304560	132.162	Chr1	C	T	14	TGCAGCCCGAGGTCGGGTTGAAGTCCATCGGCACGTTGAAGCCGTCGACGAGGGAGATGTCGATGAAGTCGAGGTTCTGGTACTGGTTGAGGGCGAACTCGGCAAGGGTGTTGGGCGGGCTGCCGTAGGC	gi|741241862|ref|NW_011550626.1|	1071650	gene2553	thaumatin-like protein
342	304627	132.162	Chr1	T	C	20	TGCAGTGCTATTTGGTTGTTGAATCAGCCACCAGCAATTCTGTAGCTTGAACTAGCTTAATTCTTTAAGAAAACCAACTAAAGTCTTTTGTTTTCTATTCTAAAGATCTGCATTCTTCAGAAAATGACTT	gi|741241862|ref|NW_011550626.1|	1303988	gene2563	uncharacterized LOC105033190
343	308490	132.162	Chr1	A	G	67	TGCAGGAATAATGCATACAGGTCTTGACTTACAAGACAAATTAATTAATGCTAAAAGCAAGAAAAAATGCTTGGTGATCGGACTATTTGATATCCAATACAATTGTATAAATTTGTGTTAAGAAACCAAG	gi|741241871|ref|NW_011550617.1|	132176	gene2152	metal transporter Nramp6-like
344	308534	132.162	Chr1	T	C	58	TGCAGAATTAACCTTTCTTCTTCTTCTTGTACCATTCTACGAGCTGCCTCCGAAGCCCGATTCTCCTCCTTGGGAGTTGACAAAAGTTGCTCTTCTTCTTCCTGTCATCCAATTAGATATCATTTTGGTC	gi|741241871|ref|NW_011550617.1|	302681	gene2159	transcription initiation factor TFIID subunit 4b-like
345	304104	132.196	Chr1	G	A	70	TGCAGTTGGATTGAAATTAAGAATAAGGTCTGTGCCTTCTCCTCTGATGATTCAACACAGCCAAGAACAGTAGAAGTGTGCACAGTTTTGGAGACATTGAATGCACAGATGAGAAATACAGGGCTTATGG	gi|741241861|ref|NW_011550627.1|	1918934	gene2617	pentatricopeptide repeat-containing protein At4g02750-like
346	308460	133.93	Chr1	T	G	36	TGCAGGAGGTTCTAGCTGGCTGCAAATAGTCGTTGTTTTGTGAATTTTTGTTTCCCCGACCATGTGGCATGTGTCTTATTTAAATTATCCAGCGACAGTGATTTCTGGTGTAAGACTTGACGGATTGGCG	gi|741241870|ref|NW_011550618.1|	41898	intergenic	intergenic
347	304591	134.217	Chr1	C	T	9	TGCAGGTTCGGCTCTCTTTTTTCTCCTCAAAATTTTATCCCCGTGTGAACATCATAGTTTGACTGTTAGCTGTCCAAAAAGGTGAAAAATAGTTTGACTATTTTCTCTTAAATATATAATAAATAGTTTT	gi|741241862|ref|NW_011550626.1|	1178938	intergenic	intergenic
348	304666	134.471	Chr1	T	G	9	TGCAGTATTCAGTTGTAATGCAAAACATTCTGATGGATTTATCTAAAATACATAGCTGTAGTGTGCATAAATTAAGTTTCTCATACCTACAAGAGAATTGTAATAGTCTCATCAGTGATTGTTGACAACT	gi|741241862|ref|NW_011550626.1|	1402698	gene2565	fatty acid 2-hydroxylase 1%2C transcript variant X2
349	306001	134.471	Chr1	T	C	101	TGCAGTTTAATTGTATTATCAAATTTTAACAAAAAATGAAAACAACACAGTTTTACGCAAGGTTTTTTTTTTGTGAGACTATAAACTAAAGGTAATAAATTGAAATATATTAGCACTATGAGGTTTTTAT	gi|741241864|ref|NW_011550624.1|	245139	intergenic	intergenic
350	60980	134.471	Chr1	A	T	49	TGCAGTCTGAACCATGATATTAACAAATTATAATTAGGCAGAACAAACAAAAATCTATGCTCTTAGAAGATGCCAAAATACTGGTTTTATTTTTTGAATTAAATAAAAAATTACAAGAAACATAAAAATN	gi|741240488|ref|NW_011552000.1|	49507	gene27953	serine/threonine-protein kinase 38-like%2C transcript variant X1
351	16074	134.474	Chr1	A	C	21	TGCAGCCATCTCAAGCAGCAAAGCGATACGTGGGTTACTGAAGAGCTTGACATGAAGCAGAAACCTCTCCATTGTTGCACCCTTTCCAACAAGTATTGGGACATATCCTTTCGGAGTTCGATCCGCCATG	gi|741224187|ref|NW_011568275.1|	2556	intergenic	intergenic
352	60983	134.474	Chr1	C	T	59	TGCAGGGTGGGATGGGAAGATGCCCTTATCAACGTATGTTATGCTTTGTCCTCAGAACCTGAACACCCAAATGCACATGACAGAATATACTAATGCATCAACAGAACAGTGAACAAAGCCACTATAAAAC	gi|741240488|ref|NW_011552000.1|	67773	gene27954	obg-like ATPase 1%2C transcript variant X1
353	304750	134.478	Chr1	C	T	17	TGCAGAAGAATTTGTGCGTGAATGTGTGATACTCTGTTTGAAACCAACCTAGCAGCTAGCAAGATAGGGTTTCGCGAAACTAATCATTAATTATTAACTTCTGCCATGCATTTTTTGGAGTAATAAATGA	gi|741241862|ref|NW_011550626.1|	1786199	intergenic	intergenic
354	306742	134.642	Chr1	C	A	21	TGCAGCTTCCGAAAAATCAACAACAAATTAGCCACAAATGCAAAATGTAATATGCAACAATTTTTTGCTGTTCTTTTCTCCCACCAATGAAGCATATAAAGCCTTTAATTACCAAAAATAGCATAAAAAG	gi|741241864|ref|NW_011550624.1|	84646	gene2311	probable LRR receptor-like serine/threonine-protein kinase At1g56140
355	304746	134.949	Chr1	T	C	38	TGCAGCCCAATCTAGGACACCTCAATATTTGATTGGATCAAATGGGCTAAGTTTGCACACAGTCATGGCTAAAGCCCGGAAATCATTGCGTTGGGCATTACTCTTATGGGCCTAGAAGCTTGGGTCACTC	gi|741241862|ref|NW_011550626.1|	1769725	intergenic	intergenic
356	87689	136.389	Chr1	A	C	6	TGCAGCATATTTTAGCAAATGAATAATGCCTGTCAACTGCTCTGAATCATGATAGAAATTGGACAGCTTCAACTGAAATCAGTTCAGACAACCAAGTATACTGTGAATTAAATGATTCTTGAAACCGAAT	gi|741241255|ref|NW_011551233.1|	64680	gene27057	uncharacterized LOC105034577
357	304642	136.39	Chr1	T	C	11	TGCAGCTTTTTTCTTCTCCACTTCAGCCTTCTTCTTCTCAGAATTACTTCGCTTTTTCTCTTTTTCTAAAAGTTCTTTGAGTCTTTCTACTTCTCCCTCTGCCTCCAAAATGCGAATCAGCCCACTCTCA	gi|741241862|ref|NW_011550626.1|	1313822	gene2563	uncharacterized LOC105033190
358	306310	136.39	Chr1	A	T	111	TGCAGTCAACCTTGCACAGTTGCACATATGAGCCTCTTTTAATGCATTCTCTCTTTTGGAAATATCTTGCCAAGTGTCTTCTTAATCTTGGTGGATTGAGCAAGGACAGTATCTGAAACTTCTGCCAATG	gi|741241864|ref|NW_011550624.1|	383081	gene2320	phytoene synthase 2%2C chloroplastic-like%2C transcript variant X1
359	306147	136.39	Chr1	T	A	8	TGCAGTGTGGAAAAGAAAGGGAGGTGGAAGTCTGGGTACACAAAAAAACAAAAAAGGAAAAAAAATCATGGTAAGTTAGCAGGAAGACCAACAAAAGCTTACGTATGTTTCCTGCCTCTCTTCCCACAGA	gi|741241864|ref|NW_011550624.1|	305181	gene2317	LOB domain-containing protein 4-like
360	306775	136.39	Chr1	C	T	31	TGCAGTGAATTACTTCCTAAAATGTCCAGACGTATCATAAATTATTGTCTCACAAACAAAATAATACAACACATCTTATTATTTCCTCTTATCATTTACATCGTCCACACTAACCAACATATTTAAACAA	gi|741241864|ref|NW_011550624.1|	93805	gene2311	probable LRR receptor-like serine/threonine-protein kinase At1g56140
361	305608	136.39	Chr1	G	A	27	TGCAGATTGAATTTGTAGCAAGTGCAGAAAAGAGAATGTGCCACAGCTGCCGCCTGAAAATAGTTTCATTTACAATAACAGTGTCAACTTGGTTAGTTGTATAATATAAGCAAATTAAACAGCAAGAAAG	gi|741241864|ref|NW_011550624.1|	102407	gene2312	anaphase-promoting complex subunit 5
362	87662	136.395	Chr1	A	C	20	TGCAGTAAGAAAAGATGTTCAAGTTGATTATACTGCCAGAACGTACTACTGGCATTTGACATTATTTTCAATCGTAGCAAAGCCTCCTTTGGTTGGCAGAACTAGGAAGCGGAAAAGGATGTAGAACAAC	gi|741241255|ref|NW_011551233.1|	385235	intergenic	intergenic
363	85407	136.395	Chr1	T	C	14	TGCAGAAATTTAATAAAATCAATCGCCATATTCTTGGCCATCATTTTCTTGCCAAAACAATTTAATATCGTGAAACACTAAAATATACCATTGGCCTCCCTTCTTGTCATGGCACCCCTCTCCACTTGGA	gi|741241218|ref|NW_011551270.1|	220252	gene27149	probable LRR receptor-like serine/threonine-protein kinase At1g56140
364	85405	136.395	Chr1	T	A	86	TGCAGCTTCCAAAAAATTAACAAGAAATATGGAATGTAATACGTGACAATTTTTTGTTGCTTTTTTTCACCAATGAAGCATAAAATGTCTTTCACATGAGCCCTTCTACAATTTAACAATACATCTAAAT	gi|741241218|ref|NW_011551270.1|	219394	gene27149	probable LRR receptor-like serine/threonine-protein kinase At1g56140
365	13520	136.395	Chr1	T	C	13	TGCAGATACAGTTGCAATTTCTGTCATGAATTGGAGCTTTCCTTGGCAAGATGCTACTGATAATTGCTTCACAGCCACAGTTCTTCCATCAGAAAGTTTACCCTGCAAAATAGTAAATAATTTTTTGAGG	gi|741220830|ref|NW_011571632.1|	328	gene29624	probable LRR receptor-like serine/threonine-protein kinase At1g56140
366	88698	136.395	Chr1	A	G	23	TGCAGGTGGAAGAGAGAGCTCCGCCTTTCCTCTTCTTTCCCTGAGATGAGGACTTGAGAGTGCTCACAGCCATGGCGAAGGACTGGGCGGTGCAAGCCGGAAGGCCAAGATTGGAAACTTTGTTGTGAGC	gi|741241271|ref|NW_011551217.1|	39172	gene27008	uncharacterized LOC105034521
367	87700	136.505	Chr1	G	T	62	TGCAGATTGAGGAATGTATTGTTATTGACATGGGTCCAACGACATGAGATTTCTGATTTACTTCTAAATGGTCAATGGATACAACTATGCCCATGAATCTTAAACAAGCATCAAGCGCAATCCGCCCTCG	gi|741241255|ref|NW_011551233.1|	8172	gene27057	uncharacterized LOC105034577
368	304637	136.608	Chr1	C	G	59	TGCAGTGAGTGTTGTGGATCAGGCATCTAATGGTCGCAGGAAAAAAAGAAGGCTCCAACATGCTCTAGAATCTGTTGCATGGTTGTATTCTGAGGATGGTCAGTTGTATTTGAAGATAGGAGAGAAACTA	gi|741241862|ref|NW_011550626.1|	1311616	gene2563	uncharacterized LOC105033190
369	28879	136.718	Chr1	T	G	72	TGCAGGACATTGCGTATGAACCATATTTTTATCTGGATATACAATAAATTTTCATTTTGGCCACTAATTATTGAATCTTTGTTATAGATGGATGTCAAACAACTCTTTTGAAGGCCCAATCCCTTCAAGT	gi|741235825|ref|NW_011556662.1|	713	intergenic	intergenic
370	305922	136.791	Chr1	C	T	64	TGCAGATAATTCTTTTCCAAGTTAACTAATCCTTGTTCACCATTCCCCAGGTTTTTCATATCTCGCTTTCTCTGCAACTGCTGCATTCATGCAGCACTTAATTCTTTATTTCTGGAATCGCTTTGAGGTA	gi|741241864|ref|NW_011550624.1|	218603	gene2313	uncharacterized LOC105060393
371	30912	136.925	Chr1	A	T	72	TGCAGCATCCACTGAAAAGAGGACATGAGTCATATTTAAACAAAATTTGAAAATTTTTCGGTATAAAGCAATCCCATTAACTTTTTTAAAAAAGTAATGAGTACATTCGTATTACCCATAACCATTACCA	gi|741236609|ref|NW_011555878.1|	15049	intergenic	intergenic
372	63918	136.925	Chr1	G	A	62	TGCAGGATATGCAATTCAAGGCTTTAAGTTCTAGCAGGGCTTAATTGTTAACGCTAGAAATATTTTATTGAAGGTACTGCTCATGAAACCAAAAGCCCAAGAGTGTTTATTTAACTTGGTTTAATACAAT	gi|741240621|ref|NW_011551867.1|	48250	gene27864	thioredoxin-like protein HCF164%2C chloroplastic
373	303928	137.224	Chr1	C	A	38	TGCAGCCTTTTTGTCCCTCTCCTCTTTTCACTTTTTTCTACTCAATCTACATTTTGTCTAATTGTTTGTTATCAAAAACACCCTTTTATTTTCCACAGATCTTTCCCATCACATGCATCTTGAATTAGTT	gi|741241861|ref|NW_011550627.1|	1027060	gene2596	uncharacterized oxidoreductase At1g06690%2C chloroplastic-like
374	86366	137.451	Chr1	C	T	28	TGCAGCAATGGCTTTCTTATCCTGGTTCCTAACTGCTGCCTCATCTCTTTTCAACCTATGGCTTGTGGCTTCGTGGTGATTGTTCTTGATCAGGCTTTGTTTACTCATTTTGTAGAACTTAGATAATAAT	gi|741241236|ref|NW_011551252.1|	284391	gene27114	CASP-like protein 5C1
375	28273	137.962	Chr1	C	T	43	TGCAGGAACATCAAGGCCTAGATGGTCTTCGTACCTCTCTGATTCACCTTCTGCTATACTCCGAAGTATCATCGGCTACCGACTATCAGGCGGTCTCCACCTGGCATGAAAGAGGATGACCTCTTCCCAA	gi|741235498|ref|NW_011556969.1|	6771	intergenic	intergenic
376	68652	137.962	Chr1	G	A	23	TGCAGAGCAGGGTGGCGGAACCACGGCGGAGGGCGGCGCTGGCCTTGATGGCGAGGATGCAGAGGTCTGGGAGGGAAAGAGGATGGCAAGAGGAGGAGACGGGGAGGAGGAAGTAGAGCTGCCCCGGCTG	gi|741240805|ref|NW_011551683.1|	5340	gene27730	uncharacterized LOC105035327
377	306636	138.349	Chr1	A	G	72	TGCAGCACCTGAAAACTTCGTTTCATCTTTCAGGTCATGGTACTGAAAAAAAAAGAAGAAAAAAAACAAAGAGAATAACTTTTCTATAATATTTTCCTTATAAATTTCAATAACATGAATGGAATGAGTC	gi|741241864|ref|NW_011550624.1|	518025	gene2325	haloacid dehalogenase-like hydrolase domain-containing protein At3g48420%2C transcript variant X1
378	306395	138.35	Chr1	T	C	63	TGCAGTCCATTTAAATTCTTTTTTTTTTCTATTCATTTAGAAGGTTTTGAATCTATGGACAATTCCTGGGGTGCAGTGTAGCATTCGATGATCTCCTTTGGAGGCTTCTTGTTGCAACAATTACCTCCAT	gi|741241864|ref|NW_011550624.1|	436092	gene2321	uncharacterized LOC105060482%2C transcript variant X2
379	89757	140.089	Chr1	A	T	17	TGCAGCCTAGGTCACTTGTTGTATTGTGAGTCATGTCTGCAATCACATAATGCTGATCTTCAGAATAGCAAGATCTTGGCTGCACTCGGTGTTTCAACCATCATCTTCTCAAACTTTTCCTAACCCTTGT	gi|741241287|ref|NW_011551201.1|	388561	intergenic	intergenic
380	21566	140.089	Chr1	A	T	17	TGCAGCTATGCGTATAAAAAGAAATTGAGGCGTGCCGTCAAATGCGTACATGACTGATCCATGATAGATCGAGACGGTTCAACTGAAGCTTATATTTATACACGGACAATGAGAGAAGCATTGACCCCGT	gi|741230391|ref|NW_011562076.1|	926	intergenic	intergenic
381	304107	140.544	Chr1	G	A	54	TGCAGGAGCGGTCGGATCATTGAGGCTAGAAGGATATTTGATCAAATGCCAGAGAGGAATGTGGTATCCCGGAATGCAATGATTGCAGGATATGTGCAGAGTTTGCAAATAGAAGAAGCTAGTAGGTTGT	gi|741241861|ref|NW_011550627.1|	1920300	gene2617	pentatricopeptide repeat-containing protein At4g02750-like
382	egchr15nsc1	141.18	Chr1	A	G	201	CCTGTTTTAAAAGACCCCGGCTCCAACGATGCCGCCCAAACTCCCTCTCCACCGGCTCCCTCTTCCTCCAACCCACCAGCACCCCAaGTGGCGCCACCCTTCCCATCACCCGCCCTATCCTTCTATCCACCTCCAGCTTCGTCCCTAGCACCGTGTCTGCCCGCAAATACTCCTTCGCGAATGACTTCACCATCACTGTCAGGTTTGCAGTAACCACCCTGCCACTAGCTCCATGTCCCGCATCCAGAGTCCCACCACTACCACGTAGATCAAGATTGGGATCCCCGCTACTTATGAGACCAATTTATAGAGTACAAGGATAACCAATGAGAGGACAAGGAGGGTGATGGTGTAGAGGAGGCTATCAGCCTGCACAGGGAGAAGGAAGTGGGCGAAGGA…	N/A	N/A	NA	NA
383	108575	141.18	Chr1	C	T	26	TGCAGCAGGGCTCCACAAAGTGACGCATGGTACCGCTAGCAGGGATGGGATTGGATGGTGGATCACCCTGAAATGTCATTACCAGCACATTGCATCGTCTCAAGTTGTAGATTTAGAAACAATCCAGTCA	gi|741241473|ref|NW_011551015.1|	948480	intergenic	intergenic
384	154432	141.18	Chr1	T	A	67	TGCAGTATGTTCATAACCAGATTGATTCCCTACCCATGAAAAAAATCGTAAAGCAGCACCACTGTGTCTATGGTAACTACGGAGAACTGCCTCAACCAATACAGGTGTAAAATGAATCATGCTTCTCTCC	gi|741241598|ref|NW_011550890.1|	391347	gene21278	putative pentatricopeptide repeat-containing protein At5g06400%2C mitochondrial
385	60949	141.689	Chr1	A	T	46	TGCAGAGGTGTGGTACCGCAGCACCCAACCCCACTCCCAGCAACGATTTCGGCTTGCATTGTTTTCACGCATATATGGTGGGGCCCCGTATATATGTCCGCATGCTTGCCAATATGAGTCCCACCTAATA	gi|741240487|ref|NW_011552001.1|	123810	intergenic	intergenic
386	154456	143.369	Chr1	A	T	72	TGCAGACATCCGGCTTAAAATTGTCAAGACATAAAATTACAAATTCAAGAATTGTGACAACCATATCCACATATATCAAAAAGAAGAAGAAGAAGAAGCAGAAGAAGAAGAAGAAGAAGAAGAAGAAGAA	gi|741241598|ref|NW_011550890.1|	542058	gene21279	uncharacterized LOC105057911
387	154469	143.369	Chr1	T	A	15	TGCAGCTTTTGTAAATCAGATTTTGTGCTTGAAGTGGTCTATGCAAGCAACTTATCTTCATGCAGGACACCATCCATAACAGATGCCTTGATGAATTTAATTGCATCTTCAGAAATGTACCCATGGTCAT	gi|741241598|ref|NW_011550890.1|	569568	intergenic	intergenic
388	92640	143.929	Chr1	T	C	38	TGCAGTTCAGCTACTTGGTTGGTCATGTAACGGGGAGCATCTCTTGATCCCTGAAATGGAGTTGTGAGCTTACCTCCCAACATGCCACATGGTTAGAAACTACCAATGTGTTATAACCAGTGAATCAAAC	gi|741241325|ref|NW_011551163.1|	203211	gene26851	proline--tRNA ligase%2C transcript variant X1
389	105606	143.929	Chr1	C	T	14	TGCAGTCTTGTAGTTGGATCCTTTGCATTCTACATCATATCATAATTTCATGCTGAAAAACATTTGGCATGATTTGTGCTATTGTATTTCATTTTGCCTAAATTAATACCAAAAAGAAAAATGCTCACCT	gi|741241452|ref|NW_011551036.1|	548687	gene26098	D-lactate dehydrogenase [cytochrome]%2C mitochondrial%2C transcript variant X2
390	EG316	143.929	Chr1	N/A	N/A	N/A	AATTTTGAATTTTTGGGTCAGCACGTGGATGTGTTTTCACATGCATGTGATTTTATTAGGTGAGAGAGAGAGAAGAGAGAGAGAGAGAGAGAGAGAGAGAGAGAGAGATGGGGCTGAGAAAAAAAAAAAAATTAAATTACCTTCCTTCCCTCACCTAGATTTTGCCTTACTGATTGACTGAGGGTCGGCTGCAAAATGGAGGAGGAAGAATCCATTTCTAAGTCGATCAATTTAAGTGTTATAGTTTTAAGGAGAAAAAGTGAACAATAGTACCTTCGTTGGCTGGAAAAATTCACCAACTACATCTTTCACTTTCAAGTCCCCAGAAGATGTGCAAACTTCAGAAGATTGCACCATCATGTTCGTACGTGAGCTTGCATTAGCATGAGCAGGCAATGG…	N/A	N/A	NA	NA
391	502210	143.929	Chr1	A	C	40	TGCAGGCACTTCCTAGTATCTATTCAAACTCCTGACCTTAGTCTGGTTATATGTTCTCGGGGCTTGGGGTGTCTGCTGTCATGTGACCAAACAGGCAAAGTACTCATGGCAGGATTTATATTGGCCATTT	gi|741241861|ref|NW_011550627.1|	987837	intergenic	intergenic
392	88295	143.929	Chr1	T	A	58	TGCAGATAAAACACTTCTTATTTCATACCATGCTCCTTTGGTTTTCATGCAAAAAAAATAATTGTTAGCATGTAAGGGATATGGGACGTCAAGAGTTGGCACCCCTTGGAAATTATGTGGCATCCCTTCA	gi|741241265|ref|NW_011551223.1|	285418	intergenic	intergenic
393	35396	143.929	Chr1	G	T	18	TGCAGCCTGTGTATTGTTGTCGTACCTTGAACGGCACCAATACGTACCTTGAGCGGCACTGGAGATGGAGGACAGGAAGAAGGGCTAAGAAAGACTTGTTTTGGCACAAAAGCAACTTTTCTCCATTTCT	gi|741237815|ref|NW_011554672.1|	12052	intergenic	intergenic
394	502209	143.929	Chr1	A	G	43	TGCAGAGAGATGATAACATTTTCAATGATCAGGTGAAAGATAGTCCCTCCCACCATCAGTACTAGTTTAAAGGAAAACATTTGGTACCATACATTAAAAGTTTCAAATCAGAGTGACCGTATGCTTTCCT	gi|741241861|ref|NW_011550627.1|	987915	intergenic	intergenic
395	EG3016	143.929	Chr1	N/A	N/A	N/A	CACTAGATTATGATAACTTTCTCCCCATCCCTATCCCAACAAACCCACCTTGCCAAACTTGGGAGGAGTGTTGAAGCCCTCATAGCCTTCTTGGCTTTGATTGGAGAATAATGAGAGAGACAGAGAGASAGAGAGAGAGAGAGAGAATGGAAGARGGAAAGTGAGTGTTTGGAATGAGGTTTGATCCAAGATCCTTCCACAGCTACTTCCCTCCTAAACAGCAGCGATTCCTCAGAGGGATTTCAGTAAGGTCTCCAAGGAATGATCTCGGATCAGGCTTCATTCCTCACACCTTGCTTTCCAGCACCAAGGAAATCAGGCGAAAGCTCCCGCAGGTGATCATTGTTCTCTCAACTGGCTTTTTTTTAGAATCAAAATCATTGGAGTAGTGCTAGTGCT…	N/A	N/A	NA	NA
396	32296	143.929	Chr1	A	G	37	TGCAGCTAATGGCACTTCTTCTATAGCTCCATCCAGGCACTAGGGTGATACCTTTTCTACTACTTTCTCTACTTCCTTAAATGTTGTCTCTTGGTCACCCCCTTCTTTAAGAGTTTGTAAGTTGAATTTT	gi|741237037|ref|NW_011555450.1|	8150	intergenic	intergenic
397	81613	143.929	Chr1	C	T	31	TGCAGCAGTATGTTTGTTTGCAGCAGCAACCGCAATTATTTTCACTTTGAAGGAGCTCACACGCCTTGGTGTAGGTTGTGTGTCAACTGAAGTATAACCAAGCTGACCCTCTACATGTAATTGTTGAGGG	gi|741241149|ref|NW_011551339.1|	138703	gene27300	uncharacterized LOC105034843
398	120351	143.929	Chr1	A	C	54	TGCAGAGCCGTATAACTTGGTTTCAAACTCGGCCAATACTTCAGTTGAATTTTAAGGACTTGCAGAATAGTATACAGGCTTCTTTTTGATGGAACAACGTTACTCATATCATAACCAGGATCTTCACCGA	gi|741241537|ref|NW_011550951.1|	647277	gene25004	histone deacetylase 15-like%2C transcript variant X5
399	54101	145.036	Chr1	T	C	128	TGCAGTCTCTCCCCTTTCTGATTGAACTGGGTAGCATTTGACCTTCTCCAAGGCATGCCTCCCGGCCACTCTTATCATCCATGCTGAACACTAGAATACATCTTTTCGTGATTCCTTTCTTTGGTAATCC	gi|741240081|ref|NW_011552407.1|	66007	intergenic	intergenic
400	117304	150.147	Chr1	T	A	45	TGCAGTATCAAACTTAAACATCATAGCAGGAGCTTACGTGAACCAGCGGAGCAATATTACCTAGACATTTCCCATTTCTTCTTTATTAAGGATTTACAATGCCCTTCTTGGCTGCTGTTATACAAGGATA	gi|741241523|ref|NW_011550965.1|	84177	gene25268	uncharacterized LOC105032624%2C transcript variant X2
401	12335	150.147	Chr1	T	C	10	TGCAGCCAACGATGTAGGAATTTCAGATTCAATACCGCTAGGACCAGGATGAGGCTCAGCTTCATCATTTTGGGCATTAAGAAATAAGGCACCTTCTCCAACAGCTGTAGAAGCCATCAAACGGGAGCGT	gi|741219273|ref|NW_011573189.1|	1235	gene29681	uncharacterized LOC105037476
402	304643	150.393	Chr1	A	T	43	TGCAGAAGCATGGAAGTTAGTGGAAGTGGAGAAAAGCAAGGTAGAAGAAGTAAAGAAGCATGCAGAGATTGCGAGGAACGAAGCAGATGAATACAGGCTTTGCCTTGAAAAACTAAAGATGGAAGCTAAT	gi|741241862|ref|NW_011550626.1|	1313773	gene2563	uncharacterized LOC105033190
403	60973	150.393	Chr1	T	C	9	TGCAGATATGTGAACATTGTATATAGCAGCTCAAGATGTATTTCGAAGACTTCAACATGATGAAAAATTGATAGGCATTGCTGTGACATAAAAATGAATGTCAGTATCTAAAAGGAAAATATATAAGATG	gi|741240488|ref|NW_011552000.1|	304	intergenic	intergenic
404	98316	150.688	Chr1	C	T	42	TGCAGATATCTCTAGAATGAGAACATGATAAAAATTCTATGCTCTCTTCGAATCCAATTATTTGCAGCTTGAAACTTTTAAAGCTTTTATATTTTTTTTGAATCTCTTCTAGTTGTGTTGATTCTTTGGC	gi|741241397|ref|NW_011551091.1|	268346	gene26539	N-acetyl-D-glucosamine kinase-like%2C transcript variant X1
405	117177	150.688	Chr1	T	G	61	TGCAGCTCTTCTGCTAGAGTAAATAAACGGATGACATTATTTTTGTTTGCTCGGGGGCGGTGGCTCGGGGAAGGACAAGGCGATCAGAGAGATTTACAAAAGAAAAATAAAATATACTTTCAGCCGGTTG	gi|741241523|ref|NW_011550965.1|	256296	intergenic	intergenic
406	304661	150.85	Chr1	G	A	44	TGCAGCCAAATATGGAAACCACACTGATACGCAGAGCTGAGATGCCATGATTCAAACTTTCAAACAGCGTTGTGAAGCTAATGTCTCTTTTATCATATTATATTTTCTAGCATCATTATTTCATGTGAAT	gi|741241862|ref|NW_011550626.1|	1389035	intergenic	intergenic
407	107084	151.271	Chr1	C	G	58	TGCAGAACTGAGGAGAAAAGCAAATCTAAATCTTCATTTTCAGTTGTGAGCAACTTTCAAGAATCTAGTGAGCTTATTTTGGATGGCAATAATGGTGTTGATGATCCTGTTCCTACTTCCAAAAAAAACT	gi|741241462|ref|NW_011551026.1|	581562	gene25973	uncharacterized LOC105033396%2C transcript variant X8
408	147545	151.271	Chr1	T	C	43	TGCAGTGGGAACGCTAGCCGTGATTACAATGTCAGTGGGCCCTAATCGGACTCCACAACACACCATTCAATGGTTTTCCCCTTTTCCAACGGCATAGAAGCCTATAATTATGACATTATTTGGAATGCAA	gi|741241589|ref|NW_011550899.1|	4629505	gene22456	tetraspanin-18%2C transcript variant X1
409	305618	151.271	Chr1	A	G	12	TGCAGACTATGATAAATAACAACAATTATGCATGAAATATGGCTCAATGTACATGTCATTTATAGGCGCGGACAGTAGAACCATTCTGAACCGCCTAGTTCGAGACATGTTGAAAAGTATCGGTGGCTAA	gi|741241864|ref|NW_011550624.1|	104717	gene2312	anaphase-promoting complex subunit 5
410	98344	151.271	Chr1	T	C	29	TGCAGGCATCCATTCTCATTGGAGAAGCCAGCGAGGCAGCGAAATCTTCCTTTCATGAGGCTTCGATCTGGTTGATACTAGCCATATTCGCTAAAATAACCAGCAATCTGATTTGCTTCTCTTTGAACAT	gi|741241397|ref|NW_011551091.1|	312477	intergenic	intergenic
411	65751	151.271	Chr1	C	T	37	TGCAGTGCTTCAAGGGGCTGCTATTTGAAGCAATCTCACTACCTTCAAATTCCAATTTGCAACTTTCAGCCTATATAAATTTAAATTGGGCTGAGTGTCCTATGCCTAGGCATTCAATAAGTATTTATAT	gi|741240695|ref|NW_011551793.1|	86892	gene27818	ferredoxin-2%2C transcript variant X2
412	98301	151.271	Chr1	C	T	53	TGCAGTTGGTTTTGAAGCTTGATGCCCGTGTAGCAGATGCTTATTGTGAGAATATCACACAAGAAGTCACACGCCTAGTTAAGGCAAATGCTACTCATATAAAATCTCAGATGGGTTGGCGGACTATCAC	gi|741241397|ref|NW_011551091.1|	20030	gene26534	ARF guanine-nucleotide exchange factor GNOM-like
413	304709	151.271	Chr1	T	C	34	TGCAGCATCCTCATTACCCACTGCAACAGAAAATGGTGTTCAACCACGAAGATAGTACATTAACTACAAAATCAAAAGTATCTCCTTTCTAACCATTTGCACATATAAACTAAATATAACATAACAACAG	gi|741241862|ref|NW_011550626.1|	1541034	gene2570	nucleolar complex protein 2 homolog%2C transcript variant X1
414	304630	151.271	Chr1	G	A	24	TGCAGGATCAATCAAGTTCTTATGGCATGGGTGTCGGGGCCTGGTGAAGATTGTGCTTATTTGGATACGATATTGGTTGAAGGAATTTTCTTTCAGTACCATACAAAACATTTCTAAGCCAACATTTGTC	gi|741241862|ref|NW_011550626.1|	1304365	gene2563	uncharacterized LOC105033190
415	5317	151.271	Chr1	A	G	9	TGCAGTTGACTCTAGAAGGTTCACTTGATCTCTATACTCATTTTTCCCTCAACCAATGTATAAACACATCATCCAAAATTTGAAGGCATGATTATAAGCTTTTATTTTCCTTTCTTTTTCCTTTTCTTTG	gi|741209330|ref|NW_011583132.1|	696	intergenic	intergenic
416	28628	151.271	Chr1	G	A	118	TGCAGGCAATATCTGATAATATAATAAAAGGGATTTTCTAGGAAATCATCTTTATCTCCTTCAACAACATAAAGTAGTCAGTAAATCTTAGTTTATCCATTTGGGTTGCATTTTTTTATAATACATCCAA	gi|741235716|ref|NW_011556771.1|	11492	gene28775	FAD synthase-like
417	304629	151.271	Chr1	T	C	18	TGCAGTTGAGTGCCCCCTGAACAGAAACCAGTAGAACTTTGATTTATACCAATTAATCAACTGAGATCCCATCAGAATGATGAAGTAGCAAGTATAATCTCAATGAAAGCAGAGATTCGAACTACTGCAA	gi|741241862|ref|NW_011550626.1|	1304402	gene2563	uncharacterized LOC105033190
418	304667	151.271	Chr1	A	G	50	TGCAGTATACATGCTGTAATAAATAAGGAAATCTACTATAGAATTTGTAACGATATGCTGATCTAACTTTATTCTTCAAAGGACTAGTTGATAGGTGAATGCCTCGATGAGAACAACAATAGTTTGATAT	gi|741241862|ref|NW_011550626.1|	1402644	gene2565	fatty acid 2-hydroxylase 1%2C transcript variant X2
419	98382	151.271	Chr1	C	A	34	TGCAGCACCATCATGCTTATTGATTGCCCCTCAAAGAAGATCATCCACACTTTCTTATTAATGTTGAAGCAAATCATCTATGGTGAAGCAATATATAATTATCAAGAAAGTCAAGCAGAATGGTTGGTAA	gi|741241397|ref|NW_011551091.1|	60455	intergenic	intergenic
420	98335	151.271	Chr1	T	C	22	TGCAGAGAAAATCAAAAGAACCGAGTCTAGGTGCTTATTTACTATTTCTTGTCACTCTACCATTCTAGATTGGCAATTTTATAGTTTCACCTAAGATGAATGCAGAGTAGTATTTGTGAATTAAAGGGAT	gi|741241397|ref|NW_011551091.1|	288838	gene26540	WPP domain-associated protein-like
421	304711	151.271	Chr1	T	G	45	TGCAGAGCTTCAATGTAATGTCTGAAAACTTACAATCTCTTCACTTCTGGTTTGGTCCAGGTCAGATCTTCTACTTTCAACGAATTCAGCAAATTTTGGGTCCTAAAAACAACTTACACAAACCAGTTAG	gi|741241862|ref|NW_011550626.1|	1545314	gene2570	nucleolar complex protein 2 homolog%2C transcript variant X1
422	304007	151.271	Chr1	A	T	39	TGCAGTCAAAGCAATATCTTATAAATGTGCAAATTTGTAGTATATTTCTCAAAAAAATTATCTAATTTATAAAAATGTTTATAATTGAACAGATGCTGACCTATCTACCATGGATCATAATAGGATACCA	gi|741241861|ref|NW_011550627.1|	1483099	intergenic	intergenic
423	98292	151.271	Chr1	G	A	94	TGCAGAACTTTTTTCACTAATAGTGTTGACGCCGATGATTCTCCAAACAACAAATAAAAAATTAATTTTTATTATCCAAAAAAATGTTAAATAACTAGTAAAATATTCATTGCAAGAGTTTGGTATCGAA	gi|741241397|ref|NW_011551091.1|	147761	intergenic	intergenic
424	306763	151.271	Chr1	C	T	96	TGCAGATATAGTTGCAATTTCTGCCATGAATTGGCGCTTTCCTTGGCGAGATGCTGCTGATAATTGCTTCACGGCCACAATTCTTCCATCTAAAACTTTACCCTGCAAAAAAGTATATAATTTTTTGAGG	gi|741241864|ref|NW_011550624.1|	90958	gene2311	probable LRR receptor-like serine/threonine-protein kinase At1g56140
425	67694	151.271	Chr1	C	T	70	TGCAGTAATCTTTCTTATCCCTTCTTTTTCCCCATCTTTACGAGAAGTGCAACTTTTTCCTGTGAGATTTCCACTGGTGTACGTTTGTTAGGTTGAATCTTTTGTTTTTATTTATCAACCTATAGTTTTT	gi|741240768|ref|NW_011551720.1|	60395	intergenic	intergenic
426	EG0360	151.271	Chr1	N/A	N/A	N/A	CTACATTTTCCATGGAATTATCATCACCAACGGTTTCATTTTATATCTCTTATCTAGGTGAAATTATGACAAGAACGAATGTGGAGTGTGATATTAAGATATCATTATTAGCTAGTTCACGTGGAAATTCTCCTTGATTAATTAGGAATGTCATATGGGAATCTTGTGGCATGCATGATTGGTGAGTGAAGAATCGCATCTTGACTGTGGGTCTCTCTCTCTCTCTCTCTCTCTCTCTCTCTTTCTTTTCTGTTCCCTGTCATTTGGCTGTCTGATGTGCAGCTTAGCATCCTGGCCTAATTACTGCATCAGTCCCTGTGGACTTAAAATGAAGGTTGGCAGACATTGTATCATGGACATGCTAGATACATAAATGGTGATCAGCTATAGCAATGGGAG…	N/A	N/A	NA	NA
427	306428	151.271	Chr1	G	A	41	TGCAGACAGATTTGGAGAACAGGATTGCTATCGGGAGATAGACCTTCTTTTGTACAATGCAAACAGCAGCCCTCAGACCTAAATGAGGAGCAGAGAGTCAAGTAACTATGAAGGCACACCGGAAAGTGTA	gi|741241864|ref|NW_011550624.1|	449235	intergenic	intergenic
428	98333	151.271	Chr1	T	C	86	TGCAGTGCTCTGTGAGGCATTCACATGGAGTTCACTCTTATTTAATACCAATTCAGATCTGGCAACAATTGCATTTGGGTTGAAACCTGTGACTTTGATTAATATTTGTATCTTTAGGTTTGCATCTCAT	gi|741241397|ref|NW_011551091.1|	287407	gene26540	WPP domain-associated protein-like
429	8683	151.271	Chr1	T	C	42	TGCAGCAGCAGCAGGAACAACAACAGCAATTGATGCAAACTTAGCAAATGAAGCAGTAGTCACAACAGTGCCATTTGCAGCAACAAAACAAGTGCTTCAGCAACAGCAAAAGCAGCAATTAATGCAGTCG	gi|741214317|ref|NW_011578145.1|	2306	intergenic	intergenic
430	98288	151.271	Chr1	G	A	129	TGCAGAGTATTGACTCCAATGTATATGTATAATTTCTGAGGCACCACTTGTTTATTTTGTCATCAGAGGAAAATAATATTTAACTTAAGCCAGATTTGAATATTGCTTTCACCTTTTAACTGGCACCAAA	gi|741241397|ref|NW_011551091.1|	131056	gene26537	folate-biopterin transporter 1%2C chloroplastic
431	307337	153.551	Chr1	G	A	19	TGCAGCTTGAGTTTCAACATGTTCAATAACTTCCACCATTTCTGGCTGAAACTACATAATTCGACTCTTGTTCTGGTGGTTTTAGCCAAAACTAATAATTTTCAGGTGTAATTTATCTTTATCAGCAGAA	gi|741241866|ref|NW_011550622.1|	3423253	intergenic	intergenic
432	307343	153.551	Chr1	G	A	114	TGCAGTATACTACAGATAGATCTTGCAATAGTTTCTGAAACAGCGATCTACATAACCTACAAATGATAAACCACATAGTGAGCGTGAATACTTCTCACCAGATCAACTCTTCCGGGAAAGATGAGCCAAA	gi|741241866|ref|NW_011550622.1|	3428348	intergenic	intergenic
433	307344	153.551	Chr1	G	A	22	TGCAGAAGAATGGAGATTTAGAGGCTTCTCAAGTAAAAGGCGGCAGATATGAGCTTTTAGGATATCATGAAGCTAGATGCTTCTTTTGTTGGGAAATAGTTGTGTTGTCAATGTTAGGACAGAGCAGTTG	gi|741241866|ref|NW_011550622.1|	3428217	intergenic	intergenic
434	307529	154.455	Chr1	T	A	61	TGCAGTGTCCATCTGGAAAAGTTGCTTACAATAAAAGAACTGACAACATTATTTCTTTGAATATACCATTACATGAAACTACTAATAAAGGTACTTTCTAGGAAGCTAAAATTTTGTTTAGGATCCTTTC	gi|741241866|ref|NW_011550622.1|	4226802	gene2274	ubiquitin carboxyl-terminal hydrolase 14-like%2C transcript variant X1
435	307409	154.455	Chr1	A	G	9	TGCAGAGAATTTTCCCATTTTAAATCCAAGGAAGCACATATTCGGATTGCTCCGTAAAAACAGGCATATGATAGGATTAAAATGGTTATTTACATAGAGAGAATAGCAAAAGATTATGAAAAAGACCAAC	gi|741241866|ref|NW_011550622.1|	3687681	gene2270	cullin-4-like
436	307421	154.455	Chr1	A	G	103	TGCAGGCTTTTAACCTGCGAGTTATTCATAAGCAGAAGTTGGACATTGTGTCTTGTTTACCTATTCTTTTGTTTTGATTTACAGATGGCATCAAGGTTTTGCGACTGCTTAAAATTATGTGATTTGAACT	gi|741241866|ref|NW_011550622.1|	3706227	gene2270	cullin-4-like
437	307423	154.455	Chr1	G	A	26	TGCAGCATGGGAGCAGGCATGCGCAGTGTGCCCATTGGTACTGTCACTTAAAACATTGGTTTATGTTGTAATTCAGGTCATATTGCTAGTATCTCTCGCAATATGATGAATGACTTACCTTATCGTGGGA	gi|741241866|ref|NW_011550622.1|	3707061	gene2270	cullin-4-like
438	303983	154.455	Chr1	G	A	66	TGCAGCAAAGCTAAATATATTAGAGTATTATTACTATACATACAAACAACAAAAGCAAAGATTATGTGCTGGTCAATCACAAGAAATTACAGAGTTCTTCAGGGTCCAAAAGAAGCAACAAAATCTCAAT	gi|741241861|ref|NW_011550627.1|	1405239	intergenic	intergenic
439	307437	154.455	Chr1	A	G	54	TGCAGATCCAGACTTGTTCTAGAGCTATAAAACTATTGGTGAGGCATGGGTCCGAAGATAGACCTGTAAAACAAAATTAGATCCATATGTGGTTCTAGTGAATGTGTCTACAATCTAGAACCATCATGAC	gi|741241866|ref|NW_011550622.1|	3741148	gene2271	uncharacterized LOC105059641
440	304067	154.455	Chr1	T	A	54	TGCAGCAAATTAGTTTCTTCTGTCTCTTTTCCAGTCCCTAAACTGCAAGAGCATTGTTAAAATTTATATATAAACCACATAATTGTATAATACTAAGTTACTAACAATCACATGTAAAAATTGAAGGATT	gi|741241861|ref|NW_011550627.1|	1730768	gene2612	vacuolar protein sorting-associated protein 53 A
441	307340	154.455	Chr1	T	C	55	TGCAGAAGTCTTCCATCCACGAAGGTTTAGAAACAGCAATAGATGCTTCATAACCACATACAAGCAAATCTAAATCCACATTTTTGCTCATTATTGCATTATCACATCATCATCTGCAACAATTTAGAAA	gi|741241866|ref|NW_011550622.1|	3426155	intergenic	intergenic
442	304016	155.409	Chr1	G	A	31	TGCAGCCAAGAAACAATGCACAAATGAAAAGAAATGGTGGCTTCAACAAATGGTGCTTCTGGGTATGCTAGGAATTGTACAACAGTATCCAACCACTCTAGATCCCTGTCAGCAGGCTGTAATCTTCCAA	gi|741241861|ref|NW_011550627.1|	1559161	gene2605	uncharacterized LOC105033732
443	307571	155.41	Chr1	C	T	51	TGCAGTAAGATCTTTGTTGCTTGCTTAGCATTCCTGGACTGATCCAAGTTTTGCTTTTTCGTGTAATGAACTGTGTTCAGCCACGTGGTGGTCTCTTTATGCATCAGACTATCCAGATCTCCAGCGCTTC	gi|741241866|ref|NW_011550622.1|	4286392	gene2275	uncharacterized LOC105059810
444	304071	155.41	Chr1	T	A	44	TGCAGAGACCAAAAAGATACCATGACAGCAAAATGATCTGAAATACAAGTGTCAGGAAACAAAACCATAAAGTGGCTGTGAAAAATGTACATATGTTTGTCTACCTCAAAAGTCAAACCATGGCACAAAG	gi|741241861|ref|NW_011550627.1|	1735739	gene2612	vacuolar protein sorting-associated protein 53 A
445	304532	155.41	Chr1	T	A	33	TGCAGTATGCATAACTTTGATCATTGACTATTTGTTATACTACTGTTTGTTTTGGTTCTGATGCACTTTGCCTCCTTTTTCTATTCGAAAAGGAAGCTAACAGTTGCGCAATGAATCAATATGTTCCTGC	gi|741241861|ref|NW_011550627.1|	992128	gene2595	transcription factor PIF4-like%2C transcript variant X1
446	304008	155.41	Chr1	A	G	68	TGCAGTGGCTGGTAGAGCATGATTTTGTTGAATATTTTCTTGTATGATTGTCCCTTCTTCTATCTTCATTTGTCTCCGTAGTGTTAATATAATGTACCTAAAGCTGCAACAATTTAAAAAATATATATAT	gi|741241861|ref|NW_011550627.1|	1482997	intergenic	intergenic
447	304038	155.41	Chr1	T	C	32	TGCAGATGAAAACTGAGATAAGCGTTTCCCATCAGGAACAACTTTCACCCGTGCAGATTCAGTTTCAAAAGAAAAATTGATAATTTTTGGTTCATAACAGAAATGCCTCCACTCTCTGTGAAACAGGCAG	gi|741241861|ref|NW_011550627.1|	1601417	gene2609	uncharacterized LOC105033760%2C transcript variant X2
448	304030	155.41	Chr1	T	C	7	TGCAGTTCGGTTTCAGGTAACTGAACTATCTGATGTAAGCTTTAAGGAGATGTTTATGCCTATCCAATACAATGATTTCTCTCTAGATTATTTTTTAAATGATATAAAATGACAATGCATATCGTTTCTG	gi|741241861|ref|NW_011550627.1|	1587010	gene2609	uncharacterized LOC105033760%2C transcript variant X2
449	304910	155.887	Chr1	A	G	27	TGCAGCCAGTAGCACATATTGACAACAAATAGTGTCACGAGATCTTTTCCTCAAGTATGAAAATTAGCATCAGTAATCAATGATAATTCCATCAATTATTGAAGAATTTCTTAAGAAAATTCTTTGAAGA	gi|741241862|ref|NW_011550626.1|	809294	gene2548	patellin-4-like
450	306666	156.853	Chr1	T	C	10	TGCAGCAACTCAAGTGGAACGCACGGACAGAGGCAACAAAATTCAGTTTGAGAATTCCCATGGTGAGTAGCAGCAGCAGCTCACCAGTGCCATGATTGATCATTAGACTGAGCTCAAGGAGAGTGAAGGT	gi|741241864|ref|NW_011550624.1|	568486	intergenic	intergenic
451	307782	156.853	Chr1	G	T	47	TGCAGGCAACTTTGTTATGGCAACAACATGCTTTTGGACTGCCTGGGTTGCATGCATGAGTGATGAGTGAGGTTGTTTGACTGCCAATAATTTATATGATTACTTTGTACTTGTGGCTTCATTAGTGACT	gi|741241866|ref|NW_011550622.1|	5110621	intergenic	intergenic
452	306427	156.853	Chr1	T	C	33	TGCAGTCCATTTAAATTCTTTTTTTTCTATCCTTTTAGAAGGTTTTTAAAGTATGGACGACTCCTGGGGTGCAGTGTAGCATTCAATGTTCTCCTTTTGAGGCTTGTTGTTGCAACAATTACCTCTATAA	gi|741241864|ref|NW_011550624.1|	449304	intergenic	intergenic
453	306396	156.853	Chr1	C	G	29	TGCAGACAGAGATTTGGAGAACAGCATTCCTATCGGGAAATAAAGCTTCTTTTGTACAATGCAAACAGCAGCCTCAGACCTAAATGAGGAGCAGCAAGTCATGTAACTATTAAGGCACAGAGAAAAGTGT	gi|741241864|ref|NW_011550624.1|	436005	gene2321	uncharacterized LOC105060482%2C transcript variant X2
454	306319	156.853	Chr1	C	G	50	TGCAGAGTCACCTCTCTAACGTATTTTACTGTAGATAAATATGTGCTCTCGCAGTTACTAGTCTTTAACACATTGCAAAGCTAATCAGAATAGCAATATCATATAGGATTTCTTCCACTAGAAGCATAGA	gi|741241864|ref|NW_011550624.1|	387753	gene2320	phytoene synthase 2%2C chloroplastic-like%2C transcript variant X1
455	304737	156.853	Chr1	G	A	19	TGCAGTGGCTTAGATATCGCCATGACTACTCTTGTGGTGGTGTCACCATAATGTCCCCAATAGTCGGGATCATTATGATCACCTATATGGCGGGGCCTCCATACTATATCCCTATGGAACAGTATCACAA	gi|741241862|ref|NW_011550626.1|	1720434	intergenic	intergenic
456	306655	156.853	Chr1	T	C	16	TGCAGTACAACTCAATTTCAAATATATATGAGATGACTCACAAGAATATAACAATTTTGTAGAAGTACACAGAAACATGAAGGTCACTCCAATTAATGTCCCATTCACTAGGTTTTCCCATCCAGTCAAA	gi|741241864|ref|NW_011550624.1|	535835	gene2325	haloacid dehalogenase-like hydrolase domain-containing protein At3g48420%2C transcript variant X1
457	305742	157.254	Chr1	G	A	46	TGCAGATACAACAGTGCATAGAGGTGACAGCAACAGAATATATGAGGACAGGTCTGAAAATATTGGAAACCCTAATGCAGAAGGCGAGCACTTGAAGGAACAAACCTCATTTCCAGATGAACTGGAGCAT	gi|741241864|ref|NW_011550624.1|	1499404	gene2355	uncharacterized LOC105060738
458	307569	157.254	Chr1	C	T	28	TGCAGCTTTGTAGCAAGGTGCACTATCCGTTATAAAATTCACAACGTTTCTAGGACCAACATCTTGAACAATGCTATCAAATAAACTAAGCAGACCTTCTGAGGTATTTTCAATGTCAGAAGCATCTACT	gi|741241866|ref|NW_011550622.1|	4285475	gene2275	uncharacterized LOC105059810
459	307564	157.254	Chr1	C	G	40	TGCAGAAGATGGAATGGTGATCTCTTAATGGTATATATACAAGCACTAGTTCTTGCTTATTTATTATGATCAGGGAAGAAACAGAGAAGTGGGATAGATAGAATAGAGAGTGTGATTCTTCTCTTCATTG	gi|741241866|ref|NW_011550622.1|	4274327	gene2275	uncharacterized LOC105059810
460	307573	157.254	Chr1	T	A	48	TGCAGACAAATCAGAAGGCCATGGGCAATTACAGTTGAAGATTGCCTTGGAATATTATGTTGGCTATAGTTACAACATTAGATGCCACCATTTGTAATATAAACTACCTGGATTCTAAATAGTTGAATCA	gi|741241866|ref|NW_011550622.1|	4287042	gene2275	uncharacterized LOC105059810
461	307575	157.254	Chr1	A	T	12	TGCAGCACATGTTTTATACCATGTGCTAAGACAACCAAAAAGGTTAGTGAGGGAATGAATCTCTATTTCATCACTGTGTGAGATCCTTGAGGTTTATATGATTTCTAATAGTATCCTTAGAACTTTTAAT	gi|741241866|ref|NW_011550622.1|	4293550	intergenic	intergenic
462	306183	157.254	Chr1	C	T	67	TGCAGCACAACAAGCATGGCAAATGCTGCTGAGTCTCGTGAGCTCTTCTTATCTGTTTGAGGCTCACCCACCAGATTTATAGCTCCAGAATTGGGTATATGCAATGTGATGTTTGATGTGTAACTATTGA	gi|741241864|ref|NW_011550624.1|	3143663	intergenic	intergenic
463	306665	157.254	Chr1	G	A	14	TGCAGCCTACATCGTCCCTGATCAAACGGGTAAGCTGCTATGAGCTAGAGGCAGACAACTGCCGCCCTCTTTAATCGCTTTTGTATAAATGGCAGCCACTGTGGGTGGAAGGCGTTCAGTAACTGTTGTA	gi|741241864|ref|NW_011550624.1|	568505	intergenic	intergenic
464	307558	157.254	Chr1	T	C	45	TGCAGCATTAGATAGCTTCATTTTTAATAGACCAATCTCCAATACTTTAGTTTTCAGAAAATTAACCTTCAACCCATACATCAACTCATAAGCATAGAGAATCAATTTCAAATATTGGATGTGATGAGTT	gi|741241866|ref|NW_011550622.1|	4267871	intergenic	intergenic
465	305731	157.254	Chr1	T	G	47	TGCAGGTTAAATAACCAACAAAGCATAAGCAGGATTTTGTATGCTCTGAAATTGCAGCTTCTTTCATCTGGATGAAACCACTGCACTAACCTGGAGAGGCAATCCAGCACGTGCAACCATAGCATTGCCA	gi|741241864|ref|NW_011550624.1|	1491276	gene2354	succinate dehydrogenase [ubiquinone] flavoprotein subunit%2C mitochondrial%2C transcript variant X1
466	306705	157.778	Chr1	C	T	8	TGCAGCACTCTGGGCCATTGCTGATGCGAAACAAAAGCTAGTCTTGATGCTTATAAGCATCGAAAAATGATCTCCCACTGCATATCAAAGCGTCAAAAATGTGTTAGTATATGAAGAGTGAAAAATATTC	gi|741241864|ref|NW_011550624.1|	730862	intergenic	intergenic
467	307757	161.496	Chr1	T	C	15	TGCAGAGCACAAGTTAAGCAACAAAGAAAACTCAGTTAAACAAGTGAAGACATGGTGAAAAACACAAAATACATTGCTATTTCACTGTTAATCTTACCCAGTAATCATGGATTTTTAAAAGCTATCAGCC	gi|741241866|ref|NW_011550622.1|	5000199	gene2286	probable E3 ubiquitin-protein ligase ARI1%2C transcript variant X2
468	307675	162.924	Chr1	G	A	11	TGCAGGCTACAGTTCTCTTCAAATATAACAATAAAGTCTACCTTTTTAGGCACACTATTGATAGACATCTGCCGATCTAGTAATTTCCTAGCTGCGGTTGCACTCTCAGGAGTACCATAGCTGACTCTCC	gi|741241866|ref|NW_011550622.1|	4776909	gene2278	serine/threonine-protein phosphatase BSL2 homolog
469	307751	162.931	Chr1	A	G	49	TGCAGCCTGTTGTCAAGATGAAGGGTGAAAAGCTCCATTTTCTAGCCAGCTGGATAGATGGAAAACAGATATCCATCACTTTCAGAAAAACCATGCATAAACAAGATAACAATAGAGTTTCCATCCATCA	gi|741241866|ref|NW_011550622.1|	4977731	gene2285	uncharacterized LOC105059893
470	307758	162.932	Chr1	G	A	16	TGCAGGTCATCACGAATGAGTCTCTCTTGGCGGCACAGGTAAGCTATTTTGCTGCGCATGATGACATAAGATGGTCTTTATACAGACACATAAATAGGAATAATGATATTAATATTTCTTGATGATGTCG	gi|741241866|ref|NW_011550622.1|	5000173	gene2286	probable E3 ubiquitin-protein ligase ARI1%2C transcript variant X2
471	307703	162.933	Chr1	A	G	56	TGCAGTTTTTTGTATTTTGGGTTCCACTACAGATCCAAGACAGATTGTCTTTTGTAGGGAAAAAACAAAAAACAAAAAAGAACATGTGAACTAAATAGACGCTATCCACATCATCCATTTTGACTACAAT	gi|741241866|ref|NW_011550622.1|	4853831	gene2281	large subunit GTPase 1 homolog
472	307710	162.935	Chr1	G	A	15	TGCAGATACAGATCGTGGCTTAAATCATACTGTTTGCACTTTGCATTATAGCTCGTTTCTCTCTTGTGCTTTACACATAAGTTAAAATGATACATATTCTTGAATGAATATGGTAGAAATGAGATGTTGT	gi|741241866|ref|NW_011550622.1|	4900053	gene2282	outer envelope protein 80%2C chloroplastic%2C transcript variant X1
473	307747	168.839	Chr1	G	A	20	TGCAGATAGAGTAAAGAAGATCGGAATGTTTTAAAAACTGTACAAAATGCGATCCAACCATTTGCATCGCGAAAGTAGATCAAACATCCTTGTTGCGAAAGATGCAACTCAAACTCGGTTAGACAAACAT	gi|741241866|ref|NW_011550622.1|	4971064	intergenic	intergenic
474	117209	183.48	Chr1	G	A	17	TGCAGTAGACATCATTGTTCACTAAATAAATTATCGTCGCTTACTTAACCACTGTAAACAGCAAGAGCTGCAATATACATCATTGCTCAACACCTTTCAAACATCATATTCCTTTCATACATGTCATCCA	gi|741241523|ref|NW_011550965.1|	453175	gene25275	187-kDa microtubule-associated protein AIR9-like%2C transcript variant X2
475	117201	183.481	Chr1	C	T	21	TGCAGTGGGTTTGTGATATGCTTGTGAGGTGATCTTGCCTGCTTTGAGGGAGGATGAGGTAACTACCTGCTTGAAGTATCCTGGATGAGGACGCGATTGTGCTGAACTGCATCCTTGGATAATGGAGGCT	gi|741241523|ref|NW_011550965.1|	444658	gene25275	187-kDa microtubule-associated protein AIR9-like%2C transcript variant X2
476	117203	183.481	Chr1	C	A	15	TGCAGGAATTTCACAAGCCTTGAAACTTGAAAGATTTGTAAATGCAAGCCTTCTGTTTATAAATTTTCTCAAATCTAATAAAGGCCTCTCTTGTAAGGAGAAGAGCAAGAGCCAAAATGGTTTTGTGGAG	gi|741241523|ref|NW_011550965.1|	448341	gene25275	187-kDa microtubule-associated protein AIR9-like%2C transcript variant X2
477	117141	183.482	Chr1	A	G	18	TGCAGTTTCCTTCATTCAGATAAGATACGATAACAAGGAAGAGTCATCGATTGGCTGGATTCAGAATGTAGCCAACAAAAACCTTGAGATGGTGTAATAAGTGACCCACCTCATGCTAAATGGCGCTTGA	gi|741241523|ref|NW_011550965.1|	119411	gene25270	uncharacterized LOC105032626%2C transcript variant X2
478	98391	184.836	Chr1	C	T	44	TGCAGTCTTTTAAAACCCAGGTAGGTCTATCGGGTTGACCCCTTGACCCTCCACTTGACATTAATTATTGGTTGGATTAACCAAAAACCTAGAAGTTTCATAAAACCTAGTGATTCAAGCGGTTCAATTA	gi|741241397|ref|NW_011551091.1|	96329	gene26535	uncharacterized LOC105034016
479	77239	184.844	Chr1	T	C	30	TGCAGTTATAGAATTTTTCTGATAATAAGCATTCAAACTCTAGTCTGGATGCATTTCAGCTCATGGATCAGACTTGCTAGTAATGTTTAAATTGCATGAAGATGCAGTGATTTATGATAACATGGGATCT	gi|741241055|ref|NW_011551433.1|	240028	gene27463	uncharacterized LOC105035029
480	117221	184.904	Chr1	G	A	47	TGCAGCCATCATGAATCTTGATCTGATCCTTAAATTTAGTATTCTCGGTGGGACTTATTGTTTCAATTGGATCGTGGGATACAAATCAGAACATATACACCTTCACTTGAAGATGTTGGCTCGTACTTGG	gi|741241523|ref|NW_011550965.1|	478104	gene25275	187-kDa microtubule-associated protein AIR9-like%2C transcript variant X2
481	117130	186.284	Chr1	A	G	17	TGCAGGAAATTCTTCTAAAAAAGTCTTAGTCCCAAAATCTTTTATCTTACTAACTCCTTTTTTTGCTTCTTATGGCATCCAAAAAATAAATAGATGCTTTACACAAATATTTGAAAAACTTAGCTTTAGA	gi|741241523|ref|NW_011550965.1|	1163760	intergenic	intergenic
482	308204	186.291	Chr1	T	C	47	TGCAGAAAAAATATGTTACGTAAAATTTTTAACTGAGTAGGATTTTTGTCCCAAAAAATGCACCAGTGATTTATTCATGTCACATCATCTGCATATTTATTTATGGCATTATCATGCCTGCTTGTTATAG	gi|741241867|ref|NW_011550621.1|	16700	intergenic	intergenic
483	117086	186.294	Chr1	A	T	20	TGCAGTATAATCTTCTTGCAGGTTATATATATTGTAGACGTGGTAAATTTTGATGGTTGACCTAAATGTTATGTTTCAGAATGTTATTCCCTTAGATTTGATCCAAGAAACTAAGTGAGAAATTGCCTTC	gi|741241523|ref|NW_011550965.1|	1019934	intergenic	intergenic
484	308205	186.299	Chr1	C	T	6	TGCAGTCCTATGGGCAATTGCACCATCACCGACCGTTGCTTTAGACAAGAACCATTGGTAAAGTGGTGCGGGCTCTAGTCGGACCCACCGGCTTGGGATAGCATGGTTCCTGGCCCAGCTGGCGATGACA	gi|741241867|ref|NW_011550621.1|	16652	intergenic	intergenic
485	117320	187.671	Chr1	A	G	50	TGCAGCACTAGGAATCTGAACGCCTCTCTTCTTATCACTGGTTCTTCACACCTAAGCTCCAGAAAGTTAGGGCATTAAAATAGTAGATTTTTATGTTGATAAAATATGTACTAATTTGATTTAGATCACT	gi|741241523|ref|NW_011550965.1|	937917	intergenic	intergenic
486	307383	192.037	Chr1	G	A	102	TGCAGACAGCAAAAGTAGTATATATAACTATATCAAAGTATCATCACATCAATATCACTTAATTTATAATACAATGAGCCAGATTAACCAGGCTCGGGCTCGGTTTAGAGGCTCCAACAAGCCCTGGCCT	gi|741241866|ref|NW_011550622.1|	3588450	gene2269	Fanconi anemia group D2 protein homolog
487	323574	198.084	Chr1	T	C	13	TGCAGTTTGTTGTGCGGTATTAATTTAGTGGCTGCTATCAAGAAAGTGAAAACTTTTTCGTACATGACACGTTACAGTTTTGTTTGATGGCTGATTATCTTCTTGGTGATTGCCATCTGGTAGCATTGTA	gi|741241886|ref|NW_011550602.1|	4387708	intergenic	intergenic
488	323580	198.084	Chr1	T	A	42	TGCAGCATGTAATCGAAACTGATGATATTAGAACAGGGACATTGGTGAATTCAGAAGGAAACTTCGGAGGATTAACTTCAAATGAGTACTATCGTGGAAGCTGGAGAGGTTTTTATATTGTATGTGAAGG	gi|741241886|ref|NW_011550602.1|	4411709	gene368	uncharacterized LOC105038565
489	323582	198.084	Chr1	C	A	22	TGCAGTCCATGCCTTGATGATCTCCACTGTATGCAGATGGATGGGCATCTTTCCTGAGCTGTGAGAGCAAGGTTATATCTAGCAGATAGACTGGTTTTGATATGGTACCCAGGACGTTCTTAACTATGCC	gi|741241886|ref|NW_011550602.1|	4412594	gene368	uncharacterized LOC105038565
490	323575	198.084	Chr1	A	C	9	TGCAGGTGAGAACAGGTCAGATCAATCAATTTTTTTTTTGAGAAAATGGAAAGTAATAGGATGTTTCCGCGCTACCTACCAGAATTTATTGGGCAAAAATGATGTGAGGATGTACAAGAAGAAAAAAATC	gi|741241886|ref|NW_011550602.1|	4387691	intergenic	intergenic
491	321724	199.641	Chr1	A	G	66	TGCAGGAATTTGGCTATTTTCAAAAGTTGGAGATGCATGTAAAGAATTTACTTGTGAAAACATTCAACAATAATTAATTTTAGTTTGACGGGCTAGGTAATAGCGCAGCTGCGTTCAGAGGAAAACTGGT	gi|741241885|ref|NW_011550603.1|	317408	gene395	uncharacterized LOC105039060
492	307535	199.641	Chr1	T	G	26	TGCAGTTATTTTTGTTCTTGCTTAGGTAAAAGCACAAAACTATTGATTCTGCCTGTTCTTTATTTTAAACATTCCCTTGAGTCCATACTATTACACTTTTATCTTGTGAATGCTTTAATACCTTGTCTTG	gi|741241866|ref|NW_011550622.1|	4239377	gene2274	ubiquitin carboxyl-terminal hydrolase 14-like%2C transcript variant X1
493	307527	199.641	Chr1	C	T	36	TGCAGAATATTGGGATGGGGTACCATCTTGAGCGTTGGGACAGGACTGTCCAGCCATTGTCCTGGTGTCTCAGTTGGCATGTCTTGAGACATCTCCTATCCCAAGTGTGAAGACAGGGTGGCGGCACATC	gi|741241866|ref|NW_011550622.1|	4221424	gene2274	ubiquitin carboxyl-terminal hydrolase 14-like%2C transcript variant X1
494	321700	199.641	Chr1	C	G	21	TGCAGTCAATCACTCCAAGGCATTAAAAGGAATGAGCTGATTTAAAAAAAAATATATCATGATATCCGTTTCAGTATCTAACCCGTTTAATTAAAGCATGTCATGAACATACGGGATTAAGGTCCATCAA	gi|741241885|ref|NW_011550603.1|	23748	intergenic	intergenic
495	307417	199.641	Chr1	T	A	78	TGCAGTCAAGGCTACATGAGGAACATGAAAGATGCTTGCTCTACCTAGATGCAAATACAAGGAAGCCCCTTGTAGCATCCACTGAAAAACAACTCCTTGAACGCCACACATCTGCAATTCTTGACAAGGT	gi|741241866|ref|NW_011550622.1|	3702929	gene2270	cullin-4-like
496	321718	199.641	Chr1	C	T	74	TGCAGTGCAACTATGTGATCTTGTCTACTCTCTATATATTTGTTATTGGAAATAATAACGTGATGCATTTGAGCTATTGATTCCACTCTCCATTTAGTGCCAAAATAGGAGAATCAATTGTCATCTCTAC	gi|741241885|ref|NW_011550603.1|	307206	intergenic	intergenic
497	321867	200.844	Chr1	T	A	18	TGCAGAAATTAGAAAAGTCTAGCCCTTTTGTGGAAAATAATTTTGGATCATCCAATAAAACATCACCATATTATTGAATAATTTAAAATTTTAAAATTTTTTACTTAATCAAAAAATATGAATATAAATA	gi|741241885|ref|NW_011550603.1|	615013	intergenic	intergenic
498	307714	200.844	Chr1	G	A	127	TGCAGGTTAAGGGAGAAGGAGAGGAGGAAAAGGGTTTCTACCAAACAAAACATGTATAATCACAGCAAATCCTATATCCAAGACATACTTTAAATCTTAGGTCATACCAATCGAATCCATAGCAACGGTT	gi|741241866|ref|NW_011550622.1|	4900994	gene2282	outer envelope protein 80%2C chloroplastic%2C transcript variant X1
499	321814	200.844	Chr1	G	C	27	TGCAGCGAGGATGGAGAAGACAGGTGGCCGCGATCCGGGTTGGTGTTGGGACTGAGCTCTGATGATCGGAGGTGGGGAAGACGGGAGAGGAGAGATATTGGAGAAAGGGGGAATAAAGGAGAAGTCCGAG	gi|741241885|ref|NW_011550603.1|	493388	intergenic	intergenic
500	321898	200.844	Chr1	T	G	64	TGCAGTCTTCTCATTACAAATGCGGAACTTAAATTTTTACCTTTAGAAGTTATTGCATGTCGTTTTGTTTCCTTTATGAAGCAACCCGAAATCTTCACTTCTTGTTGGGGATTAGTTTATATCAAGCAAC	gi|741241885|ref|NW_011550603.1|	730454	gene414	60S ribosomal protein L35a-1
501	321848	200.844	Chr1	A	C	24	TGCAGGGCATAGCATCCAACTCAATCACCTTTATTCCATGATAATTTAAGGATATTATGGTCATCAGTCCTCAGAAGTTTCTGCTTGATTACCGGTTACCGCTATATTCTTTCTCGCTCGATCTTGTCCA	gi|741241885|ref|NW_011550603.1|	576062	intergenic	intergenic
502	321902	200.844	Chr1	A	C	25	TGCAGCACTATTGATTTTTCCATTATATTTTTGGATATCAGCCCATACTATTACTGGCCCTTCGAGTAGTATATATTTTGATGTTATAATCCGTACTTGAGCAAATAACAGGAATTTGATTCTAGTTGAA	gi|741241885|ref|NW_011550603.1|	748165	intergenic	intergenic
503	321866	200.844	Chr1	T	A	8	TGCAGTATGTCTGATGCAACATCGCTTTCGGACACCTGACATCACGTTACGTTGAAACCGTGCTTGACGGGCCGGGTCCAGCATTCTACGTAGCCCCAGACCGTCAAAGTCCTCGTATTGACGAGCGTGA	gi|741241885|ref|NW_011550603.1|	615034	intergenic	intergenic
504	321815	200.844	Chr1	C	T	53	TGCAGCTTCCTCCTCTAATTTTTGTGGATCTGGACTCCGTTGCTACTTCACCCGGAATGGCGGCTTTGATCGGAGAATTGAGGGAGGTGAGAACGTGAGAAGGGAGCGACGGAAGGGCGATGTGCTCGTG	gi|741241885|ref|NW_011550603.1|	493313	intergenic	intergenic
505	307459	200.844	Chr1	G	A	112	TGCAGACTGGGACCCCTCTGCGTGTGCTGTGGGGAGGTTCTGGGTTCAAACCTGGAAGGTGGCATTCTTGCCATTTTCTTGAAAAAGAAGCTCATCTCAGACTGGTTTTGCGGATTGTAAAAGTTCAGTG	gi|741241866|ref|NW_011550622.1|	3842766	gene2272	probable cyclic nucleotide-gated ion channel 6%2C transcript variant X7
506	321850	200.844	Chr1	T	G	23	TGCAGTCAAAAGGACTCAACAGTGCCACTGTCCTTTTCGTATGGGGAGCAACGTGTGCCTTTCAAACAAAAATGAGAAAAAAAGTAGATTGCTCCCCTCTCTCTCTCTCTCTTTCTGCGTCTGGGCCCTG	gi|741241885|ref|NW_011550603.1|	578493	intergenic	intergenic
507	321946	201.195	Chr1	C	T	17	TGCAGCTTGGTTTCATCCTCTACAAATATAGGACAAAGAAAATTCTTGAAGGGATTCCAACCAGCAGCGAATATCCTTCGTCCAAGGAGAAAGGGGCTGTTGATTTTCCGATAAATATTGGATCCAATTT	gi|741241885|ref|NW_011550603.1|	837954	intergenic	intergenic
508	321960	201.195	Chr1	A	C	64	TGCAGGATATCTCATGTTTCACGTTTTGAATAGGATAATTTGTTTATATGATATGATTTTAGTAACTATATATGATTTTGTTTCAGGAAATAGTTGATTGACTTTAGGGAGAGCTAACCAATTTTAGCTT	gi|741241885|ref|NW_011550603.1|	896425	intergenic	intergenic
509	321989	201.546	Chr1	T	C	64	TGCAGTGCTAGAGTTCTAACTTTTTCTGACCATTGTTGGTGGGTCACTCTGAAAGAAGCCAATTTGCTTAAGCAAAGTAGGTAGGAGAGGACTGTTTAGTGTTAGCATGACCACTTCCATGTGGTTTCAG	gi|741241885|ref|NW_011550603.1|	966590	gene424	probable polygalacturonase%2C transcript variant X1
510	307807	201.716	Chr1	T	C	73	TGCAGACTATTAGGGCCACCTTAATGATTTCATTATCTGGTCCCACCGGATTTTAGATGAACTTAATTCCATCAAAGCCAGAAGATATGGCAGGGGCAATGTAGTCTGCTCGGATCAAATTGGGCTGGAT	gi|741241866|ref|NW_011550622.1|	5169223	intergenic	intergenic
511	321379	202.248	Chr1	C	T	46	TGCAGTGAGAGATCAGTTAATTTAACTTATATGTGTAGCTTGTTCCTTTTATTTTGTTTTACATTTTACGTTAGCATATTACATCTTTTGATGACCATTGCTTATGTTCTGCATGGACTCGGTGATGATT	gi|741241885|ref|NW_011550603.1|	1178128	intergenic	intergenic
512	321486	203.304	Chr1	G	A	66	TGCAGAAGAGGCTTAAGATTAGTCTACAAGTGGACATAGGAACACCAAGAAAGGTCCAGCCTGTTGATGCTTTAAAATGATTCGATAAAGCAATAGCCACAACCTCCTTTAGAGCCATAAATCTTTACAA	gi|741241885|ref|NW_011550603.1|	1443565	intergenic	intergenic
513	320719	203.304	Chr1	G	C	35	TGCAGGCTCGTCTGGCTCGGTTTCAGAGGCATCTGAATAAGCACAATGTTCTGCTTCCTTCTCCAGGGCCATGATTTAAAATCTTTAGACGCTTACCACAGTTGGGCATAATTATATATATCGATGAAGA	gi|741241883|ref|NW_011550605.1|	2965021	gene640	kinesin-13A-like
514	307412	203.304	Chr1	G	A	61	TGCAGCTGATTTTTGCAAATGTAATTATTGCTTGTATCATGAAAGAGAAGTAAAAAGTGCGCAAGAGAGAATGGTAGGAAGAAGCAAGAGAAAAGAGCAAGATGTGAACACATTTCCCAAATTTCAAATA	gi|741241866|ref|NW_011550622.1|	3691409	gene2270	cullin-4-like
515	EG2083	203.304	Chr1	N/A	N/A	N/A	GAATACAATATGGTGAAGACAATTACAATAAATCCTTCACAATATAAAGAAACTAAGATGATGACAACCGAAGCAAAGATAATTATTTCAACTGACAACTAGCATGATAAGTGACAGAAAAACAAAAAACCTGAATACCCTTTGTGCTTTAGAAAAATGCTTAAATCTCAGAGATTAGAAATAGATTAGGAAGACATTTGTAAAAAGTAAAACTTATAGATGAAAGATAGTAGAGATGTAAAAATACAGATAAATCCATCAAATATCTTAATCTTAGATACTTCAGATTTTCATTTCTTAGATAAAATGAGCAGAAGTCATAAAAGATCTTAATCCTCACATTAGACCAAAATAATGATAACAAAAACAAAAACAACAACAACAACAACAACAATAATA…	N/A	N/A	NA	NA
516	320746	203.304	Chr1	G	A	53	TGCAGATTGATTCCTTTTTTTCATAACTACTTTATGAAAGAAATTTTTTTTTGTAAGGCTAGGCTGTTGCAGATTCTTTTGTAGAATTTAGTTGAGGAATACCTTGGTTATTTTATGTGCATAAGTTTCT	gi|741241883|ref|NW_011550605.1|	3016609	gene643	protein SGT1 homolog
517	307550	203.304	Chr1	T	C	52	TGCAGATTAGTTTAAAGGGGCTAGGTATCATGTCCATGGATGTTACCTTCTTGAGCTCATAACAGATAAAGCTACAAGCACAAGAGGAGTTCTTTTCCAGAATAATACAANNNNNNNNNNNNNNNNNNNN	gi|741241866|ref|NW_011550622.1|	4252444	intergenic	intergenic
518	320759	203.304	Chr1	T	C	14	TGCAGACCTTAGATCCAACTCTCTTCTTTCTCCGGCAAGTCCAGAGAGAAGAGAGATGGAGGGCAGCCTTTAAATCCAATTAAGTTCTTCACAGAGAACCAACTACTTTTAGCAAATGGGCAGTGAATGA	gi|741241883|ref|NW_011550605.1|	3067862	gene645	respiratory burst oxidase homolog protein A-like
519	320677	203.304	Chr1	C	T	33	TGCAGTTCAGCTCGGTGGTCATCCATGGCACACGGATGGAGCGTCAAATACGCAACCAAAGTGTCAATATGATCTAATCTTGCAAACTGGGCTGTACACCACCCTTCCATTTAGGATGAGGTCCTAGATT	gi|741241883|ref|NW_011550605.1|	2821160	intergenic	intergenic
520	320940	203.304	Chr1	T	C	10	TGCAGTAAGTGAAAAGTGATGAATAATGCTGCAATATAATGATATCTAACAACTTCAACATGCTAGCATATCCCATTATCTTGAAAAATGTTTAGATTCAGACATTATGCAATACGAGATGGTTTCTTAT	gi|741241883|ref|NW_011550605.1|	3581641	gene667	S-type anion channel SLAH2-like
521	24640	203.304	Chr1	C	G	58	TGCAGTATGTGACCGAAAAGCCGTTCTCGCCCATGTTCGATCATGGATTCATGGACACAGACGGCATGCACTGTGTGCATCTCTTCATCCTCTATAAAACCCCTCGTCTTTGGGCTCCGATATGCCAACT	gi|741233142|ref|NW_011559325.1|	1745	intergenic	intergenic
522	320724	203.304	Chr1	C	T	10	TGCAGGTGGCGAACGTTATGTTACAAAGAGCTAGGAAACAAAAATGAGGCTCTGGACGAGAACACATGGATAACTATCACGTATAAGCAGAGTGGGATAAGAAATAGTGATAGGAATCACAGTTTACAAT	gi|741241883|ref|NW_011550605.1|	2968278	gene640	kinesin-13A-like
523	320904	203.304	Chr1	G	A	26	TGCAGATCGATAGATATGACCAGTGGGCTCTGTAGAAATCTAGTGAAGGTTTTTCCCAACAAAAATGAGAGAAATAATGAAGAATTTACTTTTAGTTTGCAAAGTGTCTTTGCAGGGGCTGTGACTCCAT	gi|741241883|ref|NW_011550605.1|	3514059	gene663	uncharacterized LOC105041713%2C transcript variant X3
524	307436	203.304	Chr1	T	C	29	TGCAGATGTTGGTGACAATCCTGCAAAGTGGACATAAGGAGTGGACCAGAGAATTAATGCTAGAAAAGCCACTAATTCACATCACTCCTCAAATTTTTTCTTTTTCTTTGCTTTTATTTGTTGTTAGCAA	gi|741241866|ref|NW_011550622.1|	3741226	gene2271	uncharacterized LOC105059641
525	307809	203.304	Chr1	A	C	39	TGCAGTCAAATTATAATTCATCTCCAAGATTGGCAAATATAATAAAGAGGCAAACTTTAAATAAAACATTAATAGGTTTCATACCAAACTGCAATAATCAAGTGATCCCAGAATTTTTAAAGAAGCTATA	gi|741241866|ref|NW_011550622.1|	5179674	gene2290	protein DA1-related 1-like%2C transcript variant X5
526	320680	203.304	Chr1	G	A	55	TGCAGCTGACCCAAACCGAGCCAAGTGGTAGGCTGTTAGGTCTCGACTCATTTTGTAGAAGAGCTGTTCAGGCTTGGCTCAAGCTCAAGTGGTGCTTAAAGGAAACTGTTCAGGCTTGGCTACAATAAGG	gi|741241883|ref|NW_011550605.1|	2826818	gene630	ras-related protein Rab7-like
527	307695	203.304	Chr1	G	C	6	TGCAGCTGCCATGCCCAAGCAGCCTGATACATGGCTGGTTGGCACCCTACTTGTCATATGGTCAAAAATAACAAGATTGAGAAGCGAGAATTGCAGTGTTGAACTTAAGAATAATTCCTATCCATGGCAT	gi|741241866|ref|NW_011550622.1|	4812249	intergenic	intergenic
528	307536	203.304	Chr1	A	G	80	TGCAGCTTATTTTCTATGGAACAGGAGATGGGAATCTAAACCTAATAGCTGGATTCAAAATATTGAACAACCAGTATCTGATACGTATCAATATTTTCTTTGCCTCGCTAAAGTACTTTAAATGACTAAA	gi|741241866|ref|NW_011550622.1|	4239276	gene2274	ubiquitin carboxyl-terminal hydrolase 14-like%2C transcript variant X1
529	307450	204.279	Chr1	T	A	51	TGCAGATATTTCTTTGTGTTCGTGCCCTTCTCGGACAATCTAAACCAACAACCCAAGAAGCTTTGTCATGGACTATTTTGCGAGGTAGTGGAGATGCTGGTATCGAGCAAGATCATTCTGATGTTGAGAC	gi|741241866|ref|NW_011550622.1|	3767819	intergenic	intergenic
530	egchr1nscR14	204.279	Chr1	T	C	201	CAAACTATGACCTCCAGTGTAGCTGTTGTGTCCTCTCCATAGAAACCATCTTCTTCTTACATCAATTTTCTTGATAACCTTGTTGGGATTTTATGGTGTCCTCGTAGCCTTGGAGGTGACCACAAGTGGAGTCGGGGTGATAGACTCCAAGTTCGCTAGGACGAAAGTGGTCCTAGAGTGGAAGCAGAGCATAGCTTCCATGGGCTTGAGGTTTGTATTGGTGAGGACTTTAAAAAGCATGGTTGGGGCTTTGGATACTTGGAATGTAAGGTGGAGTGAGAAATCAAGCAAAGAAATTCTGCCATCAATGGAGTTGGCTCGGATCTTGAAGGAGTTGACTCGGATTAGCTCGAGCCGGCTCAGACCTCTGAGAGAGCTAGCTCAAAGGCCAAACAAAGA…	N/A	N/A	NA	NA
531	307659	204.279	Chr1	C	T	28	TGCAGAACTAATCTATGTTTGTTGCAATGCTTGTAATTTCATGCTCGAGATGTTAAATGAATCAAGGAGGATGGCATGATGTATCTCTGGTGGATGAAATTATGGTAATCTCCAACGTTCAAGCAAGCCG	gi|741241866|ref|NW_011550622.1|	4748635	intergenic	intergenic
532	20404	205.835	Chr1	C	T	93	TGCAGCTTTTAGTGGCGAGTGTGATTCAAGATGTTGTTTAAAACATCAAAAATAACAAGAAAGTAACTTGTTGTCATTATCTATAAGAAGCTCATCAACCTTGTCCTATGATTGTTAAAAAATTCTCACT	gi|741229135|ref|NW_011563327.1|	1466	intergenic	intergenic
533	12337	207.084	Chr1	A	C	8	TGCAGCAAAAACAGAAAATCAAACCATGATACATATATAAAACATTTTTCGGGGAAAAAGTGGTTACAAAACATAAATACCAAAAAGCAACAGGCTTCACTCTTACGTTGCCTCTTCAAGAGAATAGATG	gi|741219273|ref|NW_011573189.1|	351	gene29681	uncharacterized LOC105037476
534	117193	207.084	Chr1	T	C	20	TGCAGACTATCTCAACACGTGATTTGAAATTTCGAACAAAGAAAAGAAAAGGATGGATTCATGCTTTTGAAATTGAAACTACCAAATATAATCTTCTTGTTTATGACTTCTAAAAGGTTTTATTTTATTT	gi|741241523|ref|NW_011550965.1|	301410	gene25274	U3 small nucleolar RNA-interacting protein 2
535	egchr1nsc6	207.14	Chr1	T	G	201	GACAAGCTCATTTTTATCTCTCAGACCAAATTACTAAGGGGTCCCTAAGTGGAGCTAAAATTTGTTTTTAGTAACCAGTTCCAGCACACAGCATTGGGCTAGCTCATTTTCGTTGTTGAGTTATTTACAGGTCCGAACCACTCTGGCTGGTCGCCAGAATAAATGCCCTAGTCCCGGCATCCTGCCGAGACTGGTACATTTTCAATCGGAGGACTAAATTACTAAAAAATTAGAAAATCTCCATATGAACCAATTAACTAAACTCCACCATCAGAGCAACTGCCATAAATGTGAGCTAGGCTAAATAATTGCTGATACAAAACTATCACCCGCTGTATAACCAATTTGGAAACTGTTTTTTAAGTCCACTAACCTTTCTAGCAAATTTCTCCGATCCTT…	N/A	N/A	NA	NA
536	320385	207.141	Chr1	G	A	17	TGCAGACAAAGGAACAGAATTTTTAGAGTCAACCAAAGGTTTATTAACAGGTAAGTTTAAAGTCAAGAGATGTTCCCTCACCATTCAATCTGTATATAGTACCAAAACTAGCATCTGAGGTGATAAGGAA	gi|741241883|ref|NW_011550605.1|	2053664	gene597	alpha%2Calpha-trehalose-phosphate synthase [UDP-forming] 1-like%2C transcript variant X6
537	320622	208.126	Chr1	T	C	62	TGCAGCTCACTAATACAACCGTGCCTTCTGTAATGGTCAATTCATCTATTCCTGGACATTATATTTCCAAGTTGTTTTTATTTTCTTGTTGTTGATGTCTGTTTTGAGATTTGGGAGTGGCTTTCATGCA	gi|741241883|ref|NW_011550605.1|	2684619	gene623	ubiquitin domain-containing protein 1-like%2C transcript variant X1
538	320467	208.126	Chr1	A	G	20	TGCAGTTATGTAATGTGTTAAGTAGTGAAATAATAAACTTGTGAATTGCCTTCAACCTATAACTAAGACACTTGATACTACCCAACATCACATTCGATACCTTTTAAGGATGCAACTGATTCAGCATATG	gi|741241883|ref|NW_011550605.1|	2248518	intergenic	intergenic
539	107114	208.988	Chr1	C	T	50	TGCAGCTTGGAGCACAATTGGGACAGCTTGTCTTTTCCCTTTTTCTTCTTTCTTTCATATTTTCTTTTGCGCAAAAGCTCCTTAACATTATACAGAATCGGAAATTTAAGTAAAGAGCGAATGAATAAAG	gi|741241462|ref|NW_011551026.1|	786952	intergenic	intergenic
540	320366	209.087	Chr1	G	A	11	TGCAGATCACGTGCTTGTGAAATAAATCTGGTACTCTCCAGTTGTAGAAAAATCCGTAAACCAAACCACGCGAACCTAAGTCTAGCTATCATCTAATCTAGTGGAAGAATTTTCATAAGTTGCAGTTTCA	gi|741241883|ref|NW_011550605.1|	2023604	intergenic	intergenic
541	107068	209.745	Chr1	A	T	37	TGCAGTGAGTATGCCTCTTATTGTAAGCAGCAGAAGTATCAATAGGGGGTTAAATACATGAAAAGCATAGATTGCAGAACCCTCACTGTGGCTGAATGAGAGGACTGAAAAGAGAAACAGGGATAATATA	gi|741241462|ref|NW_011551026.1|	481412	gene25971	cysteine synthase%2C transcript variant X2
542	308379	209.745	Chr1	G	A	51	TGCAGTAGAGGTTAAATTTGAAAGCCCCAAAGAGAGTTATTCCTGTACCAAATAACCCACATCACCCATGGGGAATTCGTTGGCTAACCAATTTGCTGATTAGTTCTCCTATGTAAACATACAAGAAGCT	gi|741241868|ref|NW_011550620.1|	748636	intergenic	intergenic
543	320353	210.727	Chr1	A	G	66	TGCAGCATTTTACAACTAGAAAATACTATTTAGGACAATAAAATTGGTCCATTTCATGAGAAGCAACTTTGGTAGGATTAGCATTATAAGAATTCTTTGATACTTAAATTATTTTTATTATATAAACTAG	gi|741241883|ref|NW_011550605.1|	1981712	intergenic	intergenic
544	320361	210.727	Chr1	T	G	55	TGCAGTTTTCATAAACAGCTTTATTCATTTGATAGTCCATAGGTCACTATGACATGTTTGGTGCTACAAATTTGGAAAATGCTACGGTTAAGTTATAAGAGCCAAACAGAACCACCATGGGGTGTTGGCA	gi|741241883|ref|NW_011550605.1|	2006590	intergenic	intergenic
545	51088	211.869	Chr1	T	C	63	TGCAGGAACTGTAAATTAGGTGATTCACCAGTCTATGTAATACTGAAAATTAAAGAGGAAGACGGAAATGCTAAGCCTACAGAAGGAATCTTTCTTTTCTTTTCCTCATCAACTGTTGCCGCGGCATCTG	gi|741239863|ref|NW_011552625.1|	22151	intergenic	intergenic
546	320231	212.355	Chr1	G	C	58	TGCAGCCTGCTTATGTGGCCTAGGATATAAAGGGACCTGATATGCCTTGTGTGGTGTGGTTCAGGGGCCACCTCTGCATATGCAACTACATAAACCACTTTTCGAAGCAGTGCTAGTTTTGCTACAATAT	gi|741241883|ref|NW_011550605.1|	1693647	gene573	uncharacterized LOC105040886
547	321251	212.356	Chr1	T	C	8	TGCAGCTTTGCTAGAGTTCTTTTCTCGGATCCAATCACGACATGCATCAGACGTTCTACTGCTCTCATTACCCGCTTGAGGTCTTCTTCATGGCACAAAGTTCCTTACAGCGGCGAACGGTGATGCTGCT	gi|741241883|ref|NW_011550605.1|	895741	intergenic	intergenic
548	55931	213.959	Chr1	T	G	29	TGCAGACATATTCCATTTTTGCTTGATCTCTTTGCTCTCTAGCACACTGGCGTATTGGCATTTTGGGACCCATAAACATGACATGAGATGGCAGCAGATTCCCCAACACTTTGACAAACAAATCGAAGCA	gi|741240205|ref|NW_011552283.1|	35160	intergenic	intergenic
549	319995	213.959	Chr1	A	T	18	TGCAGAAAATAACAAATAATTTTAACCATATCATTGGCAAAGGAGGATTTGGTAGTGTCTTCCATGGCTACTTAGAAAATGGAACTCAGGTTGCGGTCAAGACACGATCGCAATCGTCAACTCAGGGGAC	gi|741241883|ref|NW_011550605.1|	118679	gene485	probable LRR receptor-like serine/threonine-protein kinase At1g05700
550	320876	214.754	Chr1	A	G	55	TGCAGCCTTGTAGTCGAACGTGCACTCGTGCTCTTCCGGATAGCGGTGCACTGCACAGTACGTCGCTCCGCACCGGCACTTGAATCCCCCAGCCGGCCCCACCCTTTTGTTGCACCGGTTGCATCTCTGC	gi|741241883|ref|NW_011550605.1|	344984	gene499	zinc finger A20 and AN1 domain-containing stress-associated protein 8-like
551	319944	214.754	Chr1	C	A	50	TGCAGTTTTATGCATATCTAAAACAGTTTGCTAATTCTTAAGACTATCCCCTGTTTGCATGCTTCGAAGTTTTAAGTGCTCATTTATACGAAGCGTGCGTTCCTTCCCCAGATGGCTCTGATCCATAATT	gi|741241883|ref|NW_011550605.1|	110841	intergenic	intergenic
552	92647	214.755	Chr1	T	C	26	TGCAGCAATAGCATCATGTCTTGAACGACCTCAAGGGCTCATCTCCTATTTGCAATGGTATATTCGTGGGGTCTTCCAGGTTGTCCACCATTGTCTTTATTCTGTGTGGCATGAGTGGGTTGGGACTCAC	gi|741241325|ref|NW_011551163.1|	214569	gene26851	proline--tRNA ligase%2C transcript variant X1
553	320458	214.755	Chr1	G	A	80	TGCAGATTAGCAGGCCAGGTTCGTGAATGCAACGTTACTGGATTAACAACAATGTTCAACGTGCCCTTTCACCAGTTGCACTTCTTGCACACATCCTATAGGCTATGGATGCCTTGAAATCCGAGTCTAA	gi|741241883|ref|NW_011550605.1|	224405	intergenic	intergenic
554	320862	214.755	Chr1	A	C	71	TGCAGCTACAGCACCTGCAATTAAGGCTGTCTTAATTCCTGACTGAACGGCTTCTGTGAAACAAAGAATTAAACAAGAAGAAATTTGCATCAGCAATCCATGGCATTATAATTGAAAAAAAATGACGGGA	gi|741241883|ref|NW_011550605.1|	340902	gene498	early nodulin-93-like
555	77939	214.755	Chr1	C	T	13	TGCAGACACACATCACCAATTTAATGCTCGGGAAAGTGATTGGGGTTTCACCTCGTTTATGCCTTTAAGTGAACTCTATGACCCAAGTAGAGGATATCTTGTGAATGATACATGCATAGTCGAAGCCGAG	gi|741241071|ref|NW_011551417.1|	6314	intergenic	intergenic
556	88294	215.316	Chr1	C	T	51	TGCAGAAGGACTCCTCCTCTATGTAGAAAAATCTGAATGCCATCTGATGGTGCATGGATAAGAGAATGGTGTGAGAAACCAAGAGTCCATAACAATATGGACTCGATCAAATTCAACACACAAAACCATG	gi|741241265|ref|NW_011551223.1|	285522	intergenic	intergenic
557	63812	215.316	Chr1	A	T	76	TGCAGATCCATAGACATCTTGATGGCAGATAAAAATTATAGGCTCTAGTTTTTTCGTATTTCTAAAACTTTTATTAGGATAAATTATAAAGTAGGTTTTAGAGTCCTATTTTAATGGAGAGAAAAAGTCC	gi|741240617|ref|NW_011551871.1|	70062	gene27870	syntaxin-132-like
558	55939	215.675	Chr1	T	C	11	TGCAGCCCAGCCTTTTTAGGAGGCTTAATGTTTCAGTTGCTATATTTGTTGTCTTTCTGTAGCATGACAGAGCATTTGTGGTGATGACCTTCGGTAGAGTTCTATTGACATCATTTGAGTTCTGTGTTGC	gi|741240205|ref|NW_011552283.1|	45741	gene28087	probable LRR receptor-like serine/threonine-protein kinase At1g05700
559	75396	215.865	Chr1	C	T	24	TGCAGCACTTATCTTAATTTTCACAAGACATCCAAGTATCCACTCTCCAATGGTGATCTATATAGAAACTAAACCAAGGACNNNNNNNNNNNNNNNNNNNNNNNNNNNNNNNNNNNNNNNNNNNNNNNNN	gi|741241007|ref|NW_011551481.1|	78540	intergenic	intergenic
560	59825	215.865	Chr1	G	A	22	TGCAGGCCTTTACTACTGTCCGTTTGATGGGCTTTAATATCTACCCTTTATGGTCAAGGGAACCTCAGCATTTCAATTATGAAATCAGGTTCATTAAGGTTCTGTTTCTTTACCTAAGACCATACGTAAC	gi|741240423|ref|NW_011552065.1|	83090	gene27991	chlorophyll(ide) b reductase NOL%2C chloroplastic
561	59827	216.381	Chr1	T	G	79	TGCAGAAGCCCCCTAAATAGAAGAAAGAGGAAAAATGAAACAACGGAAAAATGAAGAAAACAAGAAAACTACTACAAAGTGTAGAACAGACGATGTCCGCCAAACAAGTCTGGCTGATCAAACCAATTTG	gi|741240423|ref|NW_011552065.1|	84704	gene27991	chlorophyll(ide) b reductase NOL%2C chloroplastic
562	154473	216.911	Chr1	G	A	33	TGCAGTCGCCTTTCTTGACCGCCAGCCAAAGCGTAGCTGCTGCTGCTGGACGTGAAGCCATGATCCATTGATCTCAAGTACCATCAGCTGAGAGCCCAAGCCAATTAATTCTCCAAAATCAAGTCTAGCA	gi|741241598|ref|NW_011550890.1|	571073	intergenic	intergenic
563	319503	217.23	Chr1	G	A	69	TGCAGTCATCATTATAATTTTTCTGCCACCATTTCTTAATTTATGACTTGCTTTTGTAGTTTTACGTCGTGACTGAGTCTCATCACGATGCATCTCTTTGTAGCAACAACTAAATAATATCCAACTACCC	gi|741241882|ref|NW_011550606.1|	1301095	intergenic	intergenic
564	78680	218.619	Chr1	T	C	17	TGCAGATTTCTAGGGACGCTTCTTCATCTTTCTTGAAGGTGGTGACTAGGGTTTTGAGAAGGAGAGAGCTTAGGATGTGAGAAGGGTTAGAGAGGGAGAGAGGATGTTAGGAATTATGATTTCAATTGAT	gi|741241089|ref|NW_011551399.1|	134530	intergenic	intergenic
565	318676	218.619	Chr1	A	T	19	TGCAGAAAGGACTTTTCCATGAGAGCTGTTGTCTGAATGCGCACTTACAGATTCCAACCAGATTCAAATAATATGCTTGACAAAGTAACGAAATAGATTGATACAAATTTCTCAGCCAGTACCATGGCAC	gi|741241881|ref|NW_011550607.1|	2008553	gene900	golgin candidate 5-like%2C transcript variant X3
566	89767	218.619	Chr1	T	C	58	TGCAGGCATGGCTGAAGATCATAGTATCATCTGCGTATTGAATGGAGTGAAAGCTACCAGAAAGCTTTTGGGTCCAACAGGATCCAAAAGATTTTCGACTATTGCTCTCTCCAGCATTTCATGGAGAACT	gi|741241287|ref|NW_011551201.1|	53004	intergenic	intergenic
567	96321	219.56	Chr1	T	C	64	TGCAGATAAGACATGGGTCGACAGACTGTTCCGCCTCGTCACGCTTGTAAATTGCGATGTTTATCCAACCAACGGTTCCTAAATGCTTAAGCAATGAATATAATAAATAGAACAGTGTTAGTATAACTCT	gi|741241373|ref|NW_011551115.1|	95390	gene26643	putative RING-H2 finger protein ATL71
568	96245	219.56	Chr1	G	A	36	TGCAGTGAATTCATACCTGGAAAGGTTACGTGCAGAAAAGAAGAACCTATTTTCCTTTTGCTGGGGGTGCAGAAGGTCAAGTTGTTTACCTCATCATGAGTTGCATGTTATCATTCACTTTCAGGTGCAT	gi|741241373|ref|NW_011551115.1|	107118	intergenic	intergenic
569	319776	220.052	Chr1	A	G	38	TGCAGGTTGGTGTTTCTCTTCATCTGTCAAATTTCTTAGTGTGTCTCTTCTATAGTTTATGTTTCAGTGTTGCGTTTTAAGATTTCACTTCTGTGGTCACTTCAAACTTAAAATAGTTTAGTTTTACTAT	gi|741241882|ref|NW_011550606.1|	646150	gene725	uncharacterized LOC105043039
570	EG0985	220.053	Chr1	N/A	N/A	N/A	TTGAATTAAAGGGACTCAAATACTTGATATTATGTATACCCAAATACCCTCCATTTGGTATGGATTGTTATCTTCTGACATTTCTATGCACCTGGATGTTTTCTGTTCATATCATTTGGTAGGTAGCACAACTACAGCAATTAGGTTGCAAACTTCATCCTCGATCATGTAAACAATATAACGTGTATTAAATGCTTATCCTAGTAACTGCTTGGCTTTACTTTCGCTGGTGTTATTAGGATGAAAACAACAACAACAACAATTTTAAATTTTAGCCAACTTGTTCAATTCCACCAATTATTAGTATTTTTTTTCTTTTCGAAACTAATAGATTTTATTGACCAAATTAGTATTTGATTATCATCAGGAAGTTCTTAAACAATATCTTTTGAAAGATAT…	N/A	N/A	NA	NA
571	319617	220.056	Chr1	A	T	48	TGCAGCTGAAGAAAAACATGATTTTGCTAGATGGTTTGCATGAGCAAAGTAGTATCTTTCAGAGAACCAAGGATTCTGAGGTGGGGATAAAGGCAAAAATTGGCCATTCTTGCATGTTTGAGGGAAGCAC	gi|741241882|ref|NW_011550606.1|	330940	gene705	probable ubiquitin-conjugating enzyme E2 24%2C transcript variant X1
572	318726	220.061	Chr1	G	T	42	TGCAGAATTAATCAGGAATCAAAGCATTAGACTGCGAAGATGGCAACGCGAAGCTCATGAATTAGAAGAGAAACATATTTCATGTGATGTCATCCAGGAAATGTGGAATTGCATCATCTCAACTAAATGC	gi|741241881|ref|NW_011550607.1|	2091181	gene908	rac-like GTP-binding protein 2%2C transcript variant X2
573	96322	220.119	Chr1	T	A	39	TGCAGTTGTACTTTGTAATTTAAATATTCTTGTCTTTCTGAATTTATAAATAATGCTTCCTAGGCATGGATTTCTAATAATTTACAAATACTAAGTCATGAATCTGTGATTAAGTTTTGGACTTTGTCAA	gi|741241373|ref|NW_011551115.1|	95292	gene26643	putative RING-H2 finger protein ATL71
574	88688	222.09	Chr1	A	G	35	TGCAGTTAGTTTCCTTCTTTGGAAATTCTACTAAGTTGTTGTGTTCTGTATCATAACTTGCTTAGTTCCTTGTGATCTAGGTGAATGTCTTCTATTGGATAAAAAACGAATGTCTGATGATGACAAAAGA	gi|741241271|ref|NW_011551217.1|	32104	gene27007	B3 domain-containing protein Os01g0723500-like
575	88695	222.09	Chr1	T	A	19	TGCAGATTGTGGGCTCTCACAGAGATGGCAGCTCTCTATCCAACAACACTCCCGGCAGCTGCTGTCTCATGCTCGAGCAGCCTGAACTCCTCAATGAGAAAGAAGTCCAGTGTGGTGTACATCGAAGGGC	gi|741241271|ref|NW_011551217.1|	38930	gene27008	uncharacterized LOC105034521
576	87642	222.09	Chr1	C	T	48	TGCAGCAAATAAAATGATGTCTTGAAGCATCCCAAGATCATTTGCAACATGCAATCAAATTAAATTATCACCAGTGCTAAGAATAATTAACATCAGCTATATGCAAATAAAGTTTGTTTCCAGATTCTTT	gi|741241255|ref|NW_011551233.1|	31597	gene27057	uncharacterized LOC105034577
577	88689	222.09	Chr1	C	A	30	TGCAGCATCTATGATTAGCATCAATGTCTCTGTTTCGGGTGTTTTATAGTGGTGATCCTCTTAGGCACATGCACAATACATGATTCAACAACAACCAGTTACCTGATTATTTGATTCTGGAGGAACACAT	gi|741241271|ref|NW_011551217.1|	32044	gene27007	B3 domain-containing protein Os01g0723500-like
578	115141	223.732	Chr1	C	T	64	TGCAGATGCCATGGGTGGCTTCTGTTGCATGTAGCAGATTTGAGCTGGGCTATTGGGCATATATAAGTGTTAGCAAACTTTCAGACAACCCAATGAAACTTTGGCCCAACCTGTTAGAGTATGGGATCCT	gi|741241512|ref|NW_011550976.1|	553482	intergenic	intergenic
579	115227	223.96	Chr1	A	G	7	TGCAGGACATCCCGTCGGGACTTGAATCCTTGGTTTTGAAACTCAAGATATGACCCTATTGTTCACATATTTATATAATATGAAATGTGATATCCCTGAATTTAATCATCATTTGCCAAACTGGATAATA	gi|741241512|ref|NW_011550976.1|	944150	gene25415	uncharacterized LOC105032780
580	70255	224.244	Chr1	A	G	17	TGCAGCTGAAGAGCCCGACAGACAGATTAATGGAGATGCTTCAACTGAGAAACATAATCCTGCACTGGATGGAACAGAAAGGGTTCCCCATGGATCTGTTGGAGCTGTTGCTGGTCGCCGTGCTATTGCT	gi|741240860|ref|NW_011551628.1|	91310	gene27677	zinc finger protein zpr1-like
581	97040	224.244	Chr1	C	T	58	TGCAGCCTAGCGACACTTCACGGTTCTGGCCTACTTATTTTTTTATGGTCCTTATTTTGGCCTGTCCAAGGCCCATAGGGCTATACTTAGCTGGATGGGCATAGCCAGCGTCAATCCAATCCATGTTTGG	gi|741241382|ref|NW_011551106.1|	153153	intergenic	intergenic
582	50093	225.53	Chr1	G	T	37	TGCAGTTGTAGGGTTCTCAGGCTTGCATTTTGTTCAGGTCTTGGCAGGCCTGTTTTGTTCCTGTTCTTGTACATTTGTTATTCTAAATAAATACTCTCACACCTTTGACCCAAAAAAAAAAAAATGGTGG	gi|741239778|ref|NW_011552710.1|	23291	intergenic	intergenic
583	308558	225.77	Chr1	G	A	18	TGCAGTCATACCAGTATAGTCACTGAATAGTGGCCCAATTTGCATAGCAAAATAAAAAGCCTTCTCCTCCACAAGAAAATAAAAAATTTTCTTTTTAATCCATTTGGAAAGCAAAGATATCTTATTTAGA	gi|741241871|ref|NW_011550617.1|	406327	gene2163	uncharacterized LOC105058515%2C transcript variant X4
584	319373	225.77	Chr1	T	G	38	TGCAGAAGCCCCTAGGTCAGCAAATAGCATCACAAGTTGGTATGGCTCCCCCTCCCTCATATTCCATGTATGGCTATCAGGGTTCAAGCAAGGAGATCCATATTCCAAATGGAAGGGTACTCATTCTTTC	gi|741241882|ref|NW_011550606.1|	1064404	gene748	far upstream element-binding protein 3-like
585	319349	225.77	Chr1	G	A	33	TGCAGAATGAGCAGCCTCATCTTTCTCACTTGGACTTGGCTCTGATCTCAGAGAAACAGCATCAGCTTTCTCATGAGGCACTTCCATAAGATCTTGAAGCATCTTCTCAACAGCATCAACACCGTAAACT	gi|741241882|ref|NW_011550606.1|	1018489	gene745	uncharacterized LOC105043046
586	55951	225.77	Chr1	A	G	12	TGCAGTATCATATTTCATCTTAGCCCTGACCCCACTTTATGTAGTGCTACTTCCAAAGTACTCAAAACAAATGGTTTTATTATTGTTTTCAAATGAATTTTGTTACAGTTGTCAGAAGTAACTGCATAAC	gi|741240205|ref|NW_011552283.1|	6844	gene28085	syntaxin-71-like
587	319842	225.77	Chr1	A	T	29	TGCAGAACCAAGTCAGCTTGCTGTCTTGAAGAGCTTCTAAGCAGGTTAATTAGCAAAAAGGAAAAGATGGCATGTGCTTTGGTGACTATTGGGAAGAGTCAAGAAGGTGCAAAAGAGGTACCAAGAGAAG	gi|741241882|ref|NW_011550606.1|	823686	intergenic	intergenic
588	55935	225.77	Chr1	A	G	59	TGCAGACCTTAAAAATACTAATGTGAGACTGAAGGAAACTGTTAACCAGGTACCCTTTATTCTATTTCTAAATGGCATCTATGCCTTGTCAACATGCAAGCTGATTAGATTCAAAGTACTTCTGGTTTAG	gi|741240205|ref|NW_011552283.1|	4341	gene28085	syntaxin-71-like
589	308545	225.77	Chr1	A	G	38	TGCAGCCAATAAAGAGTGATGATATGCAGCTAAAATCACTTGTACATGCTTGAGGCATGAATTCTCAGTGAACAAATGGAAAAGTTAACTACAGTGACAGGGTAGAAGCAAAGATAATCACAAACCACTC	gi|741241871|ref|NW_011550617.1|	324510	gene2160	casein kinase II subunit alpha-like
590	319495	225.77	Chr1	G	C	26	TGCAGTAGCCTACAGAAATCGCCTTGTGATGCTGAAAAGAACGTGAGATAGGGGTCCACTACTCTTTTGACAAGGTCATGTTCCATTGTTTCAATTGAAAAAAATCCAACAGAAGTCATTAAGTATTCAC	gi|741241882|ref|NW_011550606.1|	1271070	gene764	inactive protein kinase SELMODRAFT_444075-like
591	319892	225.77	Chr1	T	A	64	TGCAGTTAACAGTCTATGCCTTCTTCCGTTCTTGGTCATTGCATCCCCCCCAACCTTTTCTTTTTTGCAAATATATTACTTTTCTGTCTGCATTGAGATAATTTTTCTTATCTGAAGCAATTTTATTTGA	gi|741241882|ref|NW_011550606.1|	972067	gene742	E3 ubiquitin-protein ligase SINAT5-like
592	319372	225.77	Chr1	A	C	78	TGCAGATGATCTGATACATGAAGACATCAATACGGAAGCACAGAGTCAGAAAACCCAAATAGACTGAACACTTTAGCAAGATGTGCTGAAGCACATGACAGAAGCAAGTTATTCTATTCATTGTTATCTT	gi|741241882|ref|NW_011550606.1|	1064515	gene748	far upstream element-binding protein 3-like
593	55952	225.77	Chr1	C	T	67	TGCAGCTAATTTTTTGACCAGTGGTATTTGTAGCATGTAGCCATGTACTGATGAAGGCTGGTTAACCATTTTTTTTTATTTAAAGTCGATTTGTGTTAATTAGGAGTTAATGTGTCCATTTTTCAAAATG	gi|741240205|ref|NW_011552283.1|	6770	gene28085	syntaxin-71-like
594	319354	225.77	Chr1	A	G	58	TGCAGATGTGCTGTCGAGGCAGATGCTGGAATGCACGGCGGCAGACTTGGCGGTGGAAGACACAATTTACTCGCTGGACAAGGCGGTGCAGGAGGGGTCCATCCCGTTCGAGATGTATCTGAAGAACGTG	gi|741241882|ref|NW_011550606.1|	1030508	gene746	protein ELC-like
595	308482	225.77	Chr1	C	G	29	TGCAGTAAAAGAAAAAGGATCTCCACTTCGAAGATGACAGAGTTATTTGCATTTCGGATATTCATCACTAGTAGAAAGTAGAACAAGATTTATTTTGAGGAGAAAGGCTACTAATTTATACTTTATATTG	gi|741241871|ref|NW_011550617.1|	106465	gene2151	uncharacterized LOC105058426
596	320875	225.77	Chr1	C	T	16	TGCAGGTCGAAGTGCCATTGCCAAGGCCAATCCTGTTGTAAGGGCTAATAAATTTGAAAAGATTTGATCGTGTTACAAAGTCGTGAGATTCTCGGATTTTAGTGTTTCTATCAAGTTTTTTGTTTTGTTT	gi|741241883|ref|NW_011550605.1|	345050	gene499	zinc finger A20 and AN1 domain-containing stress-associated protein 8-like
597	319405	225.77	Chr1	C	A	19	TGCAGACTACATCCCTAACATTATAATGCCCATGAAGTCAGAGGCATCATCTACTCTATAGCTACATGCACCATGTCTGCTGAGAATTATACTATCAATATAATTAAAAGAATTTGTGAATCAAGCTAGT	gi|741241882|ref|NW_011550606.1|	1115241	intergenic	intergenic
598	50091	225.77	Chr1	G	A	42	TGCAGAATCCATGAAAACACAAGGATCAAAATAAAATGCAAGTATGATAGGCTCCATGTATATGGTGAAAATTTAATCAGGTGCTTAGGATCACAATATATGAGCAGCATAGGCAGATCGAGATTTAAGA	gi|741239778|ref|NW_011552710.1|	21159	intergenic	intergenic
599	319702	225.77	Chr1	C	T	56	TGCAGGTTTATCTTTGTTTAATGGCTGACCAAGATCCCATTACTGCAAATTAGTTCTGCAATGATAATCCAAACCATAATTAGAAGACCTCGTCCCCTCTATTTCTGTCCAGCTTTGTGGATAATTTTTT	gi|741241882|ref|NW_011550606.1|	496327	intergenic	intergenic
600	319493	225.77	Chr1	C	G	24	TGCAGGTTAGATGCTACAAATTCCCTTGAAAAAAAGGCAGCAATGTTTTCATTGTCGGAATGTTGCGCCACAATTAGAGACGGGCGCAGATGGCAGAGCATGATGACCTGTTGGACATCACATGGCCACA	gi|741241882|ref|NW_011550606.1|	1251827	intergenic	intergenic
601	319494	225.77	Chr1	G	A	31	TGCAGCAACGAAAAGATTTTGTTTTCTGAAGCCTCTAGATAATCTTTTTCAACATCAAACATTTCTGTAAATTGATCTCTTCTTATTTTTTAATTTACTGTAGACTTTGCAATAAGTTTGTATTTCTCAT	gi|741241882|ref|NW_011550606.1|	1271122	gene764	inactive protein kinase SELMODRAFT_444075-like
602	55934	225.77	Chr1	A	C	49	TGCAGTAGCCTTATCCACCTGTAAGACACATACTCATCAATGCATAACAAAGCTAAGTTTTGTCCTAAAAGTATATGACTTTAATAAAGGCAGAACATCCAACCTTTGTGTCAATCTCATCAATCAAAGG	gi|741240205|ref|NW_011552283.1|	4444	gene28085	syntaxin-71-like
603	319348	225.77	Chr1	A	G	40	TGCAGTTGATGTTCTTATCAAAGGCATAGATGGTAATGAATCTAAGAGTGATGTTTCGAAGGGCAGTCCGCCTCGTCCTTCAAAAGAGGCTAATAAACAATTTAAGTGGAAGAATACCCAGTGATGCAGT	gi|741241882|ref|NW_011550606.1|	1018557	gene745	uncharacterized LOC105043046
604	319375	225.77	Chr1	C	T	9	TGCAGAAACACTGAAACTGTCCATATTTTCATATAGTATACTTACCTATTTTCTCTTGCACATAACCATGGTTTTCGTGCTGGAACGATGCAAGCTTAGTGAATTTCTTGGGTGTTTATCAATCAGTATT	gi|741241882|ref|NW_011550606.1|	1068042	intergenic	intergenic
605	50107	225.77	Chr1	G	C	57	TGCAGTTGCATATAAATGCATGATCCATGCACAGAGATCCAAATGGTTTCACAGCCGTCACAAACCTCTCAATAGGCAAAACTCTCGACTCTTTAACAAGATTCCGGACAGAAATGGGCTGCTTTGAAAC	gi|741239778|ref|NW_011552710.1|	8797	intergenic	intergenic
606	319465	225.77	Chr1	G	T	8	TGCAGACGGCAAGGCCTACTAATGGTGTAGCGATTGTATATACTAGGGAAAATTTTTGTGCACCACAGCGATGCAGCAAAAATGCATCATCCCATTCTATTGAGCTACGTAGCTATTACTATATAACATG	gi|741241882|ref|NW_011550606.1|	1197885	intergenic	intergenic
607	508449	225.77	Chr1	T	A	28	TGCAGAGGTAATATTACCAGACAATCAATGTTAAGATTCCTACCAATGCCCTTAAACTGAAATTTGTATCACAATTAAGGGCTATTTTCCATATATTTCAGCTAGAACGCACATTTATTGCAATTAAGCC	gi|741241882|ref|NW_011550606.1|	646666	gene725	uncharacterized LOC105043039
608	319385	225.77	Chr1	T	G	55	TGCAGTGTGCAGTTTCATGAAAGCACCTTTCGAAAATGTAGCATGAACCACAAATGGACTGGAGTAATGAAGAATGAGATAGCCACCACAACTATTGCGTCATGAACCATGATTTGACATGGTCAATGTT	gi|741241882|ref|NW_011550606.1|	1087967	gene750	serine/threonine protein phosphatase 2A 55 kDa regulatory subunit B beta isoform-like%2C transcript variant X1
609	308556	225.77	Chr1	T	G	46	TGCAGAACTTAAAAATTCATCCCTGTTCAACATGAAGTATATCAGTGAAGGAGTTCAGCAGGGTCAGTTCTGTCCTTTGATTGGAGAGCTGACGTTCGCAAGTGGAAGGCACATCTCTTCCTTTTAATCT	gi|741241871|ref|NW_011550617.1|	405105	gene2163	uncharacterized LOC105058515%2C transcript variant X4
610	70235	227.201	Chr1	T	C	70	TGCAGATATGGTAGTATGGAGTCCTTCCCCTTGTTTAATGGTTAAAGTTGAGGACCTATGTAAATTCTTTAAGGAAGAAGCCCCATTATCTAAATGTATTGGTTGGATGTGGACGCTAGGGATGCATCCT	gi|741240860|ref|NW_011551628.1|	125695	gene27680	QWRF motif-containing protein 2-like
611	321072	228.089	Chr1	C	A	39	TGCAGTCCACCACACAACGGATAACCATTCGATGTCGCCCCGCATGTCGTCGTATGTGGACATGTTCACATGTTGGACACAGCCAGGATCCAGCTGTTTGTGGGCCCGTGACAGCACCCATACCGACCAT	gi|741241883|ref|NW_011550605.1|	463670	intergenic	intergenic
612	319389	228.105	Chr1	G	A	57	TGCAGAAAAACATTTAGGATTTTACAACAGATAGACAACACGGATACATTTTTACCGAAGAACACCATTAGATGGAAGAACATATCACAAGATTATAATGCTCTTGCTGATTTTCAAATTCAGAAACTTA	gi|741241882|ref|NW_011550606.1|	1089814	gene750	serine/threonine protein phosphatase 2A 55 kDa regulatory subunit B beta isoform-like%2C transcript variant X1
613	88692	229.033	Chr1	G	A	30	TGCAGTATGGATTCATTAGGACTAACTACGGTTTAATTATGGTATTTTCAATTAGATTTTAATAGATTTTGATTCTTAGCTTAGTTGTTAGGACTTAACAAGAAGAATATGCGCAAATCTTTAATTCTAT	gi|741241271|ref|NW_011551217.1|	364487	intergenic	intergenic
614	87696	229.033	Chr1	A	T	71	TGCAGATAATGCTTCAGTCTTTGTCTTGGAAAATAATATTGGAAACTTGTGGTCAAATTGGAAGAAAGTTTGTCAGATATATGCAGAGATAAATATTCAGCAGACTGAGGAGCCATTTGTTCTTTGCGAG	gi|741241255|ref|NW_011551233.1|	7449	gene27057	uncharacterized LOC105034577
615	63904	229.033	Chr1	C	T	6	TGCAGTTCTTCTTCAATCATCAGCCTTATCTCGCTGCACCTCTTCTTTTCACCACCGCAGCCACTGGAGCCCCCTCATCCCACCAATCCAATGACGACAAGCCAATGATGTCATTGCCTTGTAGTTGGAG	gi|741240621|ref|NW_011551867.1|	33703	gene27863	protein HGV2%2C transcript variant X2
616	87617	229.033	Chr1	A	C	62	TGCAGGCTCATATCAGCTTCTAGAATTAGCTCCTGAATGTTGTCTAAGAAGTGAACCAAAACAAAAGGATATCAGTATATTATAAGCTGGGTTGTAAAATATAAGAAATTACAATTATTTACCTGATCCA	gi|741241255|ref|NW_011551233.1|	12557	gene27057	uncharacterized LOC105034577
617	87695	229.033	Chr1	C	T	44	TGCAGGAAGTTTCTCCTCTAGTTCATTAATTAGTTTCCACTGATGTTTAGCATGACTCAAACATTTGCTATCGTTGGACACCCTAGCAACATTTTCTTTTAATGTCACATTAGCAGAATATCCAACCAAT	gi|741241255|ref|NW_011551233.1|	6678	gene27056	uncharacterized LOC105034578
618	308411	232.075	Chr1	A	T	68	TGCAGTATGTATTGTGCCGACGACGTCTCCTATCAGAAGAAATCATCAAAACGTTAACTAAAAATCCTTCTTGCACTGAATCCGAATCAAAAATGAGAATTTCATGCAACTACGGTGTCAAATTAAAATG	gi|741241870|ref|NW_011550618.1|	105897	gene2171	uncharacterized LOC105058665
619	320856	232.075	Chr1	C	T	15	TGCAGAACTTTACTTCAGCTTATATAGGGTCTTAACTCCAGACAGCCCTCCAACTCCATTTTGAATGATCCTCAAATCATTTATTTTTTTGAGGGAAAGGGAAGCAGGGAACTGCCACCCGTCTTTTATT	gi|741241883|ref|NW_011550605.1|	337138	gene498	early nodulin-93-like
620	320708	232.511	Chr1	G	A	23	TGCAGCACATATTTTATGGTCCGGAGAGCTTCACCAAGTATATCAACTCACTTGTCAAAAAGGGGAAAAAAGCCACAAAGTGTATCAAATCCATAGAGACAATTTGGCACTGTAAATGCATATTTATTTG	gi|741241883|ref|NW_011550605.1|	292720	gene494	putative dual specificity protein phosphatase DSP8%2C transcript variant X2
621	97085	232.511	Chr1	A	T	38	TGCAGGCCCATTATCTCAGCGGGCCCTTGAGGGTTTTTGATGCAAAAGGAGTTCCAGCGAAGCCAGGTGACCTTCTTGCTGTTGAAATCTGCAACTTAGGTCCACTTCCCGGTGATGAATGGGGTTATAC	gi|741241382|ref|NW_011551106.1|	453491	gene26600	putative formamidase C869.04%2C transcript variant X3
622	321119	232.511	Chr1	T	C	11	TGCAGTCCAATAAGAGGTAGACCAGTTGTTTGTTGCTTTTTGTTTCTCTTCTAATACTCCAAGTGACAGTTGGCTTGTTGATAGTGGTTGCACAAACCACATGACAAGTGATGTAAATTTATTTAGGGAC	gi|741241883|ref|NW_011550605.1|	56427	gene482	senescence-induced receptor-like serine/threonine-protein kinase
623	320267	232.511	Chr1	C	T	16	TGCAGTTTGGAACTCCGCTTATGTCTGACATACGAAATTGTAAATGCTGCTAAATTGCAATATAGAAGCAACCAGATCACCAAAGCAGGCAAGTTGCTTATGGCCAACGCTCAAATATTTTGAGCTGCAG	gi|741241883|ref|NW_011550605.1|	178610	intergenic	intergenic
624	319932	232.511	Chr1	A	G	24	TGCAGAAGTTTCATAATTTGATGATTTCTCTGCAAAGTTTCATTAAAATCTCCCCACAACACTACTCTTAATCCCTAGTATTCACTCTTCATCCCCACATATTTTCAATCAAAATAGACACATTTAGATT	gi|741241883|ref|NW_011550605.1|	108713	intergenic	intergenic
625	321084	232.511	Chr1	T	C	24	TGCAGATAATGATTAAACTTTCTTTAAGATCCTTGGTGACATACCACCAATTAATTTTCACTTTTGTGGAGTTAGGATTCTCCCAGGTACAATCAGATGACAAGATTGATAGCCAGTCAACAGGGAAGCT	gi|741241883|ref|NW_011550605.1|	490593	intergenic	intergenic
626	321252	232.511	Chr1	C	T	48	TGCAGCATGATAGAAATTGCGTGGCACACTCGAAGTGAAGCTGGTCTCATCAAAGCACTGGAGAGTATGGAGAACGTGATCATCCAACTGGGCGACTTCGCAGACGGCATCCTTTTTTTCACTTTGAATG	gi|741241883|ref|NW_011550605.1|	895690	intergenic	intergenic
627	320236	232.511	Chr1	T	G	113	TGCAGCTGCAACTTTCATTGAATGGTTCAACTTTTGGACTTTGGACCAGAGTTAGAACTACACAATTAGAAGTGTGGCATAAATAATCCAGTAATCAAAGTTAGTACAGATGTACTTGACTGATTAAAGG	gi|741241883|ref|NW_011550605.1|	1694957	gene573	uncharacterized LOC105040886
628	321066	232.511	Chr1	A	G	35	TGCAGCGACCTCCCCACCAGAAAGAGGCTGCACCACCCCAAAGCCTCGATGGTCCCCATGACTTCCGCTCGCTCCGCCACCGCCTGCTCTTCGTAGTTGACGGGCGATATGGGTGCGGGTTTGAAGCCTT	gi|741241883|ref|NW_011550605.1|	418797	gene505	bifunctional pinoresinol-lariciresinol reductase 2-like%2C transcript variant X1
629	320275	232.511	Chr1	A	G	19	TGCAGAGGGTGACGGAAAAACGAAACAGGGTTGTCATAACCGACAGGATGTGGGCAAGGCTACTGTCCTCTACCAACCAACCAAGCTTTTTGAGTGCCAAAGACATTGAAGAAGCTAAAAAGGCGCAGCA	gi|741241883|ref|NW_011550605.1|	180021	gene489	ATP-dependent 6-phosphofructokinase 3-like
630	319996	232.511	Chr1	G	T	12	TGCAGTGGATAGTCTTCATGATCCACTTGCTGTAGGAAGTAATTTTCATTCTGTGGCCTCACAGCGGTACCCAGTACCAAGCCTTTCAACGAAAACAATTTATCATGAAATACCGGCCATGTATAGCAGG	gi|741241883|ref|NW_011550605.1|	118740	gene485	probable LRR receptor-like serine/threonine-protein kinase At1g05700
631	70250	232.511	Chr1	T	C	20	TGCAGCCCCGAGGATGTTGCTACCAGTTGGAGATTCCATTGGGGAGTAGTGAGGTCTGTTATCATTGTACAAGCTTAGTTTCGGAGCAAGCTCTGATCTTCGCCTTCCATTTACCTCAGTATTATTGTCT	gi|741240860|ref|NW_011551628.1|	81001	gene27677	zinc finger protein zpr1-like
632	321234	232.511	Chr1	G	C	7	TGCAGTGAAATTTCTGAGTCACCATGGTCGTTGAGCTGCTCTCAGTGGAGGTGGTCTAGAAAGACCTGCCTGATATTTGCTAGAATTAAAAAATGAAGTGCATGGGACGCCCCAAGGGAATGATCTAGGT	gi|741241883|ref|NW_011550605.1|	86691	intergenic	intergenic
633	97059	234.265	Chr1	T	A	53	TGCAGAAATCAATAATATTAGCAATAATTCAATAAACTATTCATGCTGGTTGTTTTTACTGCGCATGAACATTGCATAATCATCATAAGGTCAAGGTGCTGAAAGTGCATCATTAAAGTTCTAGTCAGCT	gi|741241382|ref|NW_011551106.1|	315485	gene26598	casein kinase II subunit alpha-like
634	18608	234.265	Chr1	A	C	13	TGCAGGATGATCCATTTTTCCAATAATGTGCTTAATACGGCTGGCTATCGTAGACGAATTCCTAGTTCCCACATGATGTCATTGGTATACAGGAATCATCCCATTAGGGCATCACATGTCACTTAGAAGC	gi|741227152|ref|NW_011565310.1|	2645	intergenic	intergenic
635	321104	234.265	Chr1	T	C	37	TGCAGTAGTGTGTATAAGCTGATGAATTTTAGAAATTATTGCAAAAAAGACCTTGCATTTATATCACCAGCCTTTTCTCTATATAAAACTTAACAAGATTTGTTATTTTTTTTTATTGTTAAGGTTCAAG	gi|741241883|ref|NW_011550605.1|	545268	gene511	probable glutamate carboxypeptidase 2
636	321103	234.265	Chr1	T	C	12	TGCAGTTAAGATCAAAGATTTCTCTTACCATATGCACAAAATTACTCCCATATCTACAACTGTCTGTGCACTGTCTACTTAAACTAATGTTTCTTGAACCGTGATGCTGTTCTAAGTTTAAGTTTTATAA	gi|741241883|ref|NW_011550605.1|	545312	gene511	probable glutamate carboxypeptidase 2
637	97099	234.265	Chr1	G	A	19	TGCAGTGTTCTTATTCTTAAACTTTCTGGCAAATCATCTTCTCAAATCTACGCATCCCAGATCTACTACAATCCTTATCTGAGGTATGGGATTCATGGCGTCTTTCTCCTCTGATTGCAGCAAATCCCCA	gi|741241382|ref|NW_011551106.1|	486575	intergenic	intergenic
638	97107	235.264	Chr1	T	C	17	TGCAGGTGGTTGGCTTCATGGATCATGGCACATTCTTTCAAATTTGAGAATTGGAGCAGACCATGCAACTTAATGATTCTCGTCTGTTGCATATCATGGAGATTGTCCTTGTGATACTTGGAGTTTACTA	gi|741241382|ref|NW_011551106.1|	52715	gene26594	adenine phosphoribosyltransferase 1-like
639	115157	235.264	Chr1	A	C	26	TGCAGCTTGATCTTGTAGATTGCAACGTTTGGGGAATCACTTATAAATTAATCTTGATGTGGACAATGTAATTATTTGAAGGACGACATTTGTAGTGATGTGAAATAGACTATGATATATGAAGGCTTTT	gi|741241512|ref|NW_011550976.1|	647829	intergenic	intergenic
640	115170	235.264	Chr1	A	G	32	TGCAGTAATTTAAATGGATACGAAATAAATCAACAATGTACGTCAGGCTTAACAGTAAAGGCCACTCTGCCATGAAATAAATACTTGTGATTTGATCTGATTCTTTATGTTAAATAATATTATTTAGTTC	gi|741241512|ref|NW_011550976.1|	703610	intergenic	intergenic
641	115156	235.264	Chr1	C	G	63	TGCAGTTATCTCTCTCCATTACCCTAAACTCCAAGTATAATTTGATCCTTCGATATTTCGCTGGCCGTGTCACTATATATTCTAATGACGGCATGCAATCTGGTCATGAAATCTCAAACCCCTTAAACCA	gi|741241512|ref|NW_011550976.1|	647913	intergenic	intergenic
642	115225	235.264	Chr1	G	A	31	TGCAGTACACCCATGCTGGCCAGGTTGGATGGGTTCTTACAAGCTTGTTTAGAAGGAAATTACATGTTAGTTAAAATATTCAGATTGTATATAAGACCTTTATTTTCTTTAAGTGCAAAACCTCATACAT	gi|741241512|ref|NW_011550976.1|	943380	gene25415	uncharacterized LOC105032780
643	115026	235.763	Chr1	A	G	45	TGCAGGTGCCCCTTCCTTTGGTGTTTCTTTCAGGTTCAGTGCACGTACCACAATTGATTTACTATTACAGAGTCTAGCCATATTTTGATTATGGGAGCTATCAAAAGAACGATTAATGGCTTCCTAAACA	gi|741241512|ref|NW_011550976.1|	1012661	intergenic	intergenic
644	115060	235.763	Chr1	A	G	52	TGCAGAAATATCACTCAAGACATTTGAGACAAAATGATTTTATTTATGTTCATGATCCTTTAGGTTCTTATGGAAAGGTCAATGCAAGTGGAGTCTGTGAAACTTTTTACAAGATTCGTAGATAGTAACT	gi|741241512|ref|NW_011550976.1|	185080	intergenic	intergenic
645	115213	235.763	Chr1	C	G	77	TGCAGTGGCTGCAACAAATCAACATACACACACTAACTACAAGAAGAAAAAGCAAGCCCTCAGCATGGCTTGCTAACTATAAAAGACAATTCCTGATGTTCCAGTGTGTAGATTCTTGGAACAAAGGAGA	gi|741241512|ref|NW_011550976.1|	88292	intergenic	intergenic
646	115204	235.763	Chr1	C	T	59	TGCAGAACTTGTGTCTCTTCATGCTTGTATGACAGCAGAGACCGACGGGAGGTGGCAGTGAGGAGAGCGGGTAGGAGGGTGTCCACGAGAGATCGGGAAGGTTCGAGTGGGCTGGGAGGCATTTGAAGAA	gi|741241512|ref|NW_011550976.1|	83280	gene25403	upstream activation factor subunit spp27-like%2C transcript variant X1
647	320326	236.637	Chr1	A	T	26	TGCAGCTATACATAAAGAAAAACATATACATGACGAGATACATGGGGATGGCCATCTTCCTTCCTCAACAATCAAGTTTTGAAAAGGCAATCAACAACCTCTTGAATTCAGAAGCAAAAAAAATTGATAT	gi|741241883|ref|NW_011550605.1|	1908301	intergenic	intergenic
648	88676	237.757	Chr1	T	C	49	TGCAGCACTTTTACTTGACTACAAGCAACACAACTAAAAATATCGCAGTGCTCATGGGAAGTCTGCCATGTATAATCCTATTCGCCATGATATATGTAGAAACTTATCAATAATTTTTAGCAAGTTTGCT	gi|741241271|ref|NW_011551217.1|	269394	gene27011	extra-large guanine nucleotide-binding protein 1-like%2C transcript variant X3
649	54469	237.757	Chr1	T	A	31	TGCAGGAGTAGAACAAACCCATAAATGATTATGCTGGATTTTCATAAAGTTTGAATTTTTCCCAGTTTTGGGGGTTGAATAAGCATTATGTTTAGTAAACTGCTGCTGAAAAAAATGTATTCATGTTTAA	gi|741240109|ref|NW_011552379.1|	42229	gene28121	uncharacterized LOC105035766%2C transcript variant X2
650	320332	237.957	Chr1	C	T	11	TGCAGATGGACATGCCATTAAGCTACTCTTACAACCAATCCTCAATACGTATTGTATAGTCCATCTGAAATTTCCAGGGAGCCTACTACTTAGGCACATGGTTTAACATCCAATTAAAATGTTAGCGCAT	gi|741241883|ref|NW_011550605.1|	1921946	intergenic	intergenic
651	63252	238.249	Chr1	A	T	26	TGCAGTTTCGACTGGGAATCAGGAAATAAACGCTGATCAAGGGATCTGGGATTGGACGGACGGGTTTCAGCGCTGTAGATAATATGATGATGGGAAAGGCGTTGAGTTTAGGGTTGGATCGTTCCGCTGA	gi|741240591|ref|NW_011551897.1|	84232	gene27893	uncharacterized LOC105035509
652	63898	238.249	Chr1	T	C	39	TGCAGATCTTCAAGCTGCATCCGAAAAGGAAAAAACCTCGATTACTTTCATTGCCAAAGATACACCCCATGTAGACAAGTGCTCAAGAGCTCTGATTCATATATTAAATGTAACCAAAAAGAAAAACAGA	gi|741240621|ref|NW_011551867.1|	31383	gene27863	protein HGV2%2C transcript variant X2
653	75896	238.739	Chr1	G	A	24	TGCAGGTTTTAGAAAAAGCTGGTACCTTGAGACAAAGTAATTAATGCCTCCCAACGGGGAGTCTTGTTAATTTGGGTCAAATATAAGCCACCCAACTTGAAGTTAGCTGCCATCATGACTTCACAGGAAG	gi|741241021|ref|NW_011551467.1|	130453	intergenic	intergenic
654	93399	238.739	Chr1	G	A	57	TGCAGTCATTCTGGTCATTTACAAAATGTGCAGAAGAGCCTATGCTTGAAGAAGAAAGCCTCTTATTGAAGACAGGATGTGTCATGTTATCTAGGATGATGAACATTATTTCTCAGGAAAAGATACAGAT	gi|741241336|ref|NW_011551152.1|	330060	gene26815	exocyst complex component SEC3A-like%2C transcript variant X1
655	88697	239.23	Chr1	A	G	63	TGCAGTGCTGCGTCTGAGATCTTTAAGATTGCAGCGATCATGAATGGCCTTGTGTTGATCGGAGTGGCCGTGGGCTTCGTTCTTCTTCGAGTGGAAGCAACTTTGGAGGAAGAGGAGTAGAGGGATGGCA	gi|741241271|ref|NW_011551217.1|	39253	gene27008	uncharacterized LOC105034521
656	54473	239.23	Chr1	A	C	117	TGCAGTGATGGGACTATCTTCAATTTGATTTCCATGGTCACAAATGTTGATGAAGATTAACTACACCATTTAGTTCAACTTTATGCACTTATAAGATGATACTTCATGCACCTATACGACCATCTACTGA	gi|741240109|ref|NW_011552379.1|	43489	gene28121	uncharacterized LOC105035766%2C transcript variant X2
657	54466	239.23	Chr1	T	A	26	TGCAGGCTGCATTCCTTGCAAATCTACAAGAGACAAGCGAATTGGATAGAAACCGAAACCAAATCCGGACGCTGAGGCATAACATTTTGAATGTTTTGTTCATCGCGAAAACATCTAGACTTCTTTTAAC	gi|741240109|ref|NW_011552379.1|	41687	intergenic	intergenic
658	82681	239.695	Chr1	T	G	35	TGCAGTGTGCAAAGAGTTTCTCTCCTCAGCTAGGTTAGAAGCCCCAAATGTGATCCTGGACTCTTGGGGCTGGACTAGATCTATATGTTGATGTGGGCCATCTCAACTAACAATAGGACACTAACATAGA	gi|741241168|ref|NW_011551320.1|	258622	intergenic	intergenic
659	31604	239.695	Chr1	T	C	44	TGCAGAGGAACCCTAACTGCCCCATCAAAGTTGACTTCAATAACTCAAGAGGGAGGGGAAGCCATGAAGTATGCTTAATTTGGAAAGATGGCTGCTGAGGCAAAGTAGAATCTCTTCAGTTCCTTGAAGG	gi|741236842|ref|NW_011555645.1|	167	intergenic	intergenic
660	310082	257.665	Chr1	A	G	69	TGCAGCTGCTAGTGAAACAATAGGCCATGGGCTGCTGAAAAAATCATGCATCAGCCAGCTGGTTCGCCAATTGTGCCATTTGGATTTGTAATACCTCCTCACCTCGGCAAACATTTTCCTCGAGATAATT	gi|741241874|ref|NW_011550614.1|	1353475	intergenic	intergenic
661	310269	257.665	Chr1	A	G	28	TGCAGGAAACGAGATAAGAGCTTAGGAGACTTGGGTGGTGACCAAAGAGAGAGAAGCCTTAGATAGTTTTGAAATGGAAGGAGCAGCCCAGATGGCTTTGCCCATTCTGGGAATAGTTGCAGCCGCCGCT	gi|741241874|ref|NW_011550614.1|	1873348	intergenic	intergenic
662	310024	258.171	Chr1	G	A	55	TGCAGAATTAGAATTTGGTCTGTAAAGCAAGCACTGTAACTTGAATAAAGCAACAAACTTATTCATCATCTTAAGATGCTTTCCAGGAAACATCAGAAAACAGCTAAATAAGACTCAAATGAAGCATATG	gi|741241874|ref|NW_011550614.1|	1241031	gene1918	transcription factor UNE12%2C transcript variant X1
663	310073	258.171	Chr1	T	C	47	TGCAGGTACCAATTATAAGCCTTTCGGATGGATACAAACCCAAAGACCATGTTGTTATTTGCTTTAGATGACTGTAAAAGGAATAGTGTACATTTCATTTTCATTACATTCTTTTGGATTGCAAACATGG	gi|741241874|ref|NW_011550614.1|	1315159	gene1922	probable alpha-mannosidase I MNS4%2C transcript variant X1
664	310040	258.171	Chr1	T	C	9	TGCAGAAGCGACAAAGGATGGCATGTTTTCTGTTGGGGAGATGAAGTGAATGGTATGTGTTTTCTCAGCCAGCAGTGTTGTAAATTTAATTTTTATTATGAACTTGTTGATGTTTATATGAATAGATTTA	gi|741241874|ref|NW_011550614.1|	1257071	intergenic	intergenic
665	310067	258.661	Chr1	A	G	62	TGCAGAGGTTTTCAGCACATTTTTTTTATAAATTTTTCATTAGGGACAGTATCAAAATTTAACCAAGTTTCTACATTTGTAATAGAATAATTCTAGCATATTTTCTTATTGACAAGTCCTATTTCAAGTA	gi|741241874|ref|NW_011550614.1|	1307836	gene1922	probable alpha-mannosidase I MNS4%2C transcript variant X1
666	309999	258.661	Chr1	A	G	62	TGCAGATACTTCACAGCAAGAATCCTGGATTCTATTCAGTGACCATGAACCAGCAGTTCAAGAATAGCAGTTCAGACTGAAAATCATTTCCAGATATCAGTGCACTGATTGAACCCATGGATGATCAGAA	gi|741241874|ref|NW_011550614.1|	1160612	gene1916	tryptophan synthase alpha chain-like
667	310035	258.661	Chr1	G	T	10	TGCAGCATCTCCAAGCTTCAATACTACAGCCATGTCCTGTGAAATATCAAAACAGAAGAAAAATGATGGTCTGAATTACCAATAATTCATTACCTCCTGCCCCATGATGTGGCATTCAGAAAACATCTCT	gi|741241874|ref|NW_011550614.1|	1254113	intergenic	intergenic
668	310036	258.661	Chr1	A	G	40	TGCAGAAAATCTTACTTTTGTGCACTAAATTTCTTCAATGCTGAAAGGTCTAAAATAAAATAAATGTTGATGTATAACGTTTTGAAACTATGTGCTAAGCTTTTTATGCTATTTTCTAAGTGAGCCATCA	gi|741241874|ref|NW_011550614.1|	1254068	intergenic	intergenic
669	321437	259.151	Chr1	G	A	32	TGCAGAAAGGAGGCCACCGAGGAAAGCCTGCGTCTGTTGAGGAAGGCCTCAGCAATCTTTCATTAAATGAGAATGCAGCCAACAAAGAGGTTCCGATCTGCCTTAAACCTCCTCCTCCCCCGCCTGCACC	gi|741241885|ref|NW_011550603.1|	131819	gene385	uncharacterized protein At1g03900
670	310898	259.151	Chr1	G	T	26	TGCAGAAGCCATGAATGAACTGAAATAATTAACAAGGACAGGAAAGTTGTAGGAAACTGTTCAGGAAAAAAAATGCCTGGGTAGTGGGGCTGAGAAACACAAGGGAAAGGAGAACAAAGAGTGCCATATT	gi|741241874|ref|NW_011550614.1|	840307	intergenic	intergenic
671	310826	259.151	Chr1	A	G	21	TGCAGCAATGGCTGATGGCCGCATCAGCCCTGTGGAACGGTGATGCATGATTTGCAACTAAAGACCAAATTTATACAGTAGAACTCCAACCTGACCTTCCCTGAAGCTAACCTAGGGAACATTTTTGTCC	gi|741241874|ref|NW_011550614.1|	617953	intergenic	intergenic
672	310790	259.151	Chr1	T	G	130	TGCAGTTGACTTTCGCCATTAGTTCTATTTTGCTGTGCATAATTTTGTGGGCACGGCTTCCTTTTTCCTTCATTTCAATCCACAACATGGTCATTGATCTCAGAATTTGACAGTTTACATTTAAGTCTAT	gi|741241874|ref|NW_011550614.1|	544747	gene1888	transmembrane emp24 domain-containing protein p24beta3-like
673	310855	259.151	Chr1	C	T	68	TGCAGTAATTCTCAAATTTCCATTCAACCAAGAACCTAATAACCAAGTAATCCTTTGACATAACAAACATGCCAGACGGTGCTCATGTATACCTAAAAGTTTCCCTCGCTTGCCATAAAAATTTCTAACA	gi|741241874|ref|NW_011550614.1|	710494	gene1892	peptidyl-prolyl cis-trans isomerase CYP63-like
674	TS1MS103	259.404	Chr1	N/A	N/A	N/A	AACATGACGCCGACATCCTCGTTAAAGAATTTCAGACAAGGCCAAGACTAGTAGATCTTGACAATACCCTGAGTAGTAGAAAAACAAAAAAAAAAAATGCTCACGATAGGAGAATCTTATTAAATGAGATGGTGCAAAACAAATGAAAAAAGAGAGAGAGAGAGAGAGAGAGAGAGAGAGGTTGAGGAGGAACTCGCAAGGGTTACTGGCTACTTGGAAGGGCAAGTCCGATAGGCACAGCGTAGAGCAAGAGACAGACTCCGATACGGCGGGATGAGTTGTGTTCTAATGAACCTTCGGAATTAATCATCTTAACGGTGTTCGATCGGGGTTCGGGTTCGTGATGCACGCCCTGAGCGCGACCAGTTGCTGACAAATCTCATGTCCACCGGCCATCAT…	N/A	N/A	NA	NA
675	310912	259.504	Chr1	A	C	41	TGCAGGGAAGTGGGAAAAGAGGGCAGCAGCCAGTGGAAAAAGGAGATGGATTTATTTGAACGTCATGCTCAATTGTTACGTTTGTGCCACAGAAGGATGGGGTGGGTAATTTGTGGGGTTGAACAAGGTT	gi|741241874|ref|NW_011550614.1|	901943	intergenic	intergenic
676	310917	259.504	Chr1	G	A	25	TGCAGTTTAATGGCAAAGTTGGATGCCGGTTGATGGTAGGCCAACATTATAACAAATTACAAAGTATACATATTTGATTGAAAAAAATTAATGATATGCCAAAATCGAAAAGGGCATAAAAGTATAGAAT	gi|741241874|ref|NW_011550614.1|	916705	intergenic	intergenic
677	310854	259.504	Chr1	T	C	9	TGCAGAGTCGTGCTCCCCAAAGAAAAGAACTTTGGGCTAGGTAAGGGATTGTGAATAATAGCATTTTGAATGTGAAAATGCTGCTTGCCTATTGACCCTTATGTCTGGATTTTGTAGATCCGTAATGGGA	gi|741241874|ref|NW_011550614.1|	710566	gene1892	peptidyl-prolyl cis-trans isomerase CYP63-like
678	310878	259.504	Chr1	A	G	48	TGCAGTATAAATCTTGTCTTGTTGCTGACAAGATCCATAGATTCCACACTGTGCTTGTATATAGGATATTTTCATGTGCAAAGTCTTGTCAATCTCTATGGATTCATGGGAGACCTAGAAAGGAGGAATT	gi|741241874|ref|NW_011550614.1|	818000	gene1895	guanine nucleotide-binding protein subunit gamma 2-like
679	310868	259.504	Chr1	G	A	72	TGCAGTTGAAGTATCGAGTATAATGGTTCTTCTGGATGATTGCTGCTAGATTATCATATTTGCGCATGGCTGCTGCTTTATGGACTCATAGCTCGAGGAGGAAATTGTTTTCTTCTGGATTCTTGGTTGT	gi|741241874|ref|NW_011550614.1|	770426	intergenic	intergenic
680	310858	259.504	Chr1	T	C	17	TGCAGTTTTTTTGTTCCATTTTATTTAATTTCATTAATTGAGAGAGAAAGTTAGGAAGATGTATACATGTTTCAATTTTCGGTGATGCATCAACAGTGCATGAAATCTAAAATCTCTAGTTGCTGAGCAA	gi|741241874|ref|NW_011550614.1|	712900	intergenic	intergenic
681	309472	261.276	Chr1	T	A	82	TGCAGATAAAACTGTAGGCCCCTCATGTCTGCTCGTCTCCCAAGACTATATCCAGAAAGAACAATTTTAGTAGAATCTGTCAAATAATATAAACTTTTTCTTTCCCCTGATTATACTATCATCTTTGTCT	gi|741241873|ref|NW_011550615.1|	1595351	intergenic	intergenic
682	309310	261.276	Chr1	T	C	6	TGCAGTAATGTTCATTAGATGTGCCAATTTCTCAAGTCATGTGGCAAAAGGAACTTTCCAAACGATTGAAGTAAGCAACCCTAGCATCCCTCCCTGAGTTTTTAGGGGTTTAAACTTGTTTCCTACAAGC	gi|741241873|ref|NW_011550615.1|	1092262	intergenic	intergenic
683	309528	261.276	Chr1	T	C	33	TGCAGAGGATTAGGACATTTCATGAAATGGGATGATAGTATGTTAGGGAATAGCATTGTTGGTATTAATCAGAGGACAGAGGGGAAAAGATTCTGATAATCGCATGNNNNNNNNNNNNNNNNNNNNAAAA	gi|741241873|ref|NW_011550615.1|	1827062	intergenic	intergenic
684	309554	261.628	Chr1	C	T	18	TGCAGCGCCATTGAAAGTCCATCTAAATGAAAGTTCAATGACAGAAATAACCATTAAATGTAGATGGATTTAAAAACAAAAATAACAAGCATTCTAAGTTCACCAAATAACTTTTCTTTTCCCAGAAGAC	gi|741241873|ref|NW_011550615.1|	1914450	intergenic	intergenic
685	309290	261.628	Chr1	C	T	31	TGCAGAACCTGGTTGCCTTTTTGAATTTTTTTAGGGAGATTTGCAATTGCCATGGGATCAGTTGACAAAGATGGCACCTTCTAATAGGATCACTTATTTCTGAAGTAAAACTACAAGCATTTGAATATAT	gi|741241873|ref|NW_011550615.1|	1036726	gene2038	uncharacterized LOC105057218
686	309661	262.687	Chr1	T	C	41	TGCAGTCTGTCGTGGAGACCCACATTGAGCACCCCACTCTCGTCAGGAGTGAAGGTGGCGACACCATCCTCCATAATGCCATTTTCGCGGAGCACTTTGGTAAGTACTATTCATTTAATGGTAGATTTAA	gi|741241873|ref|NW_011550615.1|	2180930	intergenic	intergenic
687	309655	262.687	Chr1	G	A	24	TGCAGTCTGTAGGGCTGCAAAGGGAGAAAGGTTTAGAGAACTTTTTGGAGGCTTTTGAATGTAAAATTTTTATGATTTATAGGGGACTGATAGAGGTTTGGGAATCAAAGTTTGAGAAAAGAAAGATTGN	gi|741241873|ref|NW_011550615.1|	2144354	intergenic	intergenic
688	310762	262.687	Chr1	G	A	106	TGCAGGTTTTACAAAAGGCTGGTACCTTGAGACAAAGTAATTAAAGCCTCCCAACAGGAAGTTCTTGTTAATTTGGGTCAAGTATAAGCCATCCAACTTGAAGTTGGCTGCCATCGTGACTTCACAGGAA	gi|741241874|ref|NW_011550614.1|	394820	intergenic	intergenic
689	309706	262.687	Chr1	C	T	48	TGCAGCTTCTCTTGCATCACCCCTTCCTTCCTTGAGTCTCCAGCACTTCTTTTTTGGTCATGTTTCTTTTGATCAGTTGCATTCTCTAGTTTGTAGTGGCAAATTAGATATTGTCGAAAATGAACATGTT	gi|741241873|ref|NW_011550615.1|	2482766	intergenic	intergenic
690	321719	262.687	Chr1	G	A	7	TGCAGAGGCGTTCTCTTGTGTAGTTACAATTGTAGAGACATTCCATTCCTAAGAAAGGGGGTCATCTGGATCATGTGGTTACAATTGTAAAATAATCAATAGATATTCTGTTATGATATAGTGGTTATAA	gi|741241885|ref|NW_011550603.1|	307130	intergenic	intergenic
691	321754	262.687	Chr1	T	C	54	TGCAGCTTAGTTTGCCTTTCGACAGATGTGTGTGGTCTGAAAATTCGTTCATGTGCTCGCCAGTTGCCAAATTTTCTGAAGCAAGAGATATTGTCCAAAAATCATCTTCAAATAAATAAAATAAGATGGC	gi|741241885|ref|NW_011550603.1|	380139	intergenic	intergenic
692	321752	262.687	Chr1	C	T	44	TGCAGTTCAATGTAATTATCTCCTCCGATCCGCTGGGCGGGGACTAGATTTCATGGAACCGCCATAACTGACGCCGTGTCAGCTTTGGACCTTTCGGCCACCCGCTGAGAGAATTCTTCCCAATTAGGCA	gi|741241885|ref|NW_011550603.1|	374952	intergenic	intergenic
693	321733	262.687	Chr1	A	G	24	TGCAGAACAAACATAGGTAAAATAGGTAAAGTTTTAATCCTATATAAACTTGCACAAATAATTGTTAAGAAGCAAAATCAAAAGGATTCGAAAAAAAGGCCTCACCTTGGAATGGCCAGTTGCAAGTATT	gi|741241885|ref|NW_011550603.1|	325426	gene395	uncharacterized LOC105039060
694	310747	262.687	Chr1	T	G	6	TGCAGGGTTTAGTGCCCGCTCTCACCTCAGCTTGGCAGCGAATGCGCATGGGACGCTGACATGGCAGTAAATAAGTGGAACGAAGGCCCGTAGAGCGGCTCTTGGAGCCAACACGTGGCATGACGCCTGC	gi|741241874|ref|NW_011550614.1|	369676	gene1882	early light-induced protein 1%2C chloroplastic-like%2C transcript variant X2
695	321730	262.687	Chr1	A	G	64	TGCAGCATCAATTAGGTCCATAAACTCCTTGGCAAACTTGGAGATTCCCTGGACAGCATCCACAAGGTTCTCCTGCTTAGCAGCTGTTAAGTTGAGTATCTCAGCCACATCAGTGCTTGCAGTTTCCTGC	gi|741241885|ref|NW_011550603.1|	320773	gene395	uncharacterized LOC105039060
696	321755	262.687	Chr1	G	A	11	TGCAGATTGAGTCATCTTCTTCGTAGATAAGCATATCGGAGATTGGATTTAGGAAGACCCATGCTACTGCTCTGATTGAACTTAGTTTGATTTTTACCGGATGATGAGCGTACCCTTGGCATTCGTCATA	gi|741241885|ref|NW_011550603.1|	380079	intergenic	intergenic
697	309704	264.093	Chr1	T	C	38	TGCAGCTTAGTTGGTTTCTGAGGAAACTCATCTTGGCTCTTTCAAGTCCCAACATATGTAGACATTCCTATGGCTATTTCTCCGACATCCTTGTCAATGATTGCTGCTTCTAGTCCCACCATTACTGCCG	gi|741241873|ref|NW_011550615.1|	2481989	intergenic	intergenic
698	321904	264.093	Chr1	C	T	60	TGCAGAGATTTCAAAGTGGTCACTATGTGATCCAATAGTTGACATTGTAGAAAAATGGTCAATCATTCTTTGACACGGAGGATACAACCTGAATCCACTGAATTATGCTCAAACTATGCCTGGAAATAAA	gi|741241885|ref|NW_011550603.1|	753300	intergenic	intergenic
699	321784	264.093	Chr1	T	G	81	TGCAGATTTAGGAGGTGAAAAATATATAAGGCCAAAATTCAGGCATTAGTTGGATAAATGTGTAAGAGATGCTCGTTATATTCCATACCTTCCATCGTATTTTTTCAAAATAGTATTTTTGGTACTAAGA	gi|741241885|ref|NW_011550603.1|	434175	gene401	isocitrate dehydrogenase [NADP]
700	321859	264.093	Chr1	T	A	22	TGCAGAGAGGTTTTGCGTCCGTAATTCTGGTGCTAGAGCAGTTGTTGAAGGGGTTGGTGATCATGGGTGTGAGTATATGACAGGTGGTACTGTTGTAATACTTGGAAAAACTGGGAGGAATTTTGCTGCT	gi|741241885|ref|NW_011550603.1|	594539	gene408	glutamate synthase 1 [NADH]%2C chloroplastic-like
701	321861	264.093	Chr1	A	G	54	TGCAGGCGTGGTCAGTCGCTGGTTGTCTGGGCCATCAACGAGGGCCGGCAGACAGCAGCTCAGGTGGACAAATACTTGACGAGAGGTGAGGATGATGTTGCCAAGGACACCCCTAGCAATGAAGAGGATG	gi|741241885|ref|NW_011550603.1|	600402	gene408	glutamate synthase 1 [NADH]%2C chloroplastic-like
702	310408	264.093	Chr1	T	C	68	TGCAGTGGTCCACTGTTCAACATGCTCTCCAACGAGCATACGCAACTGGGAAGCAGCAACACGCCCTCCAAACATTCGATACTCTGGAGACAGTGTAAGAATTGTTTGGATGTCACAAAGTGCAGCTTTG	gi|741241874|ref|NW_011550614.1|	234619	intergenic	intergenic
703	310786	264.093	Chr1	T	C	14	TGCAGAGTGGGACCATTTCTCCTTCTATATCACGAGTCCACAGAGACCACTCCATCTGGAGTGCAGTGATGGGATGCACGGCATGGGCACGCCGGATCATGCCGGGGCTGGGTTCTGATAGTCCGATGTA	gi|741241874|ref|NW_011550614.1|	525517	gene1887	perakine reductase-like
704	310560	264.093	Chr1	T	C	14	TGCAGTGGTCCACTGTTCAACATGCTCTCTAACGAGCATACGCAACTGGGAAGCAGCAACACGCCCTTCAAACATTCGATACTCTGGAGACAGTGTAAGAATTGCTTGGATGTCACAAAGTGCAGCTTTG	gi|741241874|ref|NW_011550614.1|	278895	gene1879	ETO1-like protein 1%2C transcript variant X1
705	310911	265.055	Chr1	A	G	32	TGCAGTACACGGAACGAATTATACCTTCAGTAACGTGTACCCAGACACCGTCTCTATCAGAATCTCCCATCAGACGGCCCCAAAGTTCCCGCACGATCATTCATTGCAAGCGGACATCCGCATAACAAGC	gi|741241874|ref|NW_011550614.1|	902011	intergenic	intergenic
706	310212	265.055	Chr1	A	T	34	TGCAGATGGGTGTGGGTCTACGATAGGAAAGCTTGCTCATATTGTACGTAGCTTCTGATGTTAGGATTGTGTTCTCCCTTCTGTTTGCTGTATTTGCACAAAATTTAGCCTGTGTGTGTGGCGTGGTTCT	gi|741241874|ref|NW_011550614.1|	1713665	intergenic	intergenic
707	309610	265.531	Chr1	T	G	22	TGCAGCATCAGCGGCCGCCGCTGTGGCTTCTGCCATGGCCATGGCATGCCTCTTCCGGTCCATGTCCGAGTCCAAGAACCGACGACTTGATGCAGAGGCAAGCATGTCTCGAGAATTGACATCTTTCCCT	gi|741241873|ref|NW_011550615.1|	2029389	gene2068	protein IQ-DOMAIN 14-like
708	309953	266.007	Chr1	T	A	12	TGCAGACACCTTAATAAATAATAGCAAGATTACAATGAAAGCTTTTAATGCTTTTCCTAAGGCCCATGAAGGTTAACCTGAAATATAGGTTACACCAACATAAAGCCAAATAAAGATAATCGGCGAGGTT	gi|741241873|ref|NW_011550615.1|	995426	gene2035	MADS-box transcription factor 14
709	309559	266.968	Chr1	T	C	23	TGCAGTGCTTCAAAGTTTTGCACACATGGAGTGAGGCCAACCAAGCTACGGACTGGCTGGCAAGTAGATTACTGCCTGAAGATCTCACTTCTTCCTCATACTTCCACCCTGACCTCTCATTGAATAAAAA	gi|741241873|ref|NW_011550615.1|	1921842	intergenic	intergenic
710	309951	266.968	Chr1	A	G	20	TGCAGAGCATTTATTTATCGACTGCAACGCGATCTCAAGGATTTAGATCTTCTGGTTTCTACTTAAGATAAGACACAGAACCAGGGCCATTCGCAAAGTCTATGGAAGCTAGAGAAGCAGATGGATCAGA	gi|741241873|ref|NW_011550615.1|	991378	intergenic	intergenic
711	310872	267.917	Chr1	C	T	23	TGCAGTCTGGTTTTTCACTCCACCGACATAATTTTCTTCCTCAGTTTTCCCGATAATATTGCTTTCAAATTGCCACCTTTTGGTTTGAAAAACAAGTTTTTGCATGGTCTGGTAAGCATCCATATTCTTT	gi|741241874|ref|NW_011550614.1|	79159	gene1875	uncharacterized LOC105056720
712	309360	267.917	Chr1	A	T	31	TGCAGGTATGGAAGCTTTTCTTGAGGTTGTAACTGGTATTCTTCATAGATTATGCAGTGAGCTTGATCATAAAGAATTGAAAGTGGTTTATGATTGTTTATTTAGAGAAATATCTGGATGCATCAGTGAC	gi|741241873|ref|NW_011550615.1|	1284269	gene2049	small subunit processome component 20 homolog
713	309368	267.917	Chr1	T	G	13	TGCAGCTGAGCTGAAGAGCAGGTAGCTTGTCTATGATTTGAACGGAGCTTGAACAATCTTCTTATGGAACCAAGTTGAGATTTTATTCAGTTTTGCAAGCCTTGAGAGGTCAGTCTTGGCTTGTCTATGA	gi|741241873|ref|NW_011550615.1|	1291261	gene2049	small subunit processome component 20 homolog
714	309337	267.917	Chr1	A	G	42	TGCAGTATCAGAGATTTGCCATGCACACAAAATATAGCTGCAACTACTCTTCGGTGATCGATGCCGTGGATTTTCTTTAATAATGGGGGCACGTGGTGCAGGTGTGGCTAATATATAAAAAATATTTTAA	gi|741241873|ref|NW_011550615.1|	1232626	intergenic	intergenic
715	309421	267.917	Chr1	C	G	22	TGCAGATTGCAGCCAAGAATTCGGAAGGAAATATAACTCACAATTTGTAACTCTAAGGTTGCAGATCTGTATCTTTCTTAAGCAGAATAGGAAAAGAATTAGGGAGATTGAATGCCAAATTAGGCGTAGA	gi|741241873|ref|NW_011550615.1|	1424269	intergenic	intergenic
716	309848	270.814	Chr1	A	G	58	TGCAGCTGAAGCAGAGGCCTTGAAACAACAGAATGCTTGAACCATCTACACTCTAGAATTCACACTGAAGAAGACCGTGTTTAAAAGTGACTTTTGTGTGCTGTCTGTTTGTTAGACTATAAAAAATTAA	gi|741241873|ref|NW_011550615.1|	699109	gene2022	peptidyl-prolyl cis-trans isomerase E-like
717	309845	270.814	Chr1	C	T	38	TGCAGTTGGTGGTTGAGTTTTAGCTTGTTGGGGTCTATCGTATTTTATATGCCCCTTTCATTTGCAGGAATATGTGGGATGATGTTAATTTGATGCCAATAGAAACAATACAGCATAAAATAGATGGTAG	gi|741241873|ref|NW_011550615.1|	697277	intergenic	intergenic
718	110109	273.223	Chr1	A	G	49	TGCAGCAACCGAGGCATCCTAAGTTCTTGAGTGTCCTGGAGTTAATGCGAGTCCATGTAAGTTTATTATAGACATCATGATATTTCTCACATTGCACATTTATGCTTGTGTCTTTGTCACCTTCTAATGT	gi|741241482|ref|NW_011551006.1|	674251	gene25767	LRR receptor-like serine/threonine-protein kinase RPK2%2C transcript variant X3
719	321393	273.223	Chr1	A	T	127	TGCAGTAAGATGATGCTAATCCAGTTGCATGTAGGATTCTTCCAAATATATATAATTGAGCACCACGACACTGTCTTCAAGGAATAGGAGCATGAAAAGACCAAGAAAGCAAGTAAAGGCCATAAGACTT	gi|741241885|ref|NW_011550603.1|	1212127	intergenic	intergenic
720	110095	273.223	Chr1	A	G	8	TGCAGAGAAAAGGGCAAAATTCTGGTTTACGACTCGAGAATTAAGCTCTGCTGAATTTATTTTGTCCTAGTGCCCTCTCTGAAAAGACATAGCATATGCTATTATAGGTTCCATGATTTTAGTTGTTTAA	gi|741241482|ref|NW_011551006.1|	641498	gene25766	putative disease resistance protein RGA3%2C transcript variant X2
721	309911	273.691	Chr1	T	C	18	TGCAGTGTATGTAACTTCCAGCAGTCCCTACAGGCCTTGGCCCATAGAATTGGACAAGGACACCTGAAATTATTGTGAGGTTGTTTGTAAAATAAATGTTTGGACGTCTGTTATTGTAATTGTAGGTTGC	gi|741241873|ref|NW_011550615.1|	86180	intergenic	intergenic
722	110090	273.691	Chr1	T	C	43	TGCAGCATAAATCCATGCAGCGTCTGAAGATTTTGAAGCCTTCCCAGCCCTGCCGGCATCCCAACCACCTGCGTAAAATCAACTCTAAGACTCCTTAGGTTGTGTAAATTCACGATACCGTTGGGAAGGC	gi|741241482|ref|NW_011551006.1|	637467	gene25766	putative disease resistance protein RGA3%2C transcript variant X2
723	110000	274.63	Chr1	A	T	48	TGCAGGGCATTAGACATATTAAAACTGAGTTAAGATACCAGTCCAACAGTTAGGTGATTAGACAAAGAGTGGGACAACCATCTAATTCTCAGGAAGGTGATTAGTCCTTGGTTGGGTGATGAGAGAAACT	gi|741241482|ref|NW_011551006.1|	28293	intergenic	intergenic
724	320868	274.63	Chr1	C	G	49	TGCAGGGCACATGTTTCGATTGACTACTAAGGCGTCATTGCAACATGTCTCCTATGTTTGTGCCTCATATTGGCGTCATTAGGGATCTAGACTGCATCTTGAAGTTGTAGCTTGGTCTTTTATGGTCTCT	gi|741241883|ref|NW_011550605.1|	3440656	intergenic	intergenic
725	308827	274.63	Chr1	G	A	20	TGCAGTTTGCGAGCACCAAGTATATCCAATTCTTTGAGTGAAAGGAGGTTCTCAATTGTTGTTAGGCTGCCGGCATTCCATATCCCCAATTTTGTGAGGGAGGTTGCGTGGAGCAGGAGACCCTCGGGAA	gi|741241872|ref|NW_011550616.1|	1707246	gene2127	putative disease resistance protein RGA3%2C transcript variant X1
726	320758	274.63	Chr1	C	A	28	TGCAGAGCGTGGTCAGGATCAACTCGTCCGGGCACTCTGCTGACATGTTTGGTACGAGAGGAGCCCTAGACTATTCTTTAGGAAGTGTTCATCCATTCCAGCTTTTGGGAAATCTTTGTGAAGGAAAGAA	gi|741241883|ref|NW_011550605.1|	3067899	gene645	respiratory burst oxidase homolog protein A-like
727	320667	274.63	Chr1	G	A	37	TGCAGCCCTGACTGCACACTCACGCTCGTAAGCCTCGGATTTTTTCAATTTACTGAGAACAGAAAAGCAATCAATTAATAGTCTTATCATAATCGGATGACATGATTAGCAGTCGCATATGCTTAAAACA	gi|741241883|ref|NW_011550605.1|	2795477	gene628	uncharacterized LOC105041478
728	321505	274.63	Chr1	C	T	111	TGCAGCTAAAAAATATAAAGAAATTGCATGCTTCTCTTGCATGAATAAGACAATGCCAATATCAAAACTAAAATAAAGCATTATAAATGATAAAATTAGATGCAACTACACGCATCATAAGATTTCTAAG	gi|741241885|ref|NW_011550603.1|	1496205	intergenic	intergenic
729	320849	274.63	Chr1	A	G	78	TGCAGGATTTTCTACTGGTTGGTCTTCAACCATAGGCTTTCTGACCTGTAGTGTACTAATTTGCTGGTAGATTTCTAATTGGTGATTTTTCACTGACTTTTGAATTTTCAGTTGTAGGATGTTTGGCTAG	gi|741241883|ref|NW_011550605.1|	3350737	intergenic	intergenic
730	320742	274.63	Chr1	G	T	54	TGCAGCAGTGTTGGTATCAGAATGATAATTTTGAGGTGAGATCTTTATTTCAGGATTTTAACTTACGAAATGACAACTAAATTTGCAAAAATTTTTGTATACTTAAAGCCCAAGAGTCCCATATCAAGAA	gi|741241883|ref|NW_011550605.1|	3004055	gene643	protein SGT1 homolog
731	320761	274.63	Chr1	G	A	108	TGCAGGGCATTGGACAAACATGTACTGCCCGCTCCTGTAGCGGAATGCTGGAGGCTTGGACATTTGCAACGTCAGAACATTACCCGGATAAATCGCAACCTGAGTGCGAACGAATTACTATGTCACCTTA	gi|741241883|ref|NW_011550605.1|	3069800	gene645	respiratory burst oxidase homolog protein A-like
732	320662	274.63	Chr1	G	A	23	TGCAGTGCACCACCGACCAGCAGCTTATTACTCCAATTCGAAGACGATCACAAAACTTGTAGACTAGTGGTCCCTTGCATCTTTTTTGTATCAAGTATTAGTCTCTCATAGACATTGTATAGGAGTTTAA	gi|741241883|ref|NW_011550605.1|	2787030	intergenic	intergenic
733	321478	274.63	Chr1	A	G	29	TGCAGGAGAGAATGGATAACAGCTCTCTACATACATCCCTGTATGTAAGATGCCATAGTAGTTGAGTTGCCCTCGTTGGTAATATAGTTTGCTCTCAACGTTTGCCAAGCATATACAACTCTTGTTCAAG	gi|741241885|ref|NW_011550603.1|	1428079	intergenic	intergenic
734	308880	274.63	Chr1	A	C	75	TGCAGCTTCTATACTTAATTGGCATTATTGTTACTTCAAAAGAACTTTTAAGTCGAAATGTTATCTGTTAGTATACATCTTTTCTGCCTCTAATATTCCTACTATTCAAGAAATATGATTGCAAGGGCTT	gi|741241872|ref|NW_011550616.1|	1945669	gene2133	UDP-glucose 6-dehydrogenase 5-like
735	321555	274.63	Chr1	A	C	13	TGCAGTGCAAGGAGATTACGAAACAGCATTAAACAAACGGCAAAGGTGTTATTCAGGAGGATCACAACCGTCCACCACCAGATCACAAGTTGCGGTACGAAACAATTATCACCGCGTCTGCATACTTGCG	gi|741241885|ref|NW_011550603.1|	1614077	intergenic	intergenic
736	320750	274.63	Chr1	A	G	25	TGCAGTTAGTTTGGCTTTTCGTTCATCTCTTATCAAGCGTGACATGGTATTGTCCTTGTATGGTTTCCTGTAGAAGCGCGCTGGAAGCAGGATAACCATTCAGGGTAGCTTGTTATCACTGACAATGGAA	gi|741241883|ref|NW_011550605.1|	3017556	intergenic	intergenic
737	mEgCIR0246	274.63	Chr1	N/A	N/A	N/A	AGGGAAGAAAGTGCATGAGGAGCATTAACCCTCCCAATAAAGATATGTGCCAGGCACTATTCTACTAGGTTAAAGCATGGAAAGAAAAAGATACCAACATAGGTAAGAGATGAGATGGGTTGTCATATGTTTTGGTGGACAAGTCAACTACCAACTTGGGATCACATGCCATCATAATATTACTAAATTGCTTGAGAGAGAGAGAGAGAGAGAGAGAGAGAGAGAGAGAGAGGCCATTAACTGATGATTTCACAACCCAATCATTACCACCCAACTTGAAGCTTCCCAAACCCAGATCAGCTATTGGTTGCTGGCAAAGTGGTTGGTTGGCACTGTTACATTTGCTTTGGTTCACCTACAACCCTTAATTCCTGGTTTCAGCAAAATGTCAGATCAGAC…	N/A	N/A	NA	NA
738	320678	274.63	Chr1	G	A	26	TGCAGGTTTTTTCTTTTTAATCTTCGGCCGCCATTTAACTGCAAATATAAGCCATGAACCTGCCAGAAATGCAAAATAAATCATGCCGTAGTTTCCTTTCCCCTTTTTAAAGAGAAGGTGCATCACAGCA	gi|741241883|ref|NW_011550605.1|	2821106	intergenic	intergenic
739	321524	274.63	Chr1	G	A	38	TGCAGAAGCCATCTGTCCGTTAAACATCAAAAGTAGTGAACTGTGAAATCTCAAAACCAGCACCAATACTTTTAAATTAATTTTTGGAACTTCTGCATCAATATGGTTTCTGGATATAAGGTTTTCAGAT	gi|741241885|ref|NW_011550603.1|	1529490	gene460	putative glucose-6-phosphate 1-epimerase%2C transcript variant X3
740	110062	274.63	Chr1	A	G	30	TGCAGTAATATTGTCCAAACAGTTGAGGAAAATGGGCATTGAAGAAAAAGGTGGTCTACCGTTTCCAAATGCGAGTCGCAAAATGTACAGTTATCTGCTCCCTGCCATATATCCTCTCCTAACAAGATTG	gi|741241482|ref|NW_011551006.1|	565761	intergenic	intergenic
741	308851	274.63	Chr1	A	G	59	TGCAGAGAACAGGGCGAAATTCTGGTATATGACTCGAGTATGAAGCTCTGCTGAATTTGTTTTGTCCTAGTATCCTCTCTGAAAAGACATAGCATATGCTATTATAAGTTCCATGATTTTAGTTGTTTAA	gi|741241872|ref|NW_011550616.1|	1813041	intergenic	intergenic
742	308763	275.777	Chr1	A	T	6	TGCAGTTGATAATCCTCTTACATAGGACTTCAAAACCTGCTAGAAAACTAGATCTAAGAACCAGTATGAAAATTGCTACGAAACAAGTAACATGCCATCAAATCCCTATAAAAATTTAAATAAAAGAAAC	gi|741241872|ref|NW_011550616.1|	1533410	gene2116	probable galacturonosyltransferase 13%2C transcript variant X2
743	106113	277.86	Chr1	A	G	51	TGCAGAGAGAAAAGAGGAGAAAGAGAAATCCCTTAAAAGAGAAACAAAAGAATTGTACTGAGAAACTAAAAATACATGGCAATTAAAAATATTAATCATTCCAACTTGCATGTTTTGTCTTGAGGATAGC	gi|741241456|ref|NW_011551032.1|	560570	gene26078	F-box-like/WD repeat-containing protein TBL1XR1
744	308611	280.789	Chr1	C	T	17	TGCAGGTTGCAAACAGCAGTTGCCAATTTTTACCTTTATTTGTCTTATGCTGCCCGCTGTTTTCTTTTGTACCGGGTGATGATGGTTGTAAGATAACTAGTCGAGTACTGTTGTTTGTTTCACGGGTCTG	gi|741241871|ref|NW_011550617.1|	588529	gene2167	probable protein phosphatase 2C 78
745	308613	280.789	Chr1	C	T	49	TGCAGTCGTTCCTTGGAGCGGCCCTTCTGAAATAGCATTCTCACCAACCAGTGAGCTGTCATAGAGTCTCCCACTAATTCATACCGAACTCTTATGAGATTTTTTTTTGGTAAATTGAGGAGCCAGTGGC	gi|741241871|ref|NW_011550617.1|	594196	intergenic	intergenic
746	321474	280.793	Chr1	G	A	44	TGCAGTATCTTACATTCATGGTCCAACCTTTTCTTTTCCCCTCGTTTTAACAGCCTATAGGTTTGAAAGTAACACAATATCTGTATATAGTCCTTTCTGTTAGACGCTTTTGTGAATTAATGTATATCAT	gi|741241885|ref|NW_011550603.1|	1425604	gene453	plastid division protein PDV1-like
747	321475	280.793	Chr1	G	A	6	TGCAGGTTATAATTACTTTTAAAAAAATAGATATCTTTTTTATCCGCCATCATAGATGTGAAGCATGAAATTTCATCAAAATCGAACCAGAACACAGGCATGATTACTTGTGCATGGCACATTAAATTAC	gi|741241885|ref|NW_011550603.1|	1425559	gene453	plastid division protein PDV1-like
748	321552	280.794	Chr1	C	A	42	TGCAGTGAGTATTCTATGCAGCTGAATGCTTCTCGTATCAACGTTCTTCAGGCGCAGGATGATTTAGTCAACTCCATGAAGGAGGCTGCTGGGAAGGAACTCCTGCATGTCAGCCATCATCAATATGCAT	gi|741241885|ref|NW_011550603.1|	1607841	gene464	V-type proton ATPase subunit E-like%2C transcript variant X1
749	308395	281.325	Chr1	C	A	8	TGCAGCACAGCTCTTTCCCCTCTGAAAAACTTAATACAGGAGTTCAGACTTCCCGGCAGCCAGCTAAACTACTCTTGCTATCTTATCTTAAGCATTTAGTCTTGGGGGAATTTCAAGCAATAGCTAGCTG	gi|741241869|ref|NW_011550619.1|	33981	gene2172	putative formamidase C869.04%2C transcript variant X4
750	308394	281.325	Chr1	G	A	24	TGCAGTAATATGTGTTTCTACTAGAGAAGCTCCTAAAAAAACCATATCTAATATGACTCTGAGGTGGGTGTGGTGACAGGTACAAAGAGAGGGCCAGAGTGTATTTTGCATTCGATCTCTTTAAGTGCTT	gi|741241869|ref|NW_011550619.1|	33933	gene2172	putative formamidase C869.04%2C transcript variant X4
751	321435	281.864	Chr1	T	G	45	TGCAGTGTTAAATGTTGCCTAGTACATTGTATCTAGTTGAGTGCTAAATATGCAATCTCTAACTTCCAAACCCTGCTCTGATTTCATGATCTTCTAGTTGAGCACTAAAAGGAAGAGTTTAGCATCCTAT	gi|741241885|ref|NW_011550603.1|	1315274	intergenic	intergenic
752	308573	281.864	Chr1	C	T	32	TGCAGGCAAATTGGACTGATCAGCTTTATTGCGGCTCTCCAGGCCTCAATTAGGTTTCTATTAGGGATATGTATTGCGTCATTAATTTCTTTGTGTCAAATACTATTGGAAATAAGTTCAATTGGATTTG	gi|741241871|ref|NW_011550617.1|	476603	intergenic	intergenic
753	308581	281.864	Chr1	C	G	57	TGCAGTTTCCGTATATTGCATGCATTGGATTTTCAAATGCTAAATATAGTTCGTCTCCGTGTTCACATGATATATATGTATGCAGTGGATCTTCAATGTTGATTTTCAAATGCAATGCTAGTTCTGGACA	gi|741241871|ref|NW_011550617.1|	531347	gene2166	uncharacterized LOC105058577%2C transcript variant X3
754	308617	281.864	Chr1	G	A	12	TGCAGCTTTTAAGGATGCCTGTTAGGGATTTACCTTGGCATTATCTTGGCACCCCCATTGGAGGTACTTCATAATTATCTCTTATGATTTCCAGCCTTAGCAAAAATTAACAATAGGATGGCTGATTGGA	gi|741241871|ref|NW_011550617.1|	606889	intergenic	intergenic
755	308616	281.864	Chr1	T	C	40	TGCAGAATAGTTATTTTGACAACTGAAGGGGTAGAGGGGCTAAAGGTAACGCAATATTTAGAAATGTTAACAGCTCGGCCAGAGAAAGCACAATGAGTATCAATAACAACAGCAAGACAAGCAGCATCCT	gi|741241871|ref|NW_011550617.1|	606936	intergenic	intergenic
756	308572	281.864	Chr1	G	T	113	TGCAGAAAAGATCATCTTTAATTGGTACCATCAAACCTTACCTCCTCATTTGGAAACAAATGGGGCATATCATGTACTTGTACAGAAAATGTGCAGTACTCTAGCATTGTCCTAAATAATATACAATAAC	gi|741241871|ref|NW_011550617.1|	476743	intergenic	intergenic
757	321397	281.864	Chr1	A	C	13	TGCAGGAGCTTGACGTTGGATGGGCTCACAAAGCACGGTGTCTTGAATTGGCTTATTGAAGTCCCAAGGCTTTAAGAATGTTCTAGAATCTTCTGGAAGGTTCCTTTCCGGACAACACGGAGCTCAAGCG	gi|741241885|ref|NW_011550603.1|	1227066	intergenic	intergenic
758	235277	281.864	Chr1	A	G	29	NNNNNTCTTTGTGGGCTCAATTGATTCAGGCTAAATATCGCTTTGTAGGCTCCTGGATNNNNNNNNNNNNNNNNNNNNNNNNNNNNNNNNNNNNNNNNNNNNNNNNNNNNNNNNNNNNNNNNNNNNNNNN	gi|741241753|ref|NW_011550735.1|	1402657	intergenic	intergenic
759	308592	281.864	Chr1	A	C	28	TGCAGGTTTGATTTTTTTGAAGAACCGATTTGGCCGGTGCTGTTCCTGGTTTCCTCCCATCAATTTTCTTCGACATTTTCTCCATTCCACTTCTCCTTATAGCGGCATTTCAGAGATGCGCAGTTTGCCA	gi|741241871|ref|NW_011550617.1|	545090	intergenic	intergenic
760	88693	281.864	Chr1	A	G	15	TGCAGTATCCTCTTGCCTGCATGGATCATGAACTTGATCCGAATACTATTTATAACAACCAGAATTTCATCCAAAAGACTAGTTGTTAAAAGATACCATTTGATTTCCTTTATTCTATATAAATACTTTA	gi|741241271|ref|NW_011551217.1|	364447	intergenic	intergenic
761	321446	282.012	Chr1	T	C	124	TGCAGGAACCATAAATAACGACTGTCAGTTATACCTCTAATAGTTATAAAACATGCAGAATCATAGAAAGTTAAAAGTGGAAGCTATCAAGCAAGCTACAAACCTTTTCATTGGTATGACCACTAAAGGT	gi|741241885|ref|NW_011550603.1|	1333625	gene444	protein SPA1-RELATED 4-like%2C transcript variant X4
762	309043	283.895	Chr1	C	A	21	TGCAGTAGATGGTTCTTGGGAGGAAACTAGTGGAATAATTTCTCACTGCCAGGTACTAATTGATGTCCGGCTTCCGTTCCTCTCTCTGGAGGAGATGCTGATGGTGATGGACGTTGCTAGCTAGGCCTTG	gi|741241872|ref|NW_011550616.1|	297304	intergenic	intergenic
763	309044	283.895	Chr1	C	T	25	TGCAGCGAAGCTTCAACACAGTTTCCTGGAACTAAAGGACAGTTGGGTGTCCTATTTTATCTTGGCTGCATATTGTTAGGCCAGGGATTAGAAGATGGCACGTGGTATACCCTGCCAATGCGGCTTGACT	gi|741241872|ref|NW_011550616.1|	297263	intergenic	intergenic
764	309055	284.302	Chr1	A	T	61	TGCAGAAACTGGAGAGTTGGAACTGCTGAAGTTGCAGAAATCATCAAAACCGGAATTTGTAAGGACTGGTTGAAACCTAGATTGAGTTTGCCAGCATCAAGTTTTGCTTGAAATGCCGGGATCAAATCAA	gi|741241872|ref|NW_011550616.1|	433383	gene2080	ankyrin repeat-containing protein At3g12360-like%2C transcript variant X2
765	309095	284.302	Chr1	A	G	49	TGCAGCCGGTGCAACAGCAGCTGTATGGAACCACAGCAAATGAAGGTGGAGACATACAATTCACAGACTTTATAAATGACCCGACAGAATCTATGTCGAATCTTACTCATTGTAGTGATGGTGGTGGAGA	gi|741241872|ref|NW_011550616.1|	517097	gene2082	uncharacterized LOC105058290
766	110051	287.176	Chr1	A	T	8	TGCAGGTACTTAGCTTGCGGACTCTTGAAATTCCTAACTGGTAGCTCCTTCGGCTTGAAATTATGTGGCCATATGCAATGTACAAGCTAAATTTTAGTGATCGGTTAAAAAACGAAGTACTGTTGCTCTA	gi|741241482|ref|NW_011551006.1|	468182	intergenic	intergenic
767	109947	287.176	Chr1	C	T	46	TGCAGATCCTTTCTTGCTGTTTGCACTACGGAAGGCCGTGTGAAGCTGTATCGTGCACCTTTTTGTGAATTTTCTGCTGAATGGGTTGAGGTATGTATTAATAAAAAGTGCCTGTACTGGAGTTCAGAGA	gi|741241482|ref|NW_011551006.1|	178469	gene25753	uncharacterized LOC105033153
768	109942	287.176	Chr1	C	T	36	TGCAGTCTCTAAAAACTTATGAAAATGTGGACAAGTTGCTTGTCCTATGGGATATTGTAGCAGCATTGCTAGCTTTTAAAAAAATTAATCCTACTTTTGTGGAAAATTTACTGTTCAAATGGATCTCAAG	gi|741241482|ref|NW_011551006.1|	156191	gene25753	uncharacterized LOC105033153
769	109941	287.176	Chr1	G	A	54	TGCAGAATTTTGGTTTCCCAGTCAAACAAGTCTCTCTCAGACAAATCAGATGAAGGTTCAGAACTAAGGTGCTTTTCAGATGGAATTTCGAGTGACTGGCCTCCAATCCAGAAAAACTCGACCACTGCCT	gi|741241482|ref|NW_011551006.1|	156276	gene25753	uncharacterized LOC105033153
770	308820	287.581	Chr1	A	G	62	TGCAGATAAACTAGGGCAAAGTAAGGTAAATAAAGCAAGGAAATTAAAAGTAAACACAATGGCAAAGTAAAGATAAAAATAAAGATAAAGATGAGCAATGGGTGTTTTGATCAGCCGGAGGGTTTTGGAT	gi|741241872|ref|NW_011550616.1|	1683643	gene2126	alpha-1%2C4 glucan phosphorylase L isozyme%2C chloroplastic/amyloplastic
771	110074	287.581	Chr1	A	G	28	TGCAGTTAGGAGGAGAAGGGCGTATTTACAATCCGATACTTATGTTTTGCTAGAACCTGGAAAAAGCGAAGAATTCGTTTCAGAGGATGAACTTAGGGTCAGGCTGAAGGGCTGGCTGGAAAATTCGCCT	gi|741241482|ref|NW_011551006.1|	589839	gene25764	uncharacterized LOC105033162
772	308709	287.581	Chr1	G	T	53	TGCAGCCTTTTAAGAGGGCTATGACTTCTGTTGGAGTTGGCAGATTGTCTCCTTTTGTGCCATAACATATGCCAATATGGGGGGAGGGGGCTGCACCAAAATACAAGAATTATAGTTCACAATGTTAATC	gi|741241872|ref|NW_011550616.1|	1322041	gene2105	putative glucan endo-1%2C3-beta-glucosidase GVI
773	308800	287.581	Chr1	T	C	60	TGCAGTGCAACAGACTTGCAAGACTCAATTGGCTTCAGTAGATTTCGAACATTAATTTTTCTTTAAGCTGGATTTTGCCATGTATTGGCATAACATCAATTTATACACTGAAAACGAGAATATTTAAAAC	gi|741241872|ref|NW_011550616.1|	1641879	intergenic	intergenic
774	308813	288.392	Chr1	T	A	30	TGCAGAAGTGTCCCTGGACAGGGGCACACAGTGTCCTTGGTGGTGGGCCCGATTCTCCTCTGGAAACGCACAAGTGGCCCTGATATTTTGATACATCCTCTTCTGGACTGACCTTTTTTGGCTCACGTGG	gi|741241872|ref|NW_011550616.1|	1671203	intergenic	intergenic
775	308689	288.392	Chr1	A	C	51	TGCAGAGTCTGGCAACAACTTGAAGTGGGTTGTTAGATCCAAAGAGAAGAATGGTGGAAAGGTTGTGGAAGAGATTTTTGATGCAGTAGTTGTGGCCAATGGGCATTATTCTCAGCCAAGGCTGCCAAAT	gi|741241872|ref|NW_011550616.1|	1257754	gene2104	flavin-containing monooxygenase FMO GS-OX-like 9
776	321348	288.392	Chr1	A	C	10	TGCAGCTTTACTATCTTAACCAAGGTAAGTGACGATCGAGAGATCAAGTACAGCAAGGCAACCAATAGCCTGATTGATCTTCCTACTGCTGCATCCCGTTGCATTCAAGGGCTGCCTCTTCATGCCATAC	gi|741241885|ref|NW_011550603.1|	1082044	gene434	protein SEH1%2C transcript variant X1
777	321320	288.392	Chr1	T	C	43	TGCAGTTTTACAAAGTTACACTTGAGGACCACCAGTGCAGTCTACCTCAGATGAATGGCATTGTATGCGATCGATATCCATTGTATATGTTACTGTGGCTATGATACAGATATTCATGTATAATGAGAAT	gi|741241885|ref|NW_011550603.1|	1049977	gene432	RNA polymerase sigma factor sigE%2C chloroplastic/mitochondrial%2C transcript variant X3
778	308771	288.392	Chr1	T	G	18	TGCAGCCTGGCAATTTAGGCACTCCTCCATGCTTCATAGTTTTTCTTAATCTTCTGGCATAATCATGTTTTCCATAATTCTCGTAAATATTTGAGAGCAGAACATAGACTCCACTGTGGACTTCCAACTG	gi|741241872|ref|NW_011550616.1|	1549030	gene2117	pentatricopeptide repeat-containing protein At5g66520-like
779	110096	290.609	Chr1	G	C	27	TGCAGGAACATAAAACATGGTTTTAGCTAATACGCCACATTCTCCACCCGAATCCTTATTGCTATAGAAGGATCCTGTTCCAAGCCAATTAATCATGCTTATGATTACCACTGAAGGGAAAACATAAATG	gi|741241482|ref|NW_011551006.1|	641468	gene25766	putative disease resistance protein RGA3%2C transcript variant X2
780	110075	290.609	Chr1	C	A	6	TGCAGCTGTATGCACATGGCATGTTCATGGCATTAAAACTCCCCAGGTCAGCGCATTTAGATTAAGGCCCTTGACACCAGAGCACATTTGTGTAAGATCAGAAGATGCTAGCCACCAACAGGCAACTGCA	gi|741241482|ref|NW_011551006.1|	600492	intergenic	intergenic
781	308817	292.827	Chr1	G	A	46	TGCAGGTCTGATAACTGGTTTCTTACATTTTTTTCTCTCATGATTAATAAATTTATTTAAGTAATATTTATGTTAATTTTCATTCTCTTGTTCTGAACTTTAGGGCAGAGCACTCTTAAATGCAATTGGT	gi|741241872|ref|NW_011550616.1|	1676818	gene2126	alpha-1%2C4 glucan phosphorylase L isozyme%2C chloroplastic/amyloplastic
782	308739	292.827	Chr1	T	C	63	TGCAGACCAAGCCCTTCAAGTACAGTAGCCACTCTAGGCTCTATTTTAACCAGTGCTAGATATGTGGCTAGTCAAGCATGAAAGATGCTTCCATATATCATTGCATGACCCACGCAATGCTGACCAATAG	gi|741241872|ref|NW_011550616.1|	1469031	intergenic	intergenic
783	308646	293.448	Chr1	A	G	7	TGCAGAACAGTAATTCCAGTGGAGCTTCAAGGAAGTTGACAACACGAGTTCGCATGTATGTTGGATTATAATCGAACAGTGTACAAAACTGTTTGTTACAAAAGAAGAAACGTAGTTCATGTTAACGTAG	gi|741241872|ref|NW_011550616.1|	1032544	intergenic	intergenic
784	309135	295.118	Chr1	A	G	108	TGCAGTGTGGCTCATTCTTGTGTTTTGAAACATTGGATTTATACACCATCAATTCATCTACTCAACAAAGTAGTTGTGCTTAAAAAACTTGCCTAGCTCACTTTTCCAGTGCATAACTTATGTTTATGTA	gi|741241872|ref|NW_011550616.1|	627223	gene2086	probable protein S-acyltransferase 22
785	321977	295.118	Chr1	C	T	10	TGCAGCAAACGATCTTATGAAACCATCTTAGATGTTCCCCCTTCTTTATTTTTTGTTATTTGAAATTCCTAATGTTCCTTAAATAAACAGAGTTATATCTCTACTAGTTACACTTTAGCACAAGTTGCCT	gi|741241885|ref|NW_011550603.1|	947255	gene423	ATP-dependent zinc metalloprotease FTSH 9%2C chloroplastic/mitochondrial-like%2C transcript variant X2
786	309130	295.118	Chr1	G	A	54	TGCAGCTATTACTGTTGCATCAGGAAATCCTACAACAGAGTTTTGTTGTAGTAGATCTCATGCTGCGAGTGTTTGTGGAGATTTCTCTAAGATGCGCCTCTTGTTTTGCAGTAGGCTACTAATTGGTGTC	gi|741241872|ref|NW_011550616.1|	625519	gene2085	uncharacterized LOC105057757
787	321947	295.236	Chr1	C	T	30	TGCAGATTGAGTGGCTAACCAAGCTCTAGCTGGAGATATCTTTATTTTCACTGATCATTTGCATATGTATCCTACATTTCTTCGAATTCTGACTGCTGATGCATATTCGGTGGGATTTCCTGGATATGGC	gi|741241885|ref|NW_011550603.1|	837912	intergenic	intergenic
788	321988	295.318	Chr1	G	A	6	TGCAGGACTCAAACACCTCACAGGTGACAGTATTGATCACCATACTGAAAAATACTATGTGCATCTAGAAAGTAAAGTCACAAAAAATTCTATTAGATTATTAGTGTTGAGTGATTCAAACTTGACACAA	gi|741241885|ref|NW_011550603.1|	966510	gene424	probable polygalacturonase%2C transcript variant X1
789	309171	295.76	Chr1	T	C	14	TGCAGTTTGAAAATGCTTCACGCTTCGTGGATGGTATGTGTAAGTTTGAGGAATTTTATGATGACACTCAGATAGCTTTGGCTGTTGAACAATATTTAAAAAGAGATGAAGGTAGAACTGAGAAGCCCTT	gi|741241872|ref|NW_011550616.1|	698173	gene2088	uncharacterized LOC105057775
790	309172	295.76	Chr1	C	T	33	TGCAGCATTTGGGTCCCAATTGCACTGCCTACTGATGGAAAATAGTCTACAGGAAATTTAACGTGGAGAGGATAAGTAGTTAGATGAAGAAAAAGCAAAAGCATTTGATGTGATTATCATAACCAGATAA	gi|741241872|ref|NW_011550616.1|	698131	gene2088	uncharacterized LOC105057775
791	110135	298.712	Chr1	C	A	24	TGCAGCCTGCTAAATAAGGAAAGCAAAATCAGGAGTCACTTATGCCTCCTTTGCCCTCAAATGGCCATAAGATCCCCAAAGTTGAGCAAATAGCCCACCAGCACATAGCAGCTTCTGTAAAAACTAAAAA	gi|741241482|ref|NW_011551006.1|	719560	intergenic	intergenic
792	110014	299.09	Chr1	A	C	48	TGCAGACAGGTAGGCCTAGCCATTGCAAAAGCATTCTTTTTCATAAAATTACAACTCAAATAAACTCTTGAAGAGAGAAATAGAAGTACATCAACCAATCAAAAGAGTAAATTTATCATGGTGCATGAAT	gi|741241482|ref|NW_011551006.1|	319361	gene25759	probable inactive purple acid phosphatase 1
793	321321	299.09	Chr1	G	A	51	TGCAGATGCAAAAAAAAGTGAAAAAGAAAAAGAATGTGAATGCATGAAGGGTCGGCATGTTTATTAATTTCATAATTTTGTGACAATATTATGTTTCTCCACATTTGTAATGTTTGTTCCATCCATTATT	gi|741241885|ref|NW_011550603.1|	1049888	gene432	RNA polymerase sigma factor sigE%2C chloroplastic/mitochondrial%2C transcript variant X3
794	110011	299.09	Chr1	A	T	24	TGCAGTACCAATATGCAAATTACACAAGTCATGAGTATAGCAGGACCGGAAAAGGATCATTGAAGCTTCAACTGATCAATCAAAGAGCAGATTTCTCTTTTGCATTATTTTCTGGTGGTCTCTCAAATGT	gi|741241482|ref|NW_011551006.1|	317644	gene25759	probable inactive purple acid phosphatase 1
795	321997	299.09	Chr1	G	A	26	TGCAGTCCAAGCTTGCACAAACAAGGAGCAACCATCTGAAATCAAAGAGTCTTGACAAAGACGGAGGGAGACTACTTTTTATATAGGAAGTTGTGTTCATCTCAAAGGCACAAATAACCCAAAAAGGCAA	gi|741241885|ref|NW_011550603.1|	988334	intergenic	intergenic
796	308781	299.09	Chr1	A	T	20	TGCAGCTGCCATCACTACGTAGAGAATTCTCTCTCCACATGGCATCCGCCACCTTCTTGGTGCCTTCCATTCCCACGAGGCCGGCTTCAGCCACTGCCACCGCCGCCGCCGATGGAAGAGGAGATCGATC	gi|741241872|ref|NW_011550616.1|	1594246	gene2119	CLAVATA3/ESR (CLE)-related protein 9-like
797	321795	300.609	Chr1	A	T	77	TGCAGTGTTGTTTTGCAGACCTGGATCAACATCTTCTTTACATGGCTGGTAATTTTTACTTTGTATATAGGAGGTCAGGTTGTTATTTTGCTTACACTGACTTCTGCTCCTTGTACAATCTCTTTACGTT	gi|741241885|ref|NW_011550603.1|	458339	intergenic	intergenic
798	321899	300.609	Chr1	T	C	48	TGCAGAAACAGTAAATGGTCCTGGTATTAAACATCATTTTTGACATGTTAAAAGAAAAACCTCTAAATTCAGATGTCACTAACTCAGCTGCCAGGCTGCCTTCAGTCACACCAAATCATCATACCTAAAC	gi|741241885|ref|NW_011550603.1|	730347	gene414	60S ribosomal protein L35a-1
799	321781	300.609	Chr1	C	G	29	TGCAGATTTGTTTTTTTGTCTGAATTGACGGTGCTATAAGTGATTCTAATCTAGAGTGATTGAAATTTCTCTCTTCTAGGTGTGCCCTGATGGAAAAACTATTGAAGCTGAAGCTGCACATGGCACAGTA	gi|741241885|ref|NW_011550603.1|	432686	gene401	isocitrate dehydrogenase [NADP]
800	321780	300.609	Chr1	A	G	54	TGCAGCATGAAGTGTGTCTGCATAACCACCATGAAATAGACAGGGTTAAAGATACAAAATCGTCCAAAGCAACGGAAACTTTGACATTTACAGGTCCGCTGTGTTTCTTATAACTAAGCACCACTTTTAA	gi|741241885|ref|NW_011550603.1|	432764	gene401	isocitrate dehydrogenase [NADP]
801	321921	300.609	Chr1	C	G	29	TGCAGTTTTCTTAACAACTTATCTCAATCCTAAAGAAGCCTCGGGAGACCGACATATCGGTAAGTCGGTATCGGTCATAACCAGATATCTTATCGCTATCAACGAAAGAAAGAGGAGGGGGGTGACGACA	gi|741241885|ref|NW_011550603.1|	808426	gene418	probable protein phosphatase 2C 52%2C transcript variant X3
802	308874	303.15	Chr1	A	G	36	TGCAGCTATGCAGCGTTACAGGTTAGTTCACTTACAGCAACTAATTCAGTTGCCATCATCACTGACAAGAAACATCATGTTTTCTATGTTATCAGGGAGATGCTAGACTTTGTTATGCGCATTATGTTAA	gi|741241872|ref|NW_011550616.1|	1937022	gene2132	putative pre-mRNA-splicing factor ATP-dependent RNA helicase DHX16
803	309917	303.932	Chr1	T	C	42	TGCAGTTGGGATGATAAGGCCCTGATGTTTGATCATCAGCATCGGAAGAAAGCTATGGAGAAGCAGCAGCAAATCAGTTTAAGGTTGATTACCATGATCCTTGTTACTGGCCATCACAGTCATTTGCAAC	gi|741241873|ref|NW_011550615.1|	87172	intergenic	intergenic
804	110111	303.932	Chr1	T	A	40	TGCAGAAGAATCTTCAAGAGAACCGCTCGCAAAAATTCCAGCACGAGACAACAGCTCCTTGCACCATGGCACAGAAACCGTTGTTTGGATGGTTGGCAGGAGAATGAGTCGCAGATATGTTATTCTTTGC	gi|741241482|ref|NW_011551006.1|	677193	gene25767	LRR receptor-like serine/threonine-protein kinase RPK2%2C transcript variant X3
805	320692	305.973	Chr1	C	T	52	TGCAGCCCTCGAAGAGAAATCAGTCATAATTGGCGAAAGGAACAGAGTTGCCACTGAGGCGTTGCATAGAGCAATAGATAGCGGGAACAAGAGAATAGCAGTGCTGTATGGAGGTGGGCATATGCCAGAC	gi|741241883|ref|NW_011550605.1|	2857780	gene632	uncharacterized LOC105041506
806	320685	305.973	Chr1	C	T	39	TGCAGGATTCTGAGAATAATTTCACACCCTACAGACTTCATAATAAGGAGACACCTATGCCAAGGCCACTCTAATGAACAAGTTACTCTGTTTGCTGCATTTAACATCGAACTTTAGATGAGACCTAAGT	gi|741241883|ref|NW_011550605.1|	2853382	gene632	uncharacterized LOC105041506
807	309783	305.973	Chr1	A	G	65	TGCAGTAAAGTGATTTGAGCAGCAAAAGATAATTTTTTCTATTTTTCTAAATCCAATCAGCTAGATACTTTATCGAACTATGGTTGGAAAATCTATTCTTCGTGAAGGAGTAGCAAGCATCAAAGTTCAT	gi|741241873|ref|NW_011550615.1|	563913	intergenic	intergenic
808	309806	305.973	Chr1	G	A	60	TGCAGATGGATTTTACATTGCTGTTTAGGTCTATAAATGCATAGTTTCACAAAGATTGCATCTAATATTATACATGATGGATTTTAAGATTCATAGAGCATCGATGTATCTAAAGTTATTATTTTTCTTG	gi|741241873|ref|NW_011550615.1|	596391	gene2017	solute carrier family 25 member 44%2C transcript variant X1
809	309388	305.973	Chr1	C	T	51	TGCAGGACAAAGCCATAGTCTACAGGAAGCAAAATAATAAGGATGCAGTTTGTATTCTTGAATGAAACCTTGTCAGTTGCTGTGCTCAGTTTGTGACTAACATTTTTGAATCCTCTTGATTATGAAATTC	gi|741241873|ref|NW_011550615.1|	138538	gene2007	uncharacterized LOC105056951%2C transcript variant X1
810	309701	305.973	Chr1	T	C	65	TGCAGAGCTTGCATTCATTTGGACTTCCAGTAATTGATTTGATTACAAATGCAGCTGGATGAGTTAGCGAAAGACCTAAATTAACATCTATACCCTTGGTCACGTGGTCTTACAACCGACCAGCCAAATA	gi|741241873|ref|NW_011550615.1|	245563	intergenic	intergenic
811	309700	305.973	Chr1	T	A	10	TGCAGTCATATGAAATTTCAGAACTCGGCATACACCACAAGGATCCAATTCCAGCCCAGCCCATATTGTACCCAAACCTCTAGGCCTACCAAAAACCCGAACCGTGCTGTGCTCACTTGCTTCTTCCTCA	gi|741241873|ref|NW_011550615.1|	245633	intergenic	intergenic
812	309488	306.357	Chr1	A	G	8	TGCAGTTGGTTCATTTGCGAGATTATCATAAAAAACACTTACAGTGTAGCAGTCAGATCCTTCTTACATTATCTATAAAGAGTTATCAATAATGGGTGACACAGACGAGACCCTTACATTATCTATGATG	gi|741241873|ref|NW_011550615.1|	167449	gene2009	protein SPIRAL1-like 1
813	21216	306.451	Chr1	C	G	49	TGCAGCATTGTATAATGGCTATTTTAGCTATTATAATGGTTTGTGATTCACTTCTGCTACATTATTTAGAATATTTAGCAGCATGAAGGCATTGGCTAATCTGAATATGTTCCAGCAAATAATGTTACCA	gi|741230089|ref|NW_011562378.1|	3374	gene29197	GTP-binding protein At2g22870-like
814	310286	308.613	Chr1	A	G	26	TGCAGTATCCAATCTTATTGAAAATACTTTGGGCTATTTGTCTTACTTAATAATAAATACACTTTAGTTGCACCATAGCTGTGTTTTCTTTCTTAACTGGAATTTGAATGAACTTGTTAGAACAATGAAT	gi|741241874|ref|NW_011550614.1|	194173	intergenic	intergenic
815	309588	308.613	Chr1	G	A	31	TGCAGGTTTGTTCAGTTTGAAGATCCTCTCATTGCCAAAAGATTGCCTTTTCTCCTTGTCCTTGCAAACAGAATCATCTTTCTCATCAGGAAAACTAATTTTCTTATGATGATTCTTTGCAGGTTGTTCA	gi|741241873|ref|NW_011550615.1|	1968945	gene2066	serine/threonine-protein kinase Nek2%2C transcript variant X2
816	309976	308.976	Chr1	T	G	25	TGCAGCTTCATGAATAGAACACCATGCATATTCAAGACCATATTTATGGTAGTGGATAGGTTTAGCTCACTTCATCCCTTGTGGAAAGATGATGGATGCTTCACATGTGGTATATTTCTACTTCACAAAC	gi|741241874|ref|NW_011550614.1|	1125548	gene1914	light-inducible protein CPRF2-like%2C transcript variant X2
817	310090	309.752	Chr1	T	C	37	TGCAGGTAACAAAAGATCCTAACTTCAAAACATCGCCTCAGAAAAGTTAGAATAGAATGTATCTATATTGTGCAAGGGAGTGTCATCATTCATGGAGCAGTTTGCCGTTGACTTTCAAAATTTCAGCCAA	gi|741241874|ref|NW_011550614.1|	1375046	gene1926	putative uridine kinase C227.14%2C transcript variant X1
818	310169	309.752	Chr1	A	G	37	TGCAGAAATAAATAAAGCGAGTTACGCACGTCATATAGGCTCATTATGAGTGCAAAGGGCTTTGGTTATTACAACACTAACGACGGGAGAAAATAAGTTATATTACTTTAGTGTTTTTGTTGTGTTTAAA	gi|741241874|ref|NW_011550614.1|	1588474	intergenic	intergenic
819	321554	310.064	Chr1	C	T	44	TGCAGCAGCTGCAATTCTCGTTTCACAGGTACAGAGTTCATGGCTCAATTGCACTCGGTTATGTTCAGTGCCGTGATGCCGTGGAAGTTGGCTACAGAGTCGTAACAAGTTTGCACGTTAGATTGGCAAA	gi|741241885|ref|NW_011550603.1|	1614129	intergenic	intergenic
820	312004	313.206	Chr1	C	A	11	TGCAGAAACACTATATAGGTCATAAAATATGTGGACATTGGGTAGATCAAACGGGGTTCCATAAATAATAACACGACGTGATGTAATGCAACGGCTACTCATAATTTCAAATCATGAATGATACACGAAG	gi|741241876|ref|NW_011550612.1|	3825979	intergenic	intergenic
821	320704	313.206	Chr1	G	A	63	TGCAGTCATTATGTCTCAGCAGCCTCTTAGGACTGTCAGCAGAGGATGCCGTCATAGAATTTGGATTGTGAATGCCTGTGGAAATGGCTGGGACATCTAGGAGGGGGGAATAGAAGTTTGTTCTGGCTAG	gi|741241883|ref|NW_011550605.1|	2915110	intergenic	intergenic
822	320725	313.206	Chr1	T	C	20	TGCAGAGGATTTTCCAATATCTGTGTCGATTCATAATTTTTCAGTTAATATTGTAGAGTGTATGCTGTTCACCTCTGATCTTATTATCTTCCTGCAGGTTGACCTGACAGAGTATGTTGAGAAACATGAG	gi|741241883|ref|NW_011550605.1|	2968253	gene640	kinesin-13A-like
823	311694	313.206	Chr1	G	T	40	TGCAGAATACTATTTTTAGTCATTCTTTGGCATGGATCTTAATCACAGTTTATTCTCTTTTGCTGTTGAATATTTGCTGCCGATGAGGCTGGACATGATATCAGCAAAGATATTTTTCAAATGTGCTGGA	gi|741241876|ref|NW_011550612.1|	2974067	gene1771	uncharacterized LOC105055360
824	320901	313.206	Chr1	G	A	25	TGCAGCCGCACCATCTTCATCTACGGTTTCCTACATAATAATATCATCTATCAGCTAAGCACAGCACTATATTATTCACACCTTACAAGTCCGTTGTAAAGATAAGGTGTACCTTTCCTGATTCAACATT	gi|741241883|ref|NW_011550605.1|	3508108	gene663	uncharacterized LOC105041713%2C transcript variant X3
825	320932	313.206	Chr1	A	G	61	TGCAGAAGTTGGTAATAAATCAACTTGCAATACTGCTACACATGCCATAAAAGAAGAGCCAGCACAAATGGGTCACATGATACGAAACTGCAAGCTGCCTTATAAAGTTGAAAAATTTGACACATTCATT	gi|741241883|ref|NW_011550605.1|	3555802	gene666	uncharacterized LOC105041748
826	311595	313.206	Chr1	G	A	46	TGCAGCACAAGATTTTCTGTTGGAGATTGGTGAAGCCATTTAGCCGGTAATATTTGTTTACCTAGCTGTAGCAACTAGCAAGTGTGGACCATAACGGTTGAAGGGGTCATGAGTTCCCAAGTAGCTTGTA	gi|741241876|ref|NW_011550612.1|	2702418	intergenic	intergenic
827	320748	313.206	Chr1	C	T	65	TGCAGTTGTTTATTGGACATATTGCACTCTTGTATCTTTGGTTTCATGCTGTAGTGTCTGGTTTCTTCGTTGTGACAGCTTTTCTGAACATTGGTAAGTTATCATTGTAGCTGGTGTTACAAACCTTTTC	gi|741241883|ref|NW_011550605.1|	3017011	gene643	protein SGT1 homolog
828	320749	313.206	Chr1	G	A	52	TGCAGAAACAAACCCATTTTATCCTCGAATGCGGTCATTATGAAATTTACCGGCACTTGACTCCCACATGGGTTGTACAAATGGAACTGCCACAACATTGGAATAGTAATGACGTCAATGCTCCCATTTT	gi|741241883|ref|NW_011550605.1|	3016899	gene643	protein SGT1 homolog
829	8838	313.206	Chr1	A	C	21	TGCAGTGGCTGGAGCCTCCTACATTGGGATGCTCTTTTTTATATTAGGTCAATAAACATCGAGTCAGTGTTAGAATTTTGTTTTGAATTCAATCAATAAAATATAAACAGAATTCATGCGCAATGCTAAT	gi|741214554|ref|NW_011577908.1|	837	intergenic	intergenic
830	8837	313.212	Chr1	A	G	29	TGCAGGGTCTAAAGGGGGTTATAGATGTACATCGTCTTATCCCCATGTACGAAGAGGTTGTTTCCATGTTTCAACCTATAACACCCATATCATAGTTGAGCAACCTTACCACTGTGTTAAGGCCCGTCCT	gi|741214554|ref|NW_011577908.1|	882	intergenic	intergenic
831	312053	313.218	Chr1	T	C	20	TGCAGTAGTATGAAATGTGTTCTATTTTCGTGCCAAATTAGCGCATAATAGCTATTTTCATGCTATTAGCACATAGTGAATGTTGCAATTATCCATAGCTAATCCTATGTGTCTGCTTCCTAGTTTATCA	gi|741241876|ref|NW_011550612.1|	3968488	gene1817	serine/threonine-protein phosphatase PP2A-3 catalytic subunit%2C transcript variant X1
832	312270	313.218	Chr1	A	G	43	TGCAGCAAGATCTCACATTTGTCTAATGCTACCAATACTAGTGGTCCATCTCCAGCTCCTATAATTGTTAGTACCTGCTCCAGTAGAAGCTCGTCTAAACTTGGTATAACCACACTCCTGTCCATTGGTA	gi|741241876|ref|NW_011550612.1|	4452396	gene1838	probable leucine-rich repeat receptor-like protein kinase At1g68400
833	320889	313.69	Chr1	T	C	35	TGCAGTAGCCATCCATTCATTTTAGAATTAGGAATAGGGATAGCGACAGGGTAGGGTATCCATGAAATTTGCCCTCCCAACTCGTTTAAAATCTTACCACCAAAACCCGTCCCAAAAATTATCCAAAAAT	gi|741241883|ref|NW_011550605.1|	3487790	intergenic	intergenic
834	320635	314.675	Chr1	G	A	76	TGCAGGCAAAGATATTAAAAGCTAATCAACAAGTTTTTTTACCATAATTAATTAACTTGATCAGAAAGATCAGCCGATATCAATTGTCCATTAGCTGAGGGAAGATTGTACACCATTGACAAGTGGATAT	gi|741241883|ref|NW_011550605.1|	2700223	intergenic	intergenic
835	313	314.675	Chr1	C	T	43	TGCAGCCATGAAGGAGATGACGTGGAGGTGGCATGAATCTGGCCTCTTCATCCAAACGTACGAGGATTATCTTACATTCGCCGAGAAGAAGAATAAAGAAGTCAAAAAAGACGACGGCCTCACTCATATT	gi|741201265|ref|NW_011590523.1|	164	intergenic	intergenic
836	20403	315.169	Chr1	G	T	6	TGCAGGCTAGCTTTCCTTACCAAGTAGTCAATAGTTTAGTCAAATTGAAGGATGCCTCCTTCAAAAGGGCTTGGTATTATCTTATTTCATGTGTGCACGGGCCCAATATGTGGTCCAATTGTGCACATTA	gi|741229135|ref|NW_011563327.1|	1560	intergenic	intergenic
837	320516	315.66	Chr1	T	C	26	TGCAGGAGGAGAATTATTGCATGAATCAGGTCAAAGTAGACCACCGCAAATCTTGGAGAAAATGCACGGTGGATAACACACAATCAAAAATTCACGTGGCGTGTTATCGATTTGGTGGGATCCATTTGGA	gi|741241883|ref|NW_011550605.1|	2323768	intergenic	intergenic
838	311598	315.66	Chr1	A	G	24	TGCAGGTTTTAGAATGAAGACCCATCCCCACTGTCAACTTTAAACAGATTGGGTAAAACCCACTCCATTAGCATCAAGTCAGGCTGGGTACTTGACGAGGCGGAGTAAATTGCCACCTCTACTCCATTCT	gi|741241876|ref|NW_011550612.1|	2705877	gene1763	uncharacterized LOC105054054
839	320487	315.66	Chr1	C	T	10	TGCAGTATACGGGCTTTTACTGGTGGTGGGGTGGTGGTCTGGTTGATATTGTCCAGGCTTTCCGAGTCCCACAAATCCAGTGGGATCACCCAAACAGGCCTTTATTGGGAATAGCCAGCTAATAATTTCC	gi|741241883|ref|NW_011550605.1|	2283238	gene606	transcription elongation factor 1 homolog%2C transcript variant X1
840	320371	315.66	Chr1	C	T	17	TGCAGGTCACCATGCCCAAGATTAAAATTAACCATCTCCAAACTGATGTTCCAAACTTAGAATTAACTCAACGTTGCCAGCAAACTTAAAAATGTCACATACTAATTGTAAGATCTGGTAATGCTAGGAA	gi|741241883|ref|NW_011550605.1|	2031748	gene596	subtilisin-like protease SBT5.3%2C transcript variant X2
841	320599	315.66	Chr1	A	G	35	TGCAGCAGGAGAGGAAGTGGCGGGCATAGTCGAAAGTGTGGAAGCCAATGAGGTCACAGTTGAGCAGCGCCTTGAGAATCTCCTCGCGGACGGGGAGCGTCCGATAGATCTCCGACGAAGGGAACGGGCT	gi|741241883|ref|NW_011550605.1|	2628406	gene618	probable alpha%2Calpha-trehalose-phosphate synthase [UDP-forming] 7
842	320522	315.66	Chr1	A	C	21	TGCAGCTGCAACACCACCACAAAAATATGCCACGTGGTTAGCATGTACGCTCGTTTGCTTGGAAAAGATCTCTCATTTTCACTGCTGTCTATCTAATCCTTTGTGGAAAATTAACTCAAAAATCTGTTGA	gi|741241883|ref|NW_011550605.1|	2332615	gene610	probable LRR receptor-like serine/threonine-protein kinase At1g53440%2C transcript variant X1
843	320380	315.66	Chr1	T	C	92	TGCAGGTGTTAAGCCCTTGAAAGTAATATCAAGCTGAGGAAATCGAAACATTTTGCTTTGGTAATTAAAACTATTTAGCTCCAACATCCTATATGATTTGCTAAGAATTTAGTCTTTAATAAACTAGCAA	gi|741241883|ref|NW_011550605.1|	2049067	gene597	alpha%2Calpha-trehalose-phosphate synthase [UDP-forming] 1-like%2C transcript variant X6
844	320424	316.235	Chr1	C	T	10	TGCAGGGCTCATCATCTCCACCATTTTTTTCCGCTCTTCTGGGTCAGTTGAGCTTATATAACCCCCAATCTTAACATATCTCCGCACATAATTTTCATAGATGTAGGCAGCTCCATTAAAGATCGGTAGC	gi|741241883|ref|NW_011550605.1|	2154634	gene598	HVA22-like protein f
845	320425	316.235	Chr1	G	T	58	TGCAGCTAAAAATTTGGTGGTGCAATACATTGAAAAACATGGACCAGAAGCTTTTGCGAGGGTCATCAAAGCGGTAAGTAGGAGATCAAAGTGTGGAATGCCTTTCAGCCTGAAAGCATAAGAGATGAGC	gi|741241883|ref|NW_011550605.1|	2154571	gene598	HVA22-like protein f
846	311725	316.973	Chr1	T	C	11	TGCAGAATTCCAGAGCGTCGATTTGTTTGGCTACTAATATGGGTAGCCATATGGTGTAGGTCATCTCTGGACAAAGAGAGTCCACTGTTTTGGTGATGTCTAAATCTGAACCCTAATAATATTCTGGTTG	gi|741241876|ref|NW_011550612.1|	3070403	intergenic	intergenic
847	320346	317.375	Chr1	T	C	22	TGCAGTGTTAGTGAATGAATGTAGGAAGGCTGTAATGCAGTATTGATAATCATTTGCAAGGTTACAACTGTCCATTGATGTAGATTACAAGTTTATGGAGGATCAGCATATCCCATATCTTATTGTTGCT	gi|741241883|ref|NW_011550605.1|	1973152	intergenic	intergenic
848	20078	318.468	Chr1	C	T	13	TGCAGCTTTAAGCACTTGGACTGTGTCTGGTGTCAGTCCCGTGACACCGGATATAAACTGCTTAAGTTCATTACCATAACATGAATGAAGGGTAGCAACAGCAACGCCTGCAGCCAGAGGATGCCACTTC	gi|741228781|ref|NW_011563681.1|	2931	intergenic	intergenic
849	311357	318.469	Chr1	T	C	43	TGCAGAATTAACTGAGTGAAACACTTTGGTTTTAACCCTCTTCATTACAGCATTAAATTTTGGTTCCCAAATAAGTTGAAGTATTTATATGGTTGACTATTTCTTATGGTGTATCTGACATCACCTTGTT	gi|741241876|ref|NW_011550612.1|	2122398	gene1730	peptidyl-prolyl cis-trans isomerase FKBP16-4%2C chloroplastic%2C transcript variant X2
850	321277	318.47	Chr1	A	G	16	TGCAGCAAAACATACACGATTCAGAAAACTCATGTAACGTTGCCTTCATATGACCAGCGTGGTGGGTTTTTTTCCTGCATAATTTATAACCTTGTATTATCTTCTTATAGAAGCATCGAAAAACTTGAAG	gi|741241883|ref|NW_011550605.1|	939378	gene528	MMS19 nucleotide excision repair protein homolog%2C transcript variant X2
851	319965	318.47	Chr1	A	G	11	TGCAGAGAAAAGGATTATAGAGAGGTATGGTGCTATTTTGGATAGGACTGTGAAGCTGGGGATCAAACAAGGCATTGCAAAAGGCCTAGCTGTAGGGTGTACCGGCCTCTCCTTCACCATATGGGCTTTT	gi|741241883|ref|NW_011550605.1|	1134151	gene536	putative ABC transporter B family member 8
852	320023	318.47	Chr1	A	G	65	TGCAGTTCACAAAGGATATCAGTTCTCAGAAGTCCAGAAATACATTCCGCATTACTGTCGGTTCAGATTCAGGTACGAGATGACAAATTTAAAGTTTTACTACCAGAATGCAAAAAACAGAGAACTGATT	gi|741241883|ref|NW_011550605.1|	1222036	gene544	uncharacterized LOC105040627%2C transcript variant X2
853	321300	318.47	Chr1	A	G	50	TGCAGGATTCTTGGATTGGGCTGCCAATTTAAGCATGTCTTTGTCAATCAAACATCTCCCGGTCCAAATTCTACAGCTTAAAGGTTGGGATTTGCACAGGTTGCAAAATTTTTAACCCAATTTTAAGTGA	gi|741241883|ref|NW_011550605.1|	996997	intergenic	intergenic
854	312215	318.47	Chr1	C	T	42	TGCAGGTAGAATGACCAAATTGCCCTTGGTCAGCTTGGCCCCTAACCCAACCAAGCAAGTTTTTTAAAAAATCTTAGTAGATATGAAAAATTTTAAGGTCTAATTAGTGTTATCACATGCAATACAAAGC	gi|741241876|ref|NW_011550612.1|	4347669	intergenic	intergenic
855	311650	318.47	Chr1	T	C	15	TGCAGATGGCTATTCGAGGATCCAATATCTTGTTACAGATGAAATGAAGATTTTGAGCCTTTAGGCCCAAACACATGCATTCTTGAATGCAAAGGCATGTACACAGATGCATGTTTTATGCATGCATTTG	gi|741241876|ref|NW_011550612.1|	2857677	gene1768	uncharacterized LOC105054088%2C transcript variant X2
856	320029	318.47	Chr1	T	A	11	TGCAGATAACTATCCCCAAAAATATATAATATTCTACATCTAAAATGTTGAGGCACTTAAGAATTCTACATCTTGATGCTAGGTCAATAATTTACCTAAGCCAAGATCAACAAGAAACAGTTTTTTCTCT	gi|741241883|ref|NW_011550605.1|	1227221	gene544	uncharacterized LOC105040627%2C transcript variant X2
857	311396	318.47	Chr1	G	A	38	TGCAGATATTGGCTAGGTATTTCCATAGTTTTTTTCCGTTTTGAGAGGCGAGAGGGTTCAGATCAACTGAAATCACATAGTATATCAGAATTTGATGATCTTGATTACATCTTTCTGCTTTCTAAGTCAC	gi|741241876|ref|NW_011550612.1|	2168281	gene1734	E3 ubiquitin-protein ligase UPL7
858	320142	318.47	Chr1	A	G	7	TGCAGAACTTCAACAACACTGGTATGTAAATGGAGTAGCGAACCTAGCATGAATCTGCCTTCAAATTGTGTGTTTATGACAGGAAGTGTTTTCATTCTTCAAGCTGATTAGTTTGAAATTTTTATTGCAG	gi|741241883|ref|NW_011550605.1|	1415189	intergenic	intergenic
859	311382	318.47	Chr1	T	C	51	TGCAGTCCAAGCAACCAATAAATCAGTGCATTTTGTATACATGGCACATACGACCAGCTATGAGAGTATTGTAATCAGCCCTAATACGCATGTGTAAAAAGTTTACGCTGTCTATTATGCTTATATGACG	gi|741241876|ref|NW_011550612.1|	2149200	gene1733	GDSL esterase/lipase At5g03810-like
860	311900	318.934	Chr1	G	T	38	TGCAGGGGCTGAAGACGGTCGACGGCGAGGACCCGCCTAGGATCCTCCACTTCAACCCCCGGTTGAAGGGGGACTGGAGCGGGAAGCCGGTGATAGAGCAGAACACTTGCTACCGCATGCAATGGGGTGC	gi|741241876|ref|NW_011550612.1|	3531142	gene1797	probable beta-1%2C3-galactosyltransferase 19
861	311747	318.934	Chr1	T	A	17	TGCAGCCTCATTAACAAAAATCTTAAAAGGTTCTACAAAGTCTTTGAAGATACAAAAATGAGCAGTTACACCCTGATCCAAAAACATAGACAAACCAAGTAATTACAGCAACGCAGGCGAAGACCAAAAT	gi|741241876|ref|NW_011550612.1|	3098700	gene1777	uncharacterized LOC105054168
862	311834	318.934	Chr1	G	A	34	TGCAGAGGGAAACCTAACACGTCATGTTGAGGGAGGAGAGACAGTTAGACTGAAAATTGCTCTGGAGTTGGAAGCTGAAACGTCAAGTGAGTGCTGGCCAACCAGTTGGCCACTATGTTGGCCTCTCGAT	gi|741241876|ref|NW_011550612.1|	3375283	intergenic	intergenic
863	311873	318.934	Chr1	G	T	10	TGCAGCTTCGTGAGATCCATCTCGAATGATGGCCCGAGGCTGACCGGCGCGTAGATGCAGCACGTCGAGATCGGCGCGTTGAAGAGAGAAATGGCCGGGCAGGAGTAAAGAAGGGAGCAGATGGGTGCAT	gi|741241876|ref|NW_011550612.1|	3482181	gene1794	wall-associated receptor kinase-like 20
864	311338	318.934	Chr1	T	C	11	TGCAGTAATGTGAAATCACATCTTTTGAATGCTTCAGTTAAAGTATCATGACTCTGGGAGGGAGAAGATGTGCAGTCCTATTGTGGGTCAGTGGAACATGATCAACAAGGTGATCCAAGTTTTTCTTGTT	gi|741241876|ref|NW_011550612.1|	2046796	gene1727	protein argonaute MEL1-like%2C transcript variant X2
865	311812	318.934	Chr1	C	G	51	TGCAGAATTCAGTACTATGTAACTACTTTAAAAATACTGGAAAGTGTACAGGACCCAAGCATGTCAAATGCTAGAGAAATGCATACCTCAACCTGACGTTGTAATGCCTGGATGTAATTAATTATCTCAT	gi|741241876|ref|NW_011550612.1|	3289123	gene1786	transcription factor bHLH79-like%2C transcript variant X2
866	311643	319.864	Chr1	A	G	116	TGCAGATGCAAGCTTCTGAAAGTCATCCTGAGCTGTTTTCTCAAGGCTTTCAACATGAAATACCCGCTGACAATGATCAAAGAATTAGAGTGAAAAAGATATTAATACCCTAAAAGTAATGATCAAGCAA	gi|741241876|ref|NW_011550612.1|	2837981	gene1766	plasma membrane ATPase 3
867	320298	319.865	Chr1	A	G	27	TGCAGGCTTTTCCTGGCGAAGTCGCCATTGCCGGGCTGCGATGTGCCAGCACCAGGCAAATGGAGGGGATTTCCTCTCAGATTCGAGAGAAACATTACGGTGGGTTCCACTCAACAAGCCCTCTACACCG	gi|741241883|ref|NW_011550605.1|	1854892	intergenic	intergenic
868	311501	319.865	Chr1	T	A	38	TGCAGGCGGAGGAGTGTTTCAGTTCTAGGGCATCACTAGCATCACAGGGCAGGCAATGCCACCAACCTCTTATGGAGTGAAAACCTTGCTTCAAAAGCTGTCAAGCCTTGATTAGGTCTCTTGAATGCAT	gi|741241876|ref|NW_011550612.1|	2435626	intergenic	intergenic
869	310577	319.865	Chr1	C	A	46	TGCAGAACAATCCCCCTTGAGAATTAAAATCCGATCATTGTTCACCGGAACAGCTGAGTGGCCTTTAGATGGCATTGGTTTTGTACCCAATATCATAGGAATCAACCTGCCAGTTCAACCAAAAATTAGA	gi|741241874|ref|NW_011550614.1|	2820149	gene1983	guanylate kinase 1-like%2C transcript variant X2
870	320100	319.865	Chr1	C	T	10	TGCAGTTACCGTTCATATCGTTTGCAAGTACAAGTGCTTAGCAGGTTTGGATAGTTAGCACAACAAAGAAGCATAAAGATTGTATGTTAAAAAGAGCACCAGATCATGAAGAATTTCTGCAGAATTTAAC	gi|741241883|ref|NW_011550605.1|	1337385	gene551	uncharacterized LOC105040736
871	311635	319.865	Chr1	T	C	101	TGCAGGTATTACCAGAGTTCTTGCAAGTTGAAGCTTTTGCCAAATTGAGCAGTGCCATTGGAAAGGTATTTTGTATATGCATTTTATGGAAGTTATTATACGATATCTTGCTGCTCATGGCAGTGTATAC	gi|741241876|ref|NW_011550612.1|	2811787	gene1765	vacuolar protein sorting-associated protein 35B-like
872	311414	319.865	Chr1	T	C	16	TGCAGATTACATTTGTAGGTCTAGCATGTATTGTGCAAAAATTATACTTTGTCCATAATTAAAGGTATAATATAGATATCCGACACAATAAAGTCAGACGTCATAGCGTGACTTCCCACTTGTTCCAATC	gi|741241876|ref|NW_011550612.1|	2229186	intergenic	intergenic
873	311477	319.865	Chr1	T	C	99	TGCAGTAAATCCTATTCCAAGACAGTGTACCAATCAGTTAAAACCCTTGTCCTCCCTTTATTAACTCTTTCCCATCCTCTGTTTTGAGGACTTTAATCTAATCAACACGAGAATTGACTCCATAAACAAA	gi|741241876|ref|NW_011550612.1|	2358505	intergenic	intergenic
874	319974	319.865	Chr1	A	G	20	NNNNNTGTCTTGGATTCAAATGGGCTACAAAAGCGCACAGCCAGGCTCCCAAACTCGACCCAGCCGTAGCTTAGAGCCTTTAGACGCGCAGTGTGGGATGGTGATATTAGCTTCGAAAGGATCGCGTATG	gi|741241883|ref|NW_011550605.1|	1173283	gene541	pleiotropic drug resistance protein 12-like
875	311869	319.865	Chr1	A	G	57	TGCAGAGGTAAATAATTGGTGATTCACCTTTTACCCAATCAAAATGTCTCTCCCTTGTAACAGCATCATGGATCAATTGCAGGGTGCAGCTTCTCAATACAAAGATGAAACTTGGTCTGACTGTGCAACT	gi|741241876|ref|NW_011550612.1|	3468771	gene1793	probable prolyl 4-hydroxylase 7
876	311789	319.865	Chr1	G	A	39	TGCAGGTTTCACAGAGCGAAGCCGATTATTATTGATCCAGGTTTGTACATGTTGAAGAAAGCTGATGTCTTTTATATTCCACAGAGGAGGAGCGTACCGACTGCATTCAAACTCTTCACAGGTCAGGGTT	gi|741241876|ref|NW_011550612.1|	3260393	gene1784	xylosyltransferase 1-like
877	321106	320.066	Chr1	T	C	112	TGCAGATAGGTTCAACAGAATGGGTTGAAGAGAACAGGGAGATGTTAGCTTCAAGAGCTGTTGCTTATCTGAATGTTGATTGTGCAGTCTCTGGTCCTGGATTCCAAGCCTTTGCAACTCCGCAACTTGA	gi|741241883|ref|NW_011550605.1|	549382	gene511	probable glutamate carboxypeptidase 2
878	320368	320.291	Chr1	T	G	20	TGCAGAGAATGCATAGTTTTAGTAATTAAAGTTTTAAGTTTGACTATCTGATTGATAATGTTTTCGATGGTACAAAGAGCCGAAGTGTCTAATTACTGCAAATAGCACTGGTAGGTAACAATATGCATCC	gi|741241883|ref|NW_011550605.1|	2030662	gene596	subtilisin-like protease SBT5.3%2C transcript variant X2
879	312755	321.623	Chr1	T	C	15	TGCAGGTCCTGCCTTTCAGAAGGCAAGAGTTCCGTAGGCGATTGATCATTGGACCCTTGAGGATTCAAAGACATCCCATCAGCCTTTGATACTGCATTGTTATTTTTGGTATCCGTAGCACCGGCAGAAT	gi|741241876|ref|NW_011550612.1|	958864	gene1682	BEL1-like homeodomain protein 7%2C transcript variant X3
880	312732	321.623	Chr1	G	A	45	TGCAGAGTCTCGCTACACTAGGAACTTAGGTTATGTTTGTTTACAGAAAGTTAAACTTTAGAATGGGAATGGGTATGAGTAACTCCAATTCTAATTACTTGACGAGGAGGGTCTCATTTCTATTTTGATC	gi|741241876|ref|NW_011550612.1|	921001	intergenic	intergenic
881	312709	321.623	Chr1	A	C	9	TGCAGGCCATCAAACCAGTTTCTTCAAATATCATCTAGATAAATTAGTACTCTAATTCAGCAGTCATGTTTCCCTCTTGCCATATGACAGCACCTAAATCCTTCAAAATATGAATAGCAACATGGGATCT	gi|741241876|ref|NW_011550612.1|	902552	gene1677	HAUS augmin-like complex subunit 3%2C transcript variant X1
882	312708	321.623	Chr1	A	G	28	TGCAGTTCCTAGTGAGCTGGTCATCAAATCAATCTGGATGTGTCAAGTTTGGTTTTTTTAGGAAGTGATGTACATTAGCCTATGGACTGAATTACCTCCATCTCCACCAAAAAGGAAAAAGTATACAAGG	gi|741241876|ref|NW_011550612.1|	902584	gene1677	HAUS augmin-like complex subunit 3%2C transcript variant X1
883	312582	321.623	Chr1	T	A	8	TGCAGTTTGTTTGAATGTGATGCACATGGTGAGAGGTGGGCATGTCCAATCAGCAGGCTATTTAATTAGGTCTCTGACATTTGTCCCCTAAGGGGTTAGATGTATAGTACTTAGAATCCAATTGGACATT	gi|741241876|ref|NW_011550612.1|	572925	intergenic	intergenic
884	312692	321.972	Chr1	T	A	102	TGCAGGTAATTGGCCTAGCTAATCTATTGTATAATACAATCACTGTGGCCGACCTTTACTGCCTGACAACTTTCTTCTACTATCTGACGGCGTAATACTGCTTCTGTTGGCATATATTTGCTTTAGTGGA	gi|741241876|ref|NW_011550612.1|	830626	gene1676	MATH domain-containing protein At5g43560-like%2C transcript variant X3
885	320235	321.972	Chr1	A	G	29	TGCAGCATGGTAAAAGGAAAGGCAAGCCATGGTACAGGTGATCAATGGGATGTCTTGGCAAGCCACCCTTAAAATAATAGAAAAGCAGATAAAAGCCAGAAATGGAAGTCAACGCTATAACTATTGATTG	gi|741241883|ref|NW_011550605.1|	1695094	gene573	uncharacterized LOC105040886
886	312768	321.972	Chr1	G	T	10	TGCAGATTTTTCATTGCATATCCTCGTCCAACTATGAAACTATGGCTGCCTGGATGGATTTCGGAGGGATTTTATATAATTCTATAGTATGCTGGTCTCTGATAAATGATTGTCGGCTGGTTGGAATATG	gi|741241876|ref|NW_011550612.1|	980107	intergenic	intergenic
887	321268	321.972	Chr1	T	C	7	TGCAGTTGGAGGTGCTAAGACGATTGAGGGATGGGATCCCAGGTTGAGCACTCCGATAAAGTCAAGTCGGAAAGCTTTGTTTGTAGTCTCTCTTTCAGTTCAGGTCTTGAATCATTTGGCAACATTTGGG	gi|741241883|ref|NW_011550605.1|	932465	gene528	MMS19 nucleotide excision repair protein homolog%2C transcript variant X2
888	320007	321.972	Chr1	A	G	8	TGCAGTAATCTAATGCAGTGCCTTTATGGAGAACATGACTTGCCCAGAGTTGGGTGCATGGAAGTTGCCCAGCGTGCTTTGGACTTCATGAAGATGATGCCCATGCTAGTGATCTAGCATTCATTGTCGG	gi|741241883|ref|NW_011550605.1|	1207487	intergenic	intergenic
889	312635	321.972	Chr1	C	T	18	TGCAGTTAATTTGGCTGCTGCACTTGCGAAAACATGTCAGCTCAAGGTGGGTTTACTGGATGCTGATATATATGGGCCATCTATTCCTACAATGATGAATCTACGTGGAAAGCCAGAAGTGAGTGAAGGT	gi|741241876|ref|NW_011550612.1|	667649	gene1670	iron-sulfur protein NUBPL%2C transcript variant X2
890	319990	321.972	Chr1	C	T	36	TGCAGCACTAGGTTGTGTTTTTGTTTTCCTCATCACGTAGACATTTCTGCTTAACAGCATATGGTTTGGGTTGGATTGGTTTGAATTTATTTTCTGAAAATTTAAATCCAAAATGGATCAAATTTTTTTT	gi|741241883|ref|NW_011550605.1|	1184126	intergenic	intergenic
891	312744	321.972	Chr1	C	T	9	TGCAGCAGCGCCTATCTTTTGATATTATTAATAAGAATAAACAATATCTCTTCTGAAATCTCCATCTGCACTTATGTTTAAAGTATAAGTGATTAGTGATTATTCTTGTATCAAGCTAGTTCATATGCAT	gi|741241876|ref|NW_011550612.1|	939117	gene1680	SNF2 domain-containing protein CLASSY 3-like
892	319949	321.972	Chr1	T	C	68	TGCAGTGTCCTTATCACAGCAGACCAAAATCATGCCCAAGAAATGGATTAATAATTGACATCTTATATATTAGGAGACACATCTCAATTATCGGAGCCTTCTAACTTCAAAATGAGTTCAATGAGTTGTA	gi|741241883|ref|NW_011550605.1|	1116002	intergenic	intergenic
893	320055	321.972	Chr1	A	T	15	TGCAGTTCTGCTCGATTCAGACCAGTTCGGACTGGATTCCAAACTAAACCAGCAAAAAGACCCAATTTTGCACCGATTCAATTTCAATATTGCTCAAATGGGGCTGTTCAGATTAGTTTGGCAAACCTTT	gi|741241883|ref|NW_011550605.1|	1253029	gene545	golgin-84-like%2C transcript variant X2
894	321253	321.972	Chr1	C	T	34	TGCAGTGTAAATTTTAGACTGGGTTGCTTAAACCATTATTAGATGTCAATGTATAATTTTTCCTTACAAGTGTTCAGTATTCTTTTTTTAGTGGTAAAATTAATTTGAGCTTTAAATCATATGCGGCCTT	gi|741241883|ref|NW_011550605.1|	900134	gene527	uncharacterized LOC105040446
895	320540	321.972	Chr1	A	T	128	TGCAGATTTGCATCTCTCCTAAAATATACGAGAAGCTTTAGAAACCACCGAAACTCTCTCTAATAGCCAAAGATCTCTTAGTAATGGGTGTAATTGAGGAGCACATAACCTTTTTGAACTATTGATCAAG	gi|741241883|ref|NW_011550605.1|	235456	intergenic	intergenic
896	321071	321.972	Chr1	T	C	118	TGCAGGCCAAACATCGCTCTCATTTTGGAAAAGCATGGGATGCATGGTACGTTGGTCTGAGCACACCCTTCCAAGCTGACAGTGCATGCATGATATGCATCTGTGTGCTCTGAAGACTCGCAATACAGCG	gi|741241883|ref|NW_011550605.1|	462677	intergenic	intergenic
897	321297	321.972	Chr1	G	A	16	TGCAGCTTTTCCAACGGTTTGACATTTAAAAGGAACCAAAAATTTCAATCCTAGAGTAGTGATCCATATTTCAAATGCTTGGTTAATAGCTAAGTATAATGCTTCCACTGGGAGAAATCCACATATGTTG	gi|741241883|ref|NW_011550605.1|	992057	gene531	NADP-dependent malic enzyme%2C transcript variant X1
898	312754	321.972	Chr1	C	T	52	TGCAGGTTGATAGGAGATATAAACAGTATTACCATCAGATGCAAATAGTAGTGTCATCTTTTGATGGAGTAGCAGGGTGTGGATCTGCCAAACCATACACTGCACTTGCCCTTAAAACAATTTCTAGACA	gi|741241876|ref|NW_011550612.1|	956742	gene1682	BEL1-like homeodomain protein 7%2C transcript variant X3
899	320232	321.972	Chr1	C	T	48	TGCAGGCTTCTAACAATACTTTATTGCAACTCATAGTTTATTCCTCGCTGCAAGTTTGAGCCTAGCCTATACTTCATTGGATGATACTGTTATTATATTACATTTATATGCCATGTTATGTTAGAATTCA	gi|741241883|ref|NW_011550605.1|	1694008	gene573	uncharacterized LOC105040886
900	320033	321.972	Chr1	C	A	28	TGCAGAAGCCTTACACAAAATTTGCCTCTTCTACCAACCAAATATATCAAGCAGGAATCAAAAACTGCAATTTTGGTTGTGTCTTGACTAATTTGATGCTGATCTAGATCAAATTTCACTTTATGAGATG	gi|741241883|ref|NW_011550605.1|	1228607	gene544	uncharacterized LOC105040627%2C transcript variant X2
901	319986	321.972	Chr1	G	A	10	TGCAGCACCGTGGTGCACAATAATGTCATATTCCAGCTAAGGATAAAATCCATTGATGGAACAGATGTGGCAAGATTTAGCAACACAAGGACATGCCTCTTTTGGGCAATCCTCCAAAACATTGTTCCAA	gi|741241883|ref|NW_011550605.1|	1181435	gene541	pleiotropic drug resistance protein 12-like
902	312751	321.972	Chr1	G	A	27	TGCAGACCCAATGTGAGAGACACCCCGCCATGCCCGTACCTCCCCAACTCGGCCATCGGATAAGCCACAAGCCTCCTGCCTCCGTCGGACTTTTGGGCAATAGCATCGTGGAGGAGGCCGCAGTCCCCTC	gi|741241876|ref|NW_011550612.1|	955339	gene1682	BEL1-like homeodomain protein 7%2C transcript variant X3
903	320109	321.986	Chr1	C	T	17	TGCAGTATCAATGAATCTACTGATGACTCTTCAAAGGGTATATAGGCCTTGTTGACTAAAGAATTAACTAGTAGAAGTTAGTGCATTGATCTGACATAAAGGGCATACAAGAGCTCTCTAGGGGCTTGAA	gi|741241883|ref|NW_011550605.1|	1345924	gene551	uncharacterized LOC105040736
904	319557	338.338	Chr1	A	T	42	TGCAGTCATGGCAGCTCCGACACAAATAAAGACGAAAAGGAACGTGAGGATGGTCTCAGCCAACACGGCGCGGATGCAATCCGGCTCCCTGACCTCCTCCCGGCTTCCCACCGCGATCTTCGCCATTATT	gi|741241882|ref|NW_011550606.1|	168394	gene691	aquaporin TIP4-4-like%2C transcript variant X2
905	319545	338.338	Chr1	T	C	56	TGCAGATCCGGAGCCCGATGGGAGCCGATGTCGAGAAGATGATCGGCGTCGGGCTTGTCTGGGGCGCCACCAACGCCGTCATGCGCCGCGGCGCTCTTATCTGGGACCAGAAACGCTCAGCGGCGCCGCC	gi|741241882|ref|NW_011550606.1|	139726	gene687	transmembrane protein 234 homolog
906	319619	338.468	Chr1	C	T	6	TGCAGCATTATGAAGAATGATATCTTGCTGCCGCCTTGGATGTAGATAATATAACCGAACAACATAAGTCTTCTTTTGGTGTAATTTCCTTTGTCTCTCTTCACTTTCTATTAGATAAATACATTTATCG	gi|741241882|ref|NW_011550606.1|	331595	gene705	probable ubiquitin-conjugating enzyme E2 24%2C transcript variant X1
907	316329	342.206	Chr1	G	A	28	TGCAGCAAGGAGTCACTGCAACACGAAACCTAGGGGTTTGGTGGAAAGATGGCTGTCTTGGACTGTAAATAAATAAAGATATCAAGAAAGGATAAAGGCTCAAAAGAGGACGGTATCAAACAGCCAGAAG	gi|741241880|ref|NW_011550608.1|	3683805	gene1087	peptidyl-tRNA hydrolase%2C mitochondrial
908	319677	342.206	Chr1	A	T	20	TGCAGTGTTCCGGCATTAAAAGACTGTAGCATAAGAGCCTGGGGTGAAGCTTCAGGGAGGAAGGTGCCATCCTTATCCCTCTATACTTATCCCTTTAACTCTCCCATCCAACCATCATCTGTTGGAAGGG	gi|741241882|ref|NW_011550606.1|	437581	gene713	uncharacterized LOC105042456%2C transcript variant X2
909	316784	342.206	Chr1	A	T	53	TGCAGCTATTGCTTATTTCTCATAATTAGTTTATGAGAGATGTAATTAAGCCAGTTTTTGAAAGTTCAATAGGGCTTCTTGTGTCGATGCTCGTTTACTCCTGAAGAGGGCACCTTCATATTCTGTCAGA	gi|741241880|ref|NW_011550608.1|	4893437	gene1158	molybdenum cofactor sulfurase-like
910	319657	342.206	Chr1	A	G	101	TGCAGCCTCTTCCAGTTTGATCTCACTAAAACAAAAATAAAAGACTTATTATAAGGAATACTGCTTGAATTGTCCAACAAAGCCATAAATTAAGTCAAATATGGTGCTTGTCATCAGGATGGAAGTAAAC	gi|741241882|ref|NW_011550606.1|	401289	gene710	glycosyltransferase-like At2g41451
911	319696	342.206	Chr1	A	G	64	TGCAGAGTGATTTCTGACCAGGTATCCTCATGTCGATGGGATTTTTTCACAGGGGTAGTTTCAATGGGTCTGATGTCTGGCAGTTTGATGGATTGGCCAAATTGTGGATGTTGTAGCTTGGTCTAAGGAT	gi|741241882|ref|NW_011550606.1|	482613	intergenic	intergenic
912	319605	342.206	Chr1	G	A	47	TGCAGTGATTTCGATCCCAATTTTGACATTACAATATCTTATGTGAGCATAATTTTGTTATTTCAGATGTGGCACCTTTTTCCGGACTAATCATCTCACTTTTGTTGGAAAATCTGTCTGTTGTAAAGAT	gi|741241882|ref|NW_011550606.1|	298750	gene703	ABC transporter E family member 2
913	319749	342.206	Chr1	A	G	63	TGCAGTGCTTCATCAACCCAACCCTTGTCAAGTACTCCTCAACCCATGCTGACATCAGCGAAAGCATGCTTGATAGCGAGCATGCAGTGCAGAGCTTTATCCAACCAACTACATTCTTTCCCTGCATACT	gi|741241882|ref|NW_011550606.1|	583315	gene722	serine/threonine-protein kinase RHS3
914	319755	342.206	Chr1	C	A	25	TGCAGCGGACCTTAGGCTTAATGTCTAAATACATATTTAACTGACTTCGAATTGATGTAGAGTTGGTTGGTAACCGCCGAGCTCCCACCACTGGAGCTGATCACGGGCCGGGTTTGGGCCAGAAAAATAT	gi|741241882|ref|NW_011550606.1|	596848	intergenic	intergenic
915	316247	342.206	Chr1	T	C	6	TGCAGTTGAAGTGATGTACAATAACTGATATGTTTGTTGACAGTTGATTATATTATAAACTTTGTTCCAAGGGTTGTGCGAAAAGGTGACAGAAACTATAAATCCACAGTCAGAGACTGTACAGAGATGC	gi|741241880|ref|NW_011550608.1|	3513817	intergenic	intergenic
916	316446	343.58	Chr1	C	A	8	TGCAGCACTGTCAGTTTAAAATCCTGTAAGATCCCATGTGTGAACCTTCGAGCTTGTTTGATGTGGCTTCTGTTTTTCTAGGGCTTGGGTCCTTTGCTCGACATCCTTGGTGCATCCATCTGGAAGAGCC	gi|741241880|ref|NW_011550608.1|	4004509	intergenic	intergenic
917	316483	343.58	Chr1	T	A	22	TGCAGTCATGCCAAACGCCAGAACCCTGCACAAAGAAATAGAGAAATAGTTAGTGAAAACACTCAGAACTTTTTCCACTTTTTCCTTTTTCCTTTCTTTTTTCTTTGTTTCTTTTTTCCATTTTTTTTTT	gi|741241880|ref|NW_011550608.1|	4086193	gene1111	uncharacterized LOC105046982
918	316597	343.58	Chr1	T	G	7	TGCAGTTATGGATTTTGTAGCCGAAGAGGAGCGATTTGGACATGAACCACCATGTCAACAATGTTAAGTATGTAAGATGGATGCTTGAGGTAAGGGTTATCGGCTTCATACTTGATTTTCCTGTATAGTG	gi|741241880|ref|NW_011550608.1|	4341417	gene1130	palmitoyl-acyl carrier protein thioesterase%2C chloroplastic-like
919	316722	344.263	Chr1	A	C	27	TGCAGAAATACCGTCATCTACGAATCACTTGTTGGTGGCTGATGCAGGAGGAATTTTATTTCATAGACTTTAATGGCTCAACCACTGCTGTTAAACAAATTTCTTGTGAAGAGTTATCAAGAGTTAAAAA	gi|741241880|ref|NW_011550608.1|	4755219	intergenic	intergenic
920	320785	344.619	Chr1	T	C	107	TGCAGATTACTCAAGTATTATGAATATTTTATGGCTGACTCCGTTGGTCAAGAAATTAATCTTTAGCCTTTGTCTCAAAGGGTACCTTATCCTTCCGCCTGGGCGATGTCGAGATCAGGGTTCACCCGTA	gi|741241883|ref|NW_011550605.1|	321772	intergenic	intergenic
921	321005	344.619	Chr1	G	A	44	TGCAGAATTTTTTTTCCTTTCACTTACAACTTGAACCTAAAAGGACGTTCCAGAACAGGCTACATCAAGCATAACATAACTCGTGCACACCTAGGATGACCCGGTCATCTATTTAACCTATAGCTTCGCC	gi|741241883|ref|NW_011550605.1|	369789	gene501	derlin-1
922	55938	344.62	Chr1	C	T	57	TGCAGTGCTGAGGAAAGAAGTGGAAGAAAAGTAGACTTGCTTTTATTCCAAATAACCAGAGTTCTATTCTAGAACTAGGAGAGATAGAAGCCCGGCCTAATATAGGAGAGAGGGCAGGTTTGTCTCTTGC	gi|741240205|ref|NW_011552283.1|	45804	gene28087	probable LRR receptor-like serine/threonine-protein kinase At1g05700
923	316914	344.961	Chr1	C	G	38	TGCAGAAGCGTGCAATTGCATACGAGAGACACGCATAGGAGAGAAATGGTACCCTTCTGTAACAATCCACAATCTCATCTAAAAAAATTAGTTGGAATATTATTTGGATTCTTTGTAACTATACTCAAAA	gi|741241880|ref|NW_011550608.1|	5192964	gene1173	uncharacterized LOC105047701%2C transcript variant X2
924	EG2168	345.75	Chr1	N/A	N/A	N/A	TACTTTAGCATCATCTGGTGATACCTGCAGGTATGTTCTCCTAGGTAATCATCGTGATGCATGGACATTTTTGGAGCAGTTGACCCTAGCAGCGGAACTGCAGCTTTGCTTGAGGTAGCTCTAATCTAGAAGCCTCTTACAGTCATACTTCATCCAAAAGCTGTATCACTTTGGGCTAAATAATATTCTCAGGATGAATCATCAGCTCATTTGGCTGATTAATGTGTTGTTTTGACATATCGCATTCATGCATCTTGGTGACCAACTGATAATGCACATAAGCTTGTTACCTAAATTCTTTTTTCTAGGTAGCTCAGAGGTTTGGGAAACTGCAAAAGAAAGGATGGAGACCTCGACGAACCATTATTATATGCAACTGGGATGCAGAAGAATATGGCT…	N/A	N/A	NA	NA
925	320000	346.416	Chr1	A	G	32	TGCAGCATGGAGTAATTGTAAAACAAGCATAAATTTCTTTTTCGAAATAGCACATACATCAGAAAGATTCAAAAAGGAAGACCTGTGAGACCGGCTACTTCTTTCATTCAAAGCAGTTGAACCCACAGCC	gi|741241883|ref|NW_011550605.1|	1192423	gene542	kinesin-4-like
926	321206	346.416	Chr1	A	G	38	TGCAGGTGCTGAAAACCCTCGACCTCTCGGCAAACCAACTCTCCGGCATGATTCCGGCGGCGATCGGTCACCTTGGGTGCACCTTTCTCAACCTCTCCTCCAATCGCCTCTCCGGTGAGATTCCGATCTT	gi|741241883|ref|NW_011550605.1|	779937	gene521	receptor-like protein kinase 5
927	320010	346.416	Chr1	A	T	50	TGCAGTCCTTCTTACCATTTAGTTCTAAATTTTCATTCCTTTAATGCCCAAGGTTGAAGAAACTGCATATGCCCGTTTATTACATGTTATTTCTCTGCAAATGGCAGCCCATGAAAGCAAACTCGAATAA	gi|741241883|ref|NW_011550605.1|	1209560	intergenic	intergenic
928	317233	346.416	Chr1	C	T	43	TGCAGAATATTGTCAGAATGGCATACCTTCTCCTCATTGTTCCCGATCCATCTTTGAGATGTCAAATTGGAATCATCTTTATGATTCTTAGACCTCCTTGCAAGCTGATTGCCAGTCAGATTATTATTTC	gi|741241880|ref|NW_011550608.1|	5845739	gene1213	AMSH-like ubiquitin thioesterase 2%2C transcript variant X1
929	317132	346.416	Chr1	G	A	92	TGCAGTTTCGGCAAAATCCCAGTCTGGGTGCACATCGCTGGGATCGAGGTCTTATCTTTCGCACGAAAGAAGGATTCATCTTCCTTCGCACAAATTCACTGTTGGATCACCTGCTGCACGGATCTCAAAA	gi|741241880|ref|NW_011550608.1|	5600425	intergenic	intergenic
930	317255	346.416	Chr1	T	C	62	TGCAGAATAGAATGAAATATTAAAACCAGAGTCCTGTCTCAAAAGATGCGAACCTTTTTATTGGGGGGAGGAAAAAAAGAAAATTTTGTATATATGAAATCTTAAACGGAAGCACTTGCAGAATTGATAA	gi|741241880|ref|NW_011550608.1|	5880717	gene1214	phosphoglucan phosphatase LSF1%2C chloroplastic
931	320006	346.418	Chr1	T	C	9	TGCAGTGCTTCCTCCACTTGAAACAAATTGCAACTCCCCCATGCATCAAGGACCTCCACGATCCCTACCATCCTTGCTCCTCCCACTTGATGGATGATGAATTCGGTGTTTTGCTACCAAGTCTAACGCT	gi|741241883|ref|NW_011550605.1|	1207499	intergenic	intergenic
932	317378	347.287	Chr1	G	A	62	TGCAGTGGTCAAACAAGTGTGAAAATCCCATATGTTTGCTGACATTAGAGTTTTGGCTTGTATCATACAGGTGATGACTGCATCTCCATCCAAACAGGATGCTCAAATGTATACATACACAATGTGAACT	gi|741241880|ref|NW_011550608.1|	6244465	gene1237	polygalacturonase At1g48100-like
933	317475	348.167	Chr1	G	C	55	TGCAGCTCATGCTGAAGTAGCTGGTAAAAACTGTATAAAAAAGCAAAGTTGCTGCTAAAAAACCTAATAAAATGATGGAGGTGCACGAAATAGTGAATTTTCCGAAATACAATGATGGACGTAAAATTCC	gi|741241880|ref|NW_011550608.1|	6476940	intergenic	intergenic
934	320126	348.167	Chr1	T	A	38	TGCAGGCAACCCATCTGCATCCAACGTGAAATGGAGATGTTGCTGAGGGGTGAATGCCGTGATGTTCTGCCTCTTTCTCCTCTCCTCTCTCTTTAATCTTTTCTTTAAAATTGCTTTAGAAGAAGAGGCT	gi|741241883|ref|NW_011550605.1|	1378683	intergenic	intergenic
935	319964	348.167	Chr1	C	T	34	TGCAGTGAAGGAATATATAGTTTTGATTGAGCTCAGGGCCTGCTCTACTATGGCATTTGCTTTGGCATAAGCTCCACGGGACTTGCGAGAGAGGCGGAGAAGATATTTGCCATAGATGAGGCCTGGGATT	gi|741241883|ref|NW_011550605.1|	1134191	gene536	putative ABC transporter B family member 8
936	320171	348.167	Chr1	A	T	39	TGCAGGGCTAAAATATTCAAACATAACTTATTATCTTCAATAAAACAATAGTCCACGACAGTGTGCGTTGTAACACTCTACATATCAAAACCCGATGTGATATTCATAGCTCCAAAGATGCAGTAAAAAA	gi|741241883|ref|NW_011550605.1|	1497083	gene564	dehydrogenase/reductase SDR family member on chromosome X-like%2C transcript variant X1
937	320215	348.167	Chr1	G	A	45	TGCAGTTAATGGTAAGTAAAATGTGCAGTAACAATGTCGGACAAGTTCTAAAATCTGTGGTAATCTTTTCTCACATATGTAAACACATGTATCAAATCCTATAACATGCACACACAAAAAAATAGATTCT	gi|741241883|ref|NW_011550605.1|	1635938	gene569	vesicle-fusing ATPase-like%2C transcript variant X1
938	320161	348.167	Chr1	G	A	37	TGCAGCCAAATCCAGGTACCCATTACCACCTACTTCGGGGCATTGGAGCCCAACTGAGGCCAATACAATATTGCGTGTCTTATGCTACAGGAATGATGAGGCTGCCACAAGGTTTCTTAAGAAAACTTAT	gi|741241883|ref|NW_011550605.1|	1457291	gene562	uncharacterized LOC105041950
939	319928	348.167	Chr1	C	T	60	TGCAGAAATCTTTTCTGCTTCATGTATGTTACATATGATGTAGGTTCATGCAGCCTCCACTGAAGGAAATGGATGAGGATGCCCTGGAAGAGGAATACAAAGCTCTGTTGGCTGACAAAGCTGGAGAAAT	gi|741241883|ref|NW_011550605.1|	1082074	intergenic	intergenic
940	320154	348.167	Chr1	A	T	61	TGCAGACACTTCCTGGGGCAACACCAGAAGCTTTTTTCCATTTTGGGACTTACTAGTAACATTTTTCACAATTTCTTGTTCCTTTTCCTTCTCATGGTTCTTCCTTGATGGTTCTTTTGATACAGTTTCA	gi|741241883|ref|NW_011550605.1|	1434564	gene558	dolichyl-diphosphooligosaccharide--protein glycosyltransferase subunit STT3A-like
941	320166	348.167	Chr1	T	C	12	TGCAGCCGAGTTACTGTTGAGTGGTAATTGGGCTTGTAAACTGCGAACAAGATCTTGTGATGTTATGTTATAAGAGGTTTCTATGGTTTTATACAGTGCTGTGATTAAAAGAATGTGTTATTTTGGGTGT	gi|741241883|ref|NW_011550605.1|	1464374	gene562	uncharacterized LOC105041950
942	320342	348.167	Chr1	C	T	21	TGCAGCACACTAATCAAAGTCCCCTCTTCTAACATGACAAGCAAATTTCTCAGCAAATGATATAACCATTTATCAAAGAGACCCCCAGATTTTCTTTTCCACTCCATCAATCAAGATGTTGGTGAGTTCC	gi|741241883|ref|NW_011550605.1|	1961580	gene590	uncharacterized LOC105041037%2C transcript variant X1
943	321283	348.167	Chr1	G	A	24	TGCAGTTGAAGAATAAGCTGACCGGGAGACTTAGCCAAAAGAGCTGTCGTTCTAACTCTAACCCTTGGTTTGATATAATGGATGGGTTAGAGAAAAGATGGATGGAAAAAGAAGGATGGGAATGATTTTC	gi|741241883|ref|NW_011550605.1|	948144	gene529	probable protein phosphatase 2C 51
944	319887	349.924	Chr1	T	C	9	TGCAGTGGTAGTACAATGTGACAAATTACTCAACATAGGTGAGCCACTTGAGCCCCTACACAAACATAAACTTAAAAAGCATTAACTACAGGACATCCCTGGACATCCTGAAGAGCTCACAAACAACGAT	gi|741241882|ref|NW_011550606.1|	966085	intergenic	intergenic
945	319356	349.924	Chr1	T	A	110	TGCAGCTTTGGGTTGCATATCCCAATCATAATTGATGGATGTGAAAGGAATGTTGAGGGCAGATTGCACCAATAGAAGACTAATTGATGGAGAACTATTTGAGAATCATTGCTTGTGGAAGACAGGTCAA	gi|741241882|ref|NW_011550606.1|	1037341	gene746	protein ELC-like
946	317460	349.969	Chr1	T	G	10	TGCAGCCATTCTAATGCAATAAAAACAAAGACAAACTAGATGATGCAAATTAACACATAAAACTAAACAACAAAGTATCTTTAAAAGAAAGACGGGTGTCTCATTAGGATGCATTGCATGTACTTCTTTT	gi|741241880|ref|NW_011550608.1|	6436896	intergenic	intergenic
947	317810	350.39	Chr1	G	A	45	TGCAGCTTATACATCATAGTTATACCGCCAAATAACAAAAAATAAGTAAAAAAATAAAAATTAAAGTAAAAAATAAATAAAAGAATGTCAATCTTATATTTTTAAATTTATTATAATATCTTCCACCAAC	gi|741241880|ref|NW_011550608.1|	7226657	intergenic	intergenic
948	319604	350.987	Chr1	G	C	15	TGCAGCATAGACCAGAGGCCCTCACAGCGCTACCCTTAGCCTTGAAAAGGCTTGATCATATGTAGTATCATTTCAAATAAACACTTTGAAAACCAAACACTCAATATCCCAATAAAATATCTGCCAAAGC	gi|741241882|ref|NW_011550606.1|	298807	gene703	ABC transporter E family member 2
949	317882	350.996	Chr1	G	A	40	TGCAGCCTGTAGGAGAATTCCATACTTGTTTGATCTTTCGGGTGGTAGTGAGCCTCTCTAAGCTGTTCCATCTATGAATTCTTAAAACCAAGCATCTCAGTCAAAACTTGCAATGCTTATATGGGCATAA	gi|741241880|ref|NW_011550608.1|	7347621	intergenic	intergenic
950	317843	350.997	Chr1	T	C	45	TGCAGTGGCCATCTTAATCACTAATAAATATAAAGAAATTTTTACCTATATTGTATGCACCGCATGGTGCATGCAGCCAATTATAGGCACATGGCGGTGCACAGAATCAATCTCAGCCATTGATATTTAT	gi|741241880|ref|NW_011550608.1|	7301239	intergenic	intergenic
951	319571	351.491	Chr1	T	G	37	TGCAGAGGATGCTTCATCTGGTGAAAATGAGGATGTTGCAGAGTCAGAAGCAGAAGGCTCAAACTCTTGGTTGGTTTCACAGCGTGAGGACAATTCCAAACGCTCTGAAGTTCCCAAAGTTGCCGACAAA	gi|741241882|ref|NW_011550606.1|	224838	gene696	ninja-family protein Os05g0558800-like
952	319554	351.949	Chr1	A	C	16	TGCAGTTCTATAAACATCATCTGTGCCTATAGCAATCTGGTGTAATGCATAGTCTCAGTCTCCATTGTATATGAGTGAATTGACTTAGCACCACATTAAAACCAATTTTAGGGAAAAAGAAACATGTATT	gi|741241882|ref|NW_011550606.1|	157527	gene690	probable lactoylglutathione lyase%2C chloroplast
953	318642	352.601	Chr1	G	A	12	TGCAGTTAGATGCCTTTAGTGTATTTATATTCATCCTATATTGTAAGTTCTGTAAACAATCTGTAGTTATTTAATACATAAGCTGGGGCAGGTATTTTATTTGTTAATAAGATTGCAAGCAACTAAAGGG	gi|741241881|ref|NW_011550607.1|	197681	gene784	60S ribosomal protein L18a-like protein
954	318807	352.601	Chr1	A	G	41	TGCAGAATGATTGGATGTGCCCAAACAAATGCTCTTAGTCGTCTACCATGATAATTATCCAGCATCCTAGAAGTTATATTACACAACTGCTTGGTAGATCTGCAATTACTTTCAAGGCTTATATTGCCAA	gi|741241881|ref|NW_011550607.1|	229870	gene787	C2 domain-containing protein At1g53590-like%2C transcript variant X1
955	318650	352.601	Chr1	A	G	36	TGCAGTCTGTCCAAATCCAGTTATCTAACAAATTAACTGAATGACAATCTGAATCCAGATACATGAAGAATCAAATTTCCAATCCAAAACTTAATCCAATTCAGTGGGAGTTTCAAAGCTTTGGGTCACA	gi|741241881|ref|NW_011550607.1|	199377	gene784	60S ribosomal protein L18a-like protein
956	318907	353.102	Chr1	A	G	11	TGCAGGATCTGGGAAATTTGTCCTCAAGAAGATAAGCTGCTGTTCGGAAGATCTCCATATGCACAAAAGAGGGGAATGAAAGGGTATTAGGACGGTCACGAAATAAAGCAAAAAAGAGGGGAATGAAAGG	gi|741241881|ref|NW_011550607.1|	286169	intergenic	intergenic
957	319068	354.146	Chr1	T	C	29	TGCAGCATTTTTTTTCATTGGCTTAATGTATAATATTTATTATAGACTAAATCTATCTAATAATTTCTCCTGCATTTGTCATCTTAGCTAGTTTCGTTTGTGGAAGCAATTTAGGAAACTCCAAGATTTC	gi|741241881|ref|NW_011550607.1|	470880	intergenic	intergenic
958	318773	354.146	Chr1	A	C	6	TGCAGATCATTTTGGATGACTTAACGATATAATTGAGCAGTTGTTTTCAGTTTAGACCATACACTCGAATGTGACTTCAGGCCTCTTTATTTGCCCATAACAGGCCATCCAAACTGTTCAGCCCATGATT	gi|741241881|ref|NW_011550607.1|	2207301	intergenic	intergenic
959	319137	354.146	Chr1	T	C	27	TGCAGTTTTTGCTGAATTTCCTTTCCTGCGTTAATTGATTTTTCCAATGTAGGATTTGCTTTTTAATTCCTTTATGGCATTCAGAAAATCATACCCTTTTTTCGACATTATGGTTGGGTAATTTATCATT	gi|741241881|ref|NW_011550607.1|	600695	gene810	uncharacterized LOC105043405
960	319246	355.004	Chr1	G	A	52	TGCAGGAAATAAATTAAGATGTGAAAGTAATTGTAGAAGTTTATATCAGGGGAAGGAAACCTCATTGTCATCTCGGAAATAGGCACGTTCCATGTTTCTTTTCTTTAACTGAGGCCCGAATCCAGCTGAC	gi|741241881|ref|NW_011550607.1|	768228	gene821	uncharacterized LOC105043506%2C transcript variant X1
961	318602	355.93	Chr1	T	C	36	TGCAGAATGATACTTCTTGCACCTCAATTTGGACATGGAAAGTTAAGTCATGCATTTCATGGACTGTGGAAGATTTGCTTAGAAGCTCTTTCCCACTCTACAATTCTTTCACAGATGATCTCAATCATTG	gi|741241881|ref|NW_011550607.1|	1879117	intergenic	intergenic
962	319286	355.931	Chr1	T	C	21	TGCAGCCTTTAGGGCAGGCTCCAGCCATATTTCTAGGTTAACAAATGTGTCAGGCTCAGGCTTGGGATTAAAGCCCAGCCCAACCCGAATTTTTTCTCATGTTCCTTGTGTCGTTTGCCTATGTATGATG	gi|741241881|ref|NW_011550607.1|	882654	gene829	callose synthase 12-like%2C transcript variant X5
963	318566	355.931	Chr1	A	G	24	TGCAGTTTTATATTCCAATCTACAGCAGTAGCGGTCGCATTGTGTCGGAGATTGTATTGATAAAATGTGAAACTACTGCTCATTAGTGGCAGTGTGGTATTTTGATACAGGAATGTGAAAGGGATTATGT	gi|741241881|ref|NW_011550607.1|	1800441	intergenic	intergenic
964	318668	355.931	Chr1	C	A	38	TGCAGCTGCAGCTTTGGCTTCTGCCTCCTGTCAATTCCAGTGAGTACTGATAAGAAGAAACCATAGCTGTGTTTCCACATGCAACTAGGTGCTTTTTGATACACTAGCTTGGTAACTAATTTGACCAGGT	gi|741241881|ref|NW_011550607.1|	2002295	gene900	golgin candidate 5-like%2C transcript variant X3
965	318551	355.931	Chr1	G	C	50	TGCAGTCAAAATTCTCCGTAAAAAAAGGACTAATTCTAAGCGCATGAGGGTTCAAAAGTCTGACGTTATTATTCGGGAAAGAAAGAACTAACGCAGTCAAACACGTGGCTCAAGGCGCCGTTGCCACCAG	gi|741241881|ref|NW_011550607.1|	1786116	intergenic	intergenic
966	318649	355.931	Chr1	T	A	6	TGCAGTGGTGGGAGCCTCGTGCACTGGAACGCCTTTTTTTCAATCTGAAATTAACTATGTTGAATCTATATTAAGTATATTACATGAATGTACTAATCACTCAAGTAAAATACCAAATATCAATCAATCA	gi|741241881|ref|NW_011550607.1|	1992913	gene900	golgin candidate 5-like%2C transcript variant X3
967	318540	355.931	Chr1	G	A	37	TGCAGCTTTGTAAGCCCCAGTTGACTACACAAAACAGAAGCATATCAACTTAATAGTACTAAGCATGGGTCCAACAATTTAATCATGAAATGCCTGAATTGCTTCTGCTGTTTTACAAAGGTGAACTTCA	gi|741241881|ref|NW_011550607.1|	1775276	gene880	nucleobase-ascorbate transporter 2-like%2C transcript variant X1
968	319297	355.931	Chr1	C	G	19	TGCAGGTATTGAAATATGGGACTGCTGTGAGAAAGATCTTACTTTAGTTTAGAAAAATGGGATTGGATAAAGAATAGTAGAGAGCCAGCTTTGCACGTCAGAACGGGGGGCGCGTTAGGATTGGGGAGTT	gi|741241881|ref|NW_011550607.1|	893621	gene829	callose synthase 12-like%2C transcript variant X5
969	318486	355.931	Chr1	G	A	36	TGCAGCGGAATAACACTCCATGGTCTCTCCTGACTGGTGAAAAGTTTAGGCACAATGGAATAAGGCTTAATATGACGATTTCTACCCTTATCATATGAGGATTTGTACACTTATCTGAGAAAGAAAATAT	gi|741241881|ref|NW_011550607.1|	1680101	intergenic	intergenic
970	318515	355.931	Chr1	T	C	10	TGCAGGCGGTGGAGCTGCTGGTGGCGGCGAAGCAGCTCCAACTCTCCGTTCGCCAGTGGGGCCAGCGAAGGGACCTCCACCACCGCCAACGTGGCTGAATTGAGCCTCCTATAGTATTACTACCATACAC	gi|741241881|ref|NW_011550607.1|	1731968	gene876	transcription factor TGA2
971	318667	356.254	Chr1	A	T	86	TGCAGAGGAAAGGGAGCGGGCACTGAATGAACGTCTATCCCAAAGTCTTTCTCGGATGACGGTTCTAGAAACTCAGGTACCTTTTAGGCCCTAGCTACTTTACTTTATTCATGAAAGTGATGGAACTAAG	gi|741241881|ref|NW_011550607.1|	2002414	gene900	golgin candidate 5-like%2C transcript variant X3
972	318733	356.569	Chr1	G	A	50	TGCAGTGGGTACACAGTAGCAATGCATGGCATCTTGTTAGGAAGAAAAGGTACAAAGACAAGGAGCGAGATGAAATCCAACGCACAGATCCTCCTGAATTAAACCCTGGTCCGGCCGTCCTCCTCTTAAT	gi|741241881|ref|NW_011550607.1|	2094661	intergenic	intergenic
973	318748	356.569	Chr1	T	G	16	TGCAGTATTTTGTGTTGAAATTTCAGCTCTTTGAATGTTCTTTTCACCTAATCAGAAACAAACCTTATGCCTTTTAGTGATAAATGGATAAGTTTCATTGTTAATTGTAAGTATCTTTTCCCTTAGATGT	gi|741241881|ref|NW_011550607.1|	2139974	gene909	malonate--CoA ligase-like%2C transcript variant X1
974	318678	356.569	Chr1	A	T	20	TGCAGATACCTAAACAAAAAGCTATCCATATTCCATGCATACAGCACATTCAACACCAAGCTCGGTGTGTGAGCCACGGTACACCTCCCTCGGGGCAAGCTCAACTAATAAAACTATGCATTTAAGCACC	gi|741241881|ref|NW_011550607.1|	2008954	intergenic	intergenic
975	318662	356.569	Chr1	T	G	41	TGCAGGCAGCTTTCAGAGAAGAAATGCTTAGAAGGGATATTGATGATCTTCAAAAGCGCTATCAAGTATGTGATGCTTCCTGATTTTGAAAGTTTTTTTATGTTCATACCTAGTTGTGGTTGATGGTTTT	gi|741241881|ref|NW_011550607.1|	2001421	gene900	golgin candidate 5-like%2C transcript variant X3
976	318774	356.569	Chr1	T	C	30	TGCAGGTTAAACTTGCAGAGAATGTAAACTATGTGACTTAAATTATCTGTAGCTCATACGTTCATCTTTTGCCAAGGAGACTTGGGTGTGTCGGTTGGCAGCCTAAGCCATGGTTCTTGTGCTGTTCAGA	gi|741241881|ref|NW_011550607.1|	2207270	intergenic	intergenic
977	318743	356.569	Chr1	A	G	24	TGCAGCAAGCACCAGCAGAGCATAGACATCCAAGAAAAAAAGATTGCATCATAAAAAGTTATCTGATTAAACCAATGTACTGAACTGCATTTTGTGATGTAACTTCACAACAAAATGCTTGACTAATAGA	gi|741241881|ref|NW_011550607.1|	2137691	gene909	malonate--CoA ligase-like%2C transcript variant X1
978	318632	356.569	Chr1	A	G	33	TGCAGCAAACCAAGCATGCATTCCTAAAACAAAGTTCCACATGAGCTCAAGCTGTTTCAACTCATTTCATTTTTTAGGTTAAGTTCAATCTGCTGTCAGCCTTATTTTTCCCAACCTCCAAGTGATTCAC	gi|741241881|ref|NW_011550607.1|	1963711	gene898	uncharacterized LOC105044352
979	318750	356.896	Chr1	A	G	50	TGCAGGACCATTATGGCCATTATATAATTGTCATAGCTCATTTTATTTTATTTTTTCTTCTTGGTAGCGGTTGGGAAGGGGGATGGGCTTGTGTTTATTGTATAGGAGGTATAGTGCATTTGACTGTTGA	gi|741241881|ref|NW_011550607.1|	2143470	gene909	malonate--CoA ligase-like%2C transcript variant X1
980	318504	357.206	Chr1	A	G	54	TGCAGCTGGGTGTTTGTTGGAGGGGGTTGCACCAAGTTTTTTTCTCTATTCCTAGCAGGCAGCCACCTAGAACAAAAACTAACCTTGTTTGGTATTCCTCCTAACAAATGCCTGATATGATAAACAATGA	gi|741241881|ref|NW_011550607.1|	1718225	intergenic	intergenic
981	318759	357.206	Chr1	T	C	64	TGCAGGCTCCTTCGGTGTGTTCGGCATCCTCACTCTGACGGTATGGTCAGGTAGCTACGACCGTTTCATCGTTCCCGTGCTGGAAAAGATCACCAGGAGACCACGCGCATTTAGCCTCAAACAGCGCATG	gi|741241881|ref|NW_011550607.1|	2158249	gene911	protein NRT1/ PTR FAMILY 1.1-like%2C transcript variant X2
982	318685	357.206	Chr1	T	G	116	TGCAGTTTTGAGATGATTCAATTTTTAATGCGCAAACAGTTTCAAATCTCCTGTATGACCATGAAGGTTTGAGAGAATCGGTTATTTCATGCATAAATGGAAGTGCATTTAATATTTTCCATGTCAGCAC	gi|741241881|ref|NW_011550607.1|	2024723	intergenic	intergenic
983	318677	357.206	Chr1	T	C	68	TGCAGGTTATTTGCATTCCAGAGTTTAACTGAAAGTCAGATGCTTCATAAATTAAAAATTTCGTGGGTAGTGGGTTGTGGGCGTTGATAACGTGACATTAATTTACGTACTCATATTTCAAAGAAATCAT	gi|741241881|ref|NW_011550607.1|	2009037	intergenic	intergenic
984	318608	357.206	Chr1	C	T	52	TGCAGTGCATGAACAGATGAAGTAATTACAGCTAAAAGTATGCTTTTTTTTCGTAGTCTATTGTACATGAACAATCGAAGTAATTGAACCCAATGCCGGCTACCACCAAGTATTAAAGGAAAATAAAAAA	gi|741241881|ref|NW_011550607.1|	1890594	gene890	tetraspanin-19-like
985	318740	357.206	Chr1	G	A	24	TGCAGTATTGGCTATAAAGCAAAGAAAATAAGATGTCTCGGAAAATACTTGTTATTTTCCTATAAGAAACGTGGCATGTATTATGATGAATATGAAAATCTGATAATCGTCATTAGACCATAGAGATTGT	gi|741241881|ref|NW_011550607.1|	2133543	gene909	malonate--CoA ligase-like%2C transcript variant X1
986	318507	357.206	Chr1	C	A	57	TGCAGATAAGAAAGATTACGATTGTTGTTGTTGGTGGTGGTGGTAATGTTATTTGGCTGAAAATTTTTGTTGTTGTTATGGATGTATTTCTTCCTATTTGTACTTACCATGAAAATTGTCACCATGTCTT	gi|741241881|ref|NW_011550607.1|	1724145	gene875	probable LRR receptor-like serine/threonine-protein kinase MRH1
987	318240	358.49	Chr1	A	G	14	TGCAGAAAAAAATATCCTTGCAAAACTTAAAGATAAATATGACCCTGCGTACAGACACCTTTCTGAAAAGGTTTGTCATAAAGGTGGTGCTTCAAAAAATGTATGAAGGTATGGTGGTTGGTGGAGTCAA	gi|741241881|ref|NW_011550607.1|	1146445	gene841	phospho-N-acetylmuramoyl-pentapeptide-transferase homolog%2C transcript variant X1
988	318257	358.49	Chr1	T	C	34	TGCAGGATTTTTCATGATACATCCTCGATCGCCTGGAAGAGGTGCTCCCTTATAAGCATGCACAATGTTTACTCCTGCATTAAATTTGTCAGTAAATTCATACCGTGTATGTGCAATGTGTGGTTAAACA	gi|741241881|ref|NW_011550607.1|	1195447	intergenic	intergenic
989	318346	359.126	Chr1	C	T	63	TGCAGGTCCCAAATGTTCCACATCCAAGTCAAAAATCAGGCATCCTTGCAAACCAACTTTTCTGCTCTTAATTATCTCTAATAGAGAATATTTGTAAGGAACAACTTTCATGGACCCTTATGGCAAATTT	gi|741241881|ref|NW_011550607.1|	1341977	gene852	uncharacterized LOC105043890
990	318453	359.126	Chr1	G	A	14	TGCAGATGTCGCGAAGCATTTTCAATCTCCTACGCCAACTGAGTTTCTTTTTCTGGCCGCTCAAATGTATAAGATAATACAATGATCCCATCTCCATGTATTCAGTAACCATTGACAAATGAGGAGGTTT	gi|741241881|ref|NW_011550607.1|	1570995	gene866	serine/threonine-protein kinase EDR1-like%2C transcript variant X1
991	318322	359.135	Chr1	C	A	13	TGCAGTAACCTGCGACAACTGCCAATACAACAAACAGTCAGTAGATAATAATTCATAGCAAGGAAAACTCAGCCCCACGCTTCAAAACAGCAAGAATTAGTCAATCTAGGCAACTTCAGAAAACATCGAT	gi|741241881|ref|NW_011550607.1|	1287542	gene849	calcyclin-binding protein-like
992	318334	359.285	Chr1	C	T	44	TGCAGGGCACATGGCCCTTCCGAAGAAGGGATACCATTGGGGTTAATTGATCTGGGAAGCTCCCATGTCTCTCGTCGGTGATATTTCTTTGCGATGTTGCTGACACCTACCTGGATGCATGGGCTATGCA	gi|741241881|ref|NW_011550607.1|	1309343	intergenic	intergenic
993	318190	359.295	Chr1	A	G	91	TGCAGGATGTTCCATGGAATGGTATGTTAATGTGGTTTCCTATCTGGTTATGACTTAAGCCTCGAGCACATTAAAATACCATGGATATAGATGGTTTGAAAAAATAATTTGTAATGTCTTGAAACATGCA	gi|741241881|ref|NW_011550607.1|	1091438	intergenic	intergenic
994	318252	359.302	Chr1	T	C	14	TGCAGTTTTGAAATTTAAATTCATCTCTGACTTGTTAATCCAAAGCTGGTGTGAAGGTTCATTCACATTTGCAGAATTCAACTAACCAACCAGACAATTTCATTAAAAATATAGTGATATAAGCAGCATA	gi|741241881|ref|NW_011550607.1|	1169672	gene842	la-related protein 6A
995	318358	359.316	Chr1	G	C	41	TGCAGATAATAGTTCTGCTGGATGGGCAGAACTGCGATATGTGAGTGGTATTGTATGCTCTTCCCTCATTAACCTTTTTTCCTGCTAAGGCATATTTGTCTTTTCAGGGAAAAAATTACCAGCTTTGTGC	gi|741241881|ref|NW_011550607.1|	1372230	gene853	polyadenylate-binding protein-interacting protein 9-like%2C transcript variant X1
996	318203	359.33	Chr1	G	A	30	TGCAGAATATTAACATCAGGCATTGCAATGGTTGGAGTGGATTCGACTTGTTTACATTCTGATTATCCTGTGCAAGCATATTTTGTTGAGAATTTGAGATCAGTTGATCAATACCTTCCCATTTTCTGCT	gi|741241881|ref|NW_011550607.1|	1112577	gene839	putative methyltransferase NSUN6%2C transcript variant X2
997	318210	359.345	Chr1	G	A	23	TGCAGTCTTCGCCCGTGAATTCGTTGGCTCCTCCGATGCTTGGCATAGTCTAGTTCGTCATAGTGTCTGTTTGCTGCACCCTGTGCTGCATCAATATTACATTATTCCTCTGAAAAATCATTTCTTTGCT	gi|741241881|ref|NW_011550607.1|	1118593	gene839	putative methyltransferase NSUN6%2C transcript variant X2
998	318306	359.473	Chr1	T	C	52	TGCAGACATCCTGTGCATTGTTTTTCATGTAGAATACATACTGTGTAAAATTAACCACCACTTAATAGGTCTTACAGAATTTTTACATAGATGCCAGAAAGGCTGCTAATTTGATAGGCAACCAACTATC	gi|741241881|ref|NW_011550607.1|	1271336	intergenic	intergenic
999	318408	359.473	Chr1	G	A	39	TGCAGTGGTAAGCAAAGATGCTGAAAAGAATGCGAAGGGGTTAATAAATCCCTTTAAGATTTCATGAGTATATAAATATCTCAGCTCTACGAGAAAGTAATTTCGCCCCAAGTGAAGTCTAGAACCCTAA	gi|741241881|ref|NW_011550607.1|	1486917	gene862	phosphoenolpyruvate carboxylase%2C housekeeping isozyme-like
1000	318407	359.473	Chr1	T	C	14	TGCAGCTTGGCAGCTATATAAAGCTCAGGAGGAGCTTATAAAAGTTGCCAAGCAATATGGAGTGAAATTGACAATGTTTCATGGGCGAGGTGGGACTGTTGGAAGAGGAGGTGGTCCAACTCATCTTGCT	gi|741241881|ref|NW_011550607.1|	1484462	gene862	phosphoenolpyruvate carboxylase%2C housekeeping isozyme-like
1001	318403	359.473	Chr1	C	T	17	TGCAGAATTGGTGAAGCTAAACCCCACAAGTGAGTACGCCCCTGGACTGGAAGATACCCTCATTCTGACCATGAAGGGTATAGCAGCTGGCATGCAGAACACCGGCTAAATTGGTTATTTATGTGCCCAA	gi|741241881|ref|NW_011550607.1|	1481771	gene862	phosphoenolpyruvate carboxylase%2C housekeeping isozyme-like
1002	318283	359.473	Chr1	C	T	53	TGCAGCTTCCTGTCCACAGAAGTCCAGATTTTATTTGAGGTTCTTCCTTATCCTTAGCAGATACACGGGAGTAAAAGAGATGTCAATTCTTACCATATTGCATCAATTCGGTAGCAGGAAGAATATGTTG	gi|741241881|ref|NW_011550607.1|	1241519	intergenic	intergenic
1003	318221	359.473	Chr1	T	C	21	TGCAGCACTCTGTTTGCTAATTGTCATGCCATCAATATCACCAGAAAGCTTTTTATCATCTAGAACGGTTACTAACTTCTTGATAACAGCATCACTTGAAGATTTGAGAGTATTCACACGAATACAAGAG	gi|741241881|ref|NW_011550607.1|	1126596	gene839	putative methyltransferase NSUN6%2C transcript variant X2
1004	318244	359.473	Chr1	A	G	51	TGCAGAAACAGCCGGTGCCCCATCTATGACCATTCTTTTTTAATCAAACAATCAAATCTTTTTGTAAAAAAAATGACGATAGTATCCTTTGGAGCACCATAGCATTTTTCATATAATTATAATATATTGA	gi|741241881|ref|NW_011550607.1|	1160098	intergenic	intergenic
1005	318287	359.473	Chr1	T	C	22	TGCAGTCGGTTTTAGCTTTAGCGTTGGATGGGTTCAAACTTTCTCGGCTTGATCGACTCTGTAAATATTCTCTAATTATCAATATAAGGATGGTACATCCTCCCATTTCATCAAAAAACTTTCCATGATT	gi|741241881|ref|NW_011550607.1|	1243392	intergenic	intergenic
1006	318189	359.473	Chr1	T	C	43	TGCAGCCACAGCACTGAAGTAGCAAGAAAGAGAGCCAAGCATTAGAGCTTTAGTCCCAAACTAACCAAAACTTCAAATGAATACAGGAATTAAATCATTTGTTGAAGAACATTAAGGAGCTTTAAGGCTT	gi|741241881|ref|NW_011550607.1|	1090232	intergenic	intergenic
1007	318359	359.473	Chr1	T	A	11	TGCAGTATTGTTCTAATATTCACATTTTGCTTTGTGATAACATCAAAATAATTTCTCGGCTAGCCTTGCCTTGGAGAATCAAGCAGAAGTTGGTGAATCCACTCAGATTTAGTCAATGCTATATAACAGC	gi|741241881|ref|NW_011550607.1|	1373990	gene853	polyadenylate-binding protein-interacting protein 9-like%2C transcript variant X1
1008	318471	359.473	Chr1	A	T	62	TGCAGCAAATTAATTATGACTGGAAGTGTAAGTGGACACAAGAAGAAAAGAAGTAAGAAAAATTTCAAAAAGAATAAAAGAACAAACGGGACTGGCTAAAATTTTCAAACAACCGCAGGACAAGTGGAAG	gi|741241881|ref|NW_011550607.1|	1635926	intergenic	intergenic
1009	318405	359.473	Chr1	G	C	35	TGCAGGTTGCCGGCCACAAAGATCTCCTTGAAGGCGATCCATACTTGAAACAGAGACTACATCTCCGTGATGCATATATCACAACTCTGAATGTCTGCCAAGCTTATACACTGAAACGGATTAGAGACCC	gi|741241881|ref|NW_011550607.1|	1481946	gene862	phosphoenolpyruvate carboxylase%2C housekeeping isozyme-like
1010	318205	359.473	Chr1	G	A	41	TGCAGACATCAACTTGGCTTGGTAGAGTCTGGTCATGTGGGATAGGTTTAGGTCTATCATATCACACATGTAGCCAAGTTTAGTTGCTTGAAGAAGTTAATAGGACCACTGATATTGATCAAAGATCTCC	gi|741241881|ref|NW_011550607.1|	1114585	gene839	putative methyltransferase NSUN6%2C transcript variant X2
1011	318646	359.473	Chr1	A	G	56	TGCAGAAGTGCGGCTTTGTGTATGCATAGTCATGTTTTTAATTGTCCATATTTTCACTAGTTATGATTGAAATTCTGCTAATCTTAAGACGAATTACAGAAGCAAGCTATTGACTGCTAAGCCTATACCT	gi|741241881|ref|NW_011550607.1|	1991516	gene900	golgin candidate 5-like%2C transcript variant X3
1012	318395	359.473	Chr1	C	T	32	TGCAGTACGAAATGCACACCAAAGAACCAAGCGGGGCTGCACCATAGCTCAAGGAAGAACAAAGCATCAAATGCCATGAAGAAATGATTTTTAAAGAAAAATCTTGACCTCCCCATGATTTTTATATTAG	gi|741241881|ref|NW_011550607.1|	1468864	intergenic	intergenic
1013	318238	359.789	Chr1	G	C	15	TGCAGGAGTGAGAGGAGAATATAGTTAACTTAAGAAGTTTTTTTATTCTCTCTAGTTTAGATTTAGGGCTTAAGATGGGAAGTGTGAAGAGGGAGAATATTTTAAATTAGGTTTAGGAATTTCTCCACTC	gi|741241881|ref|NW_011550607.1|	1146274	gene841	phospho-N-acetylmuramoyl-pentapeptide-transferase homolog%2C transcript variant X1
1014	318176	361.219	Chr1	A	G	15	TGCAGGCCATCAAGAGGACTTTTCTTTACGCCTTTATGCGAGAACATGACGACCGTTTGGCCCCTGGGTCTATATGGGCGACGAGTCTCATCCACACCGATCGAATTGGATTTGGACTTCTTGGGGAAGA	gi|741241881|ref|NW_011550607.1|	1072060	intergenic	intergenic
1015	318185	361.22	Chr1	C	A	49	TGCAGTTTAGGCCTACCTATTTTGTGAGTCGAGCTTTCACTCAATCATCTACTACCAGATACGATCATTACACTGACAGGAATCTTGACCTTCAGCATTTTCTCAGGTGCTTATGATTAAAATCAGAAAA	gi|741241881|ref|NW_011550607.1|	1079264	intergenic	intergenic
1016	319337	361.935	Chr1	C	A	89	TGCAGATGATCGGAGTCGCAGTGGTGCAAAGCTTCGGCAATGTAGAAGAGGATGAACCCATGCACTTGCCTGCGATTATAAGCCAAAGCAAGATACCGCAGCTTTGAGGGCAAGAGAGCCAAATGCAAAG	gi|741241881|ref|NW_011550607.1|	992225	intergenic	intergenic
1017	318145	361.935	Chr1	C	T	25	TGCAGTCTCCTCTAATTTTAATTGTATATGCCCGCAGACCTCAATCAGTTTTCTATTCTATCGTGTTACATTTAATTGATGCAATCCATGTGCCTCCTCGATACGTGCACTCCTACCACTACCAAAAATA	gi|741241881|ref|NW_011550607.1|	1017020	intergenic	intergenic
1018	318139	361.935	Chr1	G	C	19	TGCAGAAATTTGAACTGTGCACCTTAGTCTTTTCTGGACATGCTCATAATACCATAATCTGTTCTTGGTGCTTTTGTTTATTATTTGTGCAACCACTAACTTTTACTGAATCTACTCATTAAAAACTTCA	gi|741241881|ref|NW_011550607.1|	1007644	gene835	uncharacterized protein At4g18490
1019	318137	361.935	Chr1	G	A	23	TGCAGGCTCTTAGCGAACCTCCGAAGGGCACGGATGTACTGATAGTGAAGGTAAACAAGTTTCTGGTTAAAAAAATAGAAGAAAAGGAAAAAAAAAGGAAATAAATCAAAGATATGCAAGGATATCTTCT	gi|741241881|ref|NW_011550607.1|	1005904	gene835	uncharacterized protein At4g18490
1020	318143	361.935	Chr1	G	A	55	TGCAGTATGAAAAAGTAGAAAAAGAAAATTTATTCAACCTATTTAGACAGTTGCGAGCTTAGATATTGGAAACTTACTGTAGTTTACCTTTTTATACTTGTAGGATACAAATGCATAATTTCCACTTTCT	gi|741241881|ref|NW_011550607.1|	1013950	gene835	uncharacterized protein At4g18490
1021	319309	361.935	Chr1	A	T	96	TGCAGGTGAGGTCAGCCTTTGCAATGGCCTACTCTTCACTGACGGATGCAAAAGCCATCGTAGGTTTGGGCCTGAACAGGAGCATTCTAGGGACCTTAATTAGACCAGACCCAGTGCTTCTAGAGCGGAA	gi|741241881|ref|NW_011550607.1|	939796	gene830	non-canonical poly(A) RNA polymerase PAPD5-like
1022	319241	361.935	Chr1	C	T	24	TGCAGCCTGCTCACCTATTGCTCCTTTTACTAGCGAACATTGTGAATAACATATTGTGGACCATATTCTTGTTTAAAAAAAGTTCCAGCCAATATCAGCAGCATACAGAAACAATGGAATGAACAAGAAG	gi|741241881|ref|NW_011550607.1|	759717	gene821	uncharacterized LOC105043506%2C transcript variant X1
1023	319292	361.935	Chr1	G	A	45	TGCAGCCACTAAGGAAACTCTCTCTCCCTCTCTCTCGCATGCGCGTGCGTTCTCGCATACAGGCTCGCAATAGAAGGCCATTAAATAATCTCTCTCTTGACCTATAAAAGCATTTTCACTGTTTCCGCAT	gi|741241881|ref|NW_011550607.1|	886934	gene829	callose synthase 12-like%2C transcript variant X5
1024	319326	361.935	Chr1	A	G	37	TGCAGGCAGGCCACGGGACATCAGATTAACGGACGAATATATAACCGTAGCTTGTAAATTTTTGAAGATTCCAATTAATTGAGTTGATAAAATTTGTGAGTAAGTAATACAGGATACATGGGTTCGAATT	gi|741241881|ref|NW_011550607.1|	964561	intergenic	intergenic
1025	319301	361.935	Chr1	T	A	49	TGCAGAGTATGTCAGTTCTTTGCTGCTTTGCTTGTGTGATTATTGGCCTTTTTCTGATTTAAACTCTGCATTTGATTATAAACAATCCATTAACTGTATTAAATGGTGTTGTTTATTTTTGCACAGGTGG	gi|741241881|ref|NW_011550607.1|	920989	gene830	non-canonical poly(A) RNA polymerase PAPD5-like
1026	318141	361.935	Chr1	T	G	31	TGCAGCAATGCATACAATCTAATGAAAACTTGAAAGCATAAAATGATCGACTAATGTTGCATTTAGTCAAGCAATATCTTCAGTTCTTATTTTACACACAAGAAAAAGAACACTTCTTTGCTTATAATGA	gi|741241881|ref|NW_011550607.1|	1009996	gene835	uncharacterized protein At4g18490
1027	319233	362.281	Chr1	A	T	21	TGCAGCAGACAAGAAAAAAGTGACTTGCTATCTACAAAATAAGCTGCATGGCCTTATAAGTTAATGCAAACATACAATAATAGTATCTTGATCAAAATTTTGTTGGATTATTTGTTTATAGTCCAAGCGT	gi|741241881|ref|NW_011550607.1|	735913	intergenic	intergenic
1028	319276	362.281	Chr1	G	A	47	TGCAGTATGTCCGTAGGGCTATATATGCCATCTAATGAAATATATCGTTGTGCAAGATACTGCTTAAGGCTAAGAAAAGGACCTGGGCTTCTAGGTAGCTTGCAAAATCATTTCCTAGGAGATAGAAGTC	gi|741241881|ref|NW_011550607.1|	834495	gene825	glycogen phosphorylase 1-like%2C transcript variant X1
1029	319271	362.281	Chr1	G	T	50	TGCAGATGAATGAGTTAGGACTTGATGCAACATATAAAAAAAGGAGATGGTAAGAAACTTAGCAAATTTCATAAGCATAATCAGGACAACAGATTTGGCAAATTTGAGAGTTGTGTATACCTTGGAAAAA	gi|741241881|ref|NW_011550607.1|	830131	gene825	glycogen phosphorylase 1-like%2C transcript variant X1
1030	319335	362.281	Chr1	G	A	20	TGCAGGCTGAAAGGACTGCGAGGAAAGCAACCCGGTCTGGTTCGAAGCCTTCCAATTCCATTTGCTTAAATTTTTCCAGTGCCTCAAAGGTGTGACCATGGAATCCCAATGCTGAGATCAGAGCTGTCCA	gi|741241881|ref|NW_011550607.1|	983180	gene834	pentatricopeptide repeat-containing protein At3g58590
1031	319257	362.281	Chr1	C	T	86	TGCAGTCCCCGAGTCCTCCTCGTAAGGGACTGAGAACGCCGCGAGGATCTCCACAGGGTCCACCTCCAGGTCGGGCAGCATGTCCCCGTCATCCAACCCGGCGAAGAGGTCATCAAAGTTGATGTCCTCG	gi|741241881|ref|NW_011550607.1|	800422	gene824	probable transcription factor GLK1%2C transcript variant X4
1032	319179	362.975	Chr1	C	T	34	TGCAGCCTGCATATAAAGCACCTCAACCATTAACTGGCCATAATCTTTGATTGCGAAACAATGACATGCAAATAAATTGATGCTTCCGTAACATGAAAAGATCTATAGTTCTACCTCAAATTGTGAGACC	gi|741241881|ref|NW_011550607.1|	687141	gene816	guanylate-binding protein 5%2C transcript variant X1
1033	319180	362.975	Chr1	A	G	14	TGCAGAAAAAGCCGAAGTGATCCCTCAAGGTCATCTTGGTTTCAAGGAAAGAACAAAATGAGCAGAGTTTGTGTTAAAATCTGATGTATGTTGTTTACTCTATTCCTGGCAGTTAAAGTTTTTGAGGCTA	gi|741241881|ref|NW_011550607.1|	689700	intergenic	intergenic
1034	318804	362.975	Chr1	A	G	36	TGCAGAAATACAAAAAAGAACATTTTAAACTGAACACATTCCAAAGTCTGCAAGAATAGATCATATTAAACATGTTAAAAGAAAAATCTTACAAGCCATCCGGCAATTCCTGGAAGTTCAGTAACATCGA	gi|741241881|ref|NW_011550607.1|	229192	gene787	C2 domain-containing protein At1g53590-like%2C transcript variant X1
1035	319090	362.975	Chr1	T	C	79	TGCAGGTATTGAATCATTAGATAGATCAAACTTGGTAGCCTGTCCTGTAGGGGACTGGGTTTGACATTTCTCCACCACTGCTTCTCGTGTGATTCCATGAACATTACAAGAGTTCCAATGGTCAATTTGG	gi|741241881|ref|NW_011550607.1|	514598	gene805	uncharacterized LOC105043365%2C transcript variant X1
1036	319164	362.975	Chr1	G	A	15	TGCAGGCGGGGAGGGTTGGGTGGGTTATGGGTTATGTTAAGCCTGATATACATTTTTGTCCCATTTCCTATTAGCTTAACCTTTTGGGATTAACTGGTTAGCTAATATCTTGAATAAACCACTTGCATTC	gi|741241881|ref|NW_011550607.1|	675707	gene816	guanylate-binding protein 5%2C transcript variant X1
1037	319165	362.975	Chr1	A	G	47	TGCAGCGTAAACCATGCCACATGGAGAGATAACAAAGTCAAGACAAAGATGAATAAAGATGAAAATTAGGAATTATGATAACAAGATAACAGGAGACAATTAAATAAATAACAGAACAAGAGGGGATTTT	gi|741241881|ref|NW_011550607.1|	675650	gene816	guanylate-binding protein 5%2C transcript variant X1
1038	319161	362.975	Chr1	A	G	61	TGCAGCACTAACTTCCCCCATGGTCATCATCATCACGATGGCCATTCCCCCAAAGGAGGGGGAACCAAAAAATCTAAAGGCAAGGCTGGAGTTGATAGCGCCAGTGATCATGGGAGATGTGTTAACGTTG	gi|741241881|ref|NW_011550607.1|	664082	gene814	histone acetyltransferase KAT6B-like
1039	319172	362.975	Chr1	A	G	6	TGCAGGTTTTGGTAAATGTAGGTTTACTAGCTAAAGAAAGAACTTCAGAAGATAAGATACAGATTATATTTAGGTAGTCAAGATATTTGACAATATGCACTGGTTGTGATGAATTGAGGCTGATNNNNNN	gi|741241881|ref|NW_011550607.1|	681401	gene816	guanylate-binding protein 5%2C transcript variant X1
1040	319089	363.496	Chr1	A	G	6	TGCAGAGCTATCTGGCAGGAGAGAAGTTCAGGGATCCGTGTCACAGCTTAGCAAGCATACTGTTGCGGACCTGAAACAGAACAGAACTTCCAGGTTTGAAGCAGCAGCAGCAGAAGAAGAGCTTGACGTG	gi|741241881|ref|NW_011550607.1|	514678	gene805	uncharacterized LOC105043365%2C transcript variant X1
1041	319135	363.496	Chr1	T	A	13	TGCAGACATAAAAGGGCCTTGGAAGGGTTGGCCATTTAATTCTTGTTTGATGGATTCTAATAGTTCATCCAACAAGGTAGTTGCTGGAGCAAGCGCAAGCAATCTTAAGAATCGAGAAAATTCTGGTGTT	gi|741241881|ref|NW_011550607.1|	598725	gene810	uncharacterized LOC105043405
1042	319026	364.018	Chr1	G	A	35	TGCAGGGACGTGCTAAATTAAGAAACTAAAACAAACATGTTATAGCGAAAGCACTTTAAGAACTTTCAAAAGGTCTTTTTAAAGAAAAATTTGAGTCCAAAAACCCTGCTAGATGTTAAAGAACAGCATA	gi|741241881|ref|NW_011550607.1|	364373	gene796	28 kDa heat- and acid-stable phosphoprotein-like%2C transcript variant X4
1043	Eg3312	364.018	Chr1	N/A	N/A	N/A	CCAAATGTACAGCACATTGATGCTTAAAAATAAATGGCAGGGTAATGTCAAAGTCAAGCATATAAGATAGTTGAATAGATGACATACACTTTACAAGATAGATGTAGAGAGAGAGAGAGAGAGAGAGAGAGAGAGAGAGAGAGAGAGAGAGATCAAGTAGTAATCAGCATGAAAAGTTCATTGTGGATGGAAAACTAGCTGCATGGATGTGACGATTTCCTCTATGCGATGGACTCACCTTAAATGCTAGATCAAAATGCATCATAGCTTACAGGAACTCTAAACAACAATGCTGCATATTGTTGCAGCTTAATTTGTAAACATGTCCTGCATTGCAGATAGT	N/A	N/A	NA	NA
1044	318848	364.708	Chr1	C	T	10	TGCAGCTACCTGGGGCACCGCCGGTGATGAAACTAGCCCATACACTTTGCAGGAGCTTATCATTTGTTTCACTCCTGTCCAATTCACTGGCCATGGTGATGGTGGAGTGCGTGCTTTGGAGTAAAGCACA	gi|741241881|ref|NW_011550607.1|	251765	gene790	ethylene-responsive transcription factor 1B
1045	318175	364.708	Chr1	A	T	27	TGCAGATGATCAGACCGTTACATATTTGTTCTTGATGAGCTCATAATGCCTAAACTAGCAACAGGATGAGGCATCAGTAATCCTTGAAGCTATATGTACGTGGAGATTGATGTTAAACATCAATAGCTGG	gi|741241881|ref|NW_011550607.1|	106991	gene777	urease accessory protein G
1046	319048	364.708	Chr1	A	G	16	TGCAGGTAGCTGAGCAGGTCCTCTATTCTTCAATCAGTAGCATCTTGAAATATTTTTCATGTTACCTTGGATTTGACATGATTTCATTGAACATTTGAGCTTATTTCCATATTGTAGGGAGAAGCAGCAT	gi|741241881|ref|NW_011550607.1|	408336	gene799	reticulon-4-interacting protein 1 homolog%2C mitochondrial
1047	319044	364.708	Chr1	C	A	25	TGCAGTTTCTTGGGAAACTTGGTCCAAGAACCACAATAGAGAAGATTATTTTGTTTTGGAGCAATTAAACAGAAAATCTGGCCAATTCCAGATTTATCATTGTGTCATTCTCCTGTTAATGTGTGAATAC	gi|741241881|ref|NW_011550607.1|	406849	gene799	reticulon-4-interacting protein 1 homolog%2C mitochondrial
1048	319052	364.708	Chr1	C	T	42	TGCAGTGTTAAGAAGTGGAGTTAACTCTAATGTTGTTGTCTCGCAATGCAACAAATATTTGAGAGTTCAAGAATAATGAAAAGTGAAGAATAATGGTGAGTAACATGAACAAAAGCCGAATAACTTTTCA	gi|741241881|ref|NW_011550607.1|	412658	gene799	reticulon-4-interacting protein 1 homolog%2C mitochondrial
1049	319073	364.708	Chr1	G	A	39	TGCAGTGAAGTCACAATTTAAATGCCTCCCAACCAGCCGATCTGCTGGGGCATTGACTTCTCTAAATGCATGCAAGGCCTAGAGCCTTGACGCAATAATCCGAATATGTTGAAGAGGATGCGAAGAATCT	gi|741241881|ref|NW_011550607.1|	472845	intergenic	intergenic
1050	318992	364.708	Chr1	C	T	26	TGCAGAAGAGCACAGTATCACAGAACTGTTTTGAACTCAGCTTACTAGGATTCTTACACTTGGTGCAGTAGCATATTTTCAACCCCTGAAGCTGGTTTATTAGCACTCAGAAACTTCTACAATTCAGTAT	gi|741241881|ref|NW_011550607.1|	332979	gene795	uncharacterized LOC105043239%2C transcript variant X12
1051	319053	364.708	Chr1	T	C	14	TGCAGCACCAACATAAACCCTCAAATACAAATCAATAGAAATTTATAAACAAAAATGAAAGGAATGGACACTTCAGTTCTTTCTATGTACAATCAAAGTAATGCAGACAACAAGGATACAAGTTCTGAAT	gi|741241881|ref|NW_011550607.1|	412607	gene799	reticulon-4-interacting protein 1 homolog%2C mitochondrial
1052	319100	365.802	Chr1	G	A	26	TGCAGCAATTAAAGCAATCCAAAGAGGATTCAATCAATCTGAGAAGCCAATGCACTACGACCTCTTATATGCCACAAGACTTTTTGAATTGCAACCAAGTTTGGGTAGTTAATACGGAATACAGTCGCAC	gi|741241881|ref|NW_011550607.1|	54208	intergenic	intergenic
1053	319120	366.351	Chr1	T	C	27	TGCAGCGTGGTTGGATGGAAATGGTACAGCTTTTGCTTCCACCCAAGTTTGCGCTGACCAATAGAAGGATCAGAAGAGAAGGCACATTATTCTCTCGTCGTTGAGAGGCCTCATCGTTGCATGTCGAGGC	gi|741241881|ref|NW_011550607.1|	5867	intergenic	intergenic
1054	317807	367.169	Chr1	C	T	28	TGCAGGATCTTCCTCCTCCGCAGGTGGTTGTACTTGCTCTTCCTCGGGCAGCGGCTCCTCCACATAGTCGTTCTCAAATGCATCCGCCGGCACCTCATAGATCCTAATCTGGGGCTTCGCTGGGTCCTTC	gi|741241880|ref|NW_011550608.1|	7224020	gene1296	eukaryotic translation initiation factor 3 subunit D-like
1055	317668	367.169	Chr1	A	T	35	TGCAGGTCTAAGCATTCACCATCATGGTAATTAAATACGTTTCCAAGAAATTGACGGTGATTTTGAAAGAAGGGCTCGGAATGTATCACAGGAAAATATCATTTAAGCACTCTTCACATCAACATTTTTC	gi|741241880|ref|NW_011550608.1|	6943523	intergenic	intergenic
1056	317665	367.169	Chr1	T	A	16	TGCAGTTGATAGTCATAATCTGTGTTAGTGTATATGGGTATCTTTAGTTTAGGATATTGTGGNNNNNNNNNNNNNNNNNNNNNNNNNNNNNNNNNNNNNNNNNNNNNNNNNNNNNNNNNNNNNNNNNNNN	gi|741241880|ref|NW_011550608.1|	6931377	gene1274	uncharacterized LOC105048578%2C transcript variant X2
1057	317745	367.169	Chr1	T	G	12	TGCAGCAGCATTGGAGCAGACCATTTGCAAATGTAACCGTATATGAGTAGGTAAGACGCAGGCACGGAGCTCTCCAAAGAAAGAAAATCAAACATGTACCTAAATGTTCCAATGGACATCAGACCAATTA	gi|741241880|ref|NW_011550608.1|	7080387	intergenic	intergenic
1058	317723	367.169	Chr1	C	A	45	TGCAGTGGATGACCTAAGCGTTATGGTACCTAGTGATTCAACATACCATAATTGTAAACATGTGATAGCAACTTGCTGATGTGTAACTGAAGAAAGTCACATGAGGAGATCTATGCATTTCGGGAATATA	gi|741241880|ref|NW_011550608.1|	7029499	intergenic	intergenic
1059	317832	367.169	Chr1	A	G	23	TGCAGGATAGTTGCTTCCCATTAAGAGAAGTTGAAGCTACCAATACTAGAATCCTTGGAATAAACCAGTAAAGTTTTGATCTGAATCCAGGCTAATATACAATTTGGTCCATTATAGGTGCATTTGGTTT	gi|741241880|ref|NW_011550608.1|	7292673	intergenic	intergenic
1060	317724	367.169	Chr1	T	C	37	TGCAGGCAGGTGATGCTCAAATCTTTAGGTTGAATTCGATGCATCACCGGATAATTTTAAAAAATAATATAAATTATCTTTAAAATAGATTATCATCATTAAATTATTAGTAATATTGATTACTATACTA	gi|741241880|ref|NW_011550608.1|	7029422	intergenic	intergenic
1061	317551	367.169	Chr1	T	A	128	TGCAGATATGAAATCATGCTGTAGATTTGAAATCATGCTCCTGCCCATAATAAGCATCCATATTTTCAAAATAATGTTTCAGTGCAAGCTATATTCATAATCGTATATAAGAAGTGGATAAGTGGAGTAT	gi|741241880|ref|NW_011550608.1|	6623904	gene1261	putative rRNA methyltransferase
1062	317866	367.169	Chr1	T	G	106	TGCAGACAACGAATCAACTAATGTGGACAAATATATTACCAGCAATCCAGGAATACCTACCTCCTCGGTGGGTTGTATCGTTAACCATCCTTCAAATTTCTGAGCGTCTTGCCCAGCACCCAGTTTGATA	gi|741241880|ref|NW_011550608.1|	7328369	gene1301	uncharacterized LOC105048899
1063	317791	367.169	Chr1	A	G	49	TGCAGTTTCAGTGGAAATATAAACATCCAAAATTAGTTAAAATTAGTGACTAAGAAATGCAATTGCCAAGTTAAATAAAAATGAAGAGATACTGATGTTGTCACTTCAGGATTTGTGAAAGCCATATGCT	gi|741241880|ref|NW_011550608.1|	7168668	intergenic	intergenic
1064	317440	369.282	Chr1	G	A	44	TGCAGCATACCAGCGAACTAAGCAATGTCCCTCTCTTTTTATTGATTCTTAATGAATAGATATCTAATGGCCAGGTAGGTACGAGGGAAACAGCTGTGCCTGCCTGTGTTGTATGATTGATTTGGGAGGC	gi|741241880|ref|NW_011550608.1|	6376911	intergenic	intergenic
1065	317929	369.282	Chr1	A	G	56	TGCAGATTTTGATTAGCTATGCAGATTTAGCTATGCAGATTTTGATTTCTGTTTCGGCCTATACAAAACTTCCACGCGCCACAACATGAATTTCCGACGGCTTGGGTTGGACAAGAATTGCTGAATATTA	gi|741241880|ref|NW_011550608.1|	7430580	intergenic	intergenic
1066	317457	369.282	Chr1	T	A	44	TGCAGGGCACTGCCCTACAGCATGCCCTGCACAAAGCAGCTGTTATGTATCTGTATCTGGTCTCTTACATTCTGATAGCGCTGTGGAAAAAGACAGCCAAGAGAACAGGGCCTTCCTTGAAAGAATGTAA	gi|741241880|ref|NW_011550608.1|	6433341	intergenic	intergenic
1067	317439	369.282	Chr1	G	A	38	TGCAGGTAGTTCCAGTAGGTCATGGCAAAGGGGCATTGAATAATGAGATGTTCAGTGTCCTCAACACTAGATTGGCATACGACACAATTGATACAAGCTTCATTTATCATGCCCCAGCTGCCCAACAGTT	gi|741241880|ref|NW_011550608.1|	6376988	intergenic	intergenic
1068	317629	369.282	Chr1	G	T	6	TGCAGTCATATTGAGATCACAAAAGTTTGGTTCGTGCTGTGGCATGTATTGCCAAAGAATATTGCTATCACGAGGCTCAGATAAAAAAATGAAGACTGCTTCTGGGTGCCTGGGAATTTTTCATGTGTGG	gi|741241880|ref|NW_011550608.1|	6864790	intergenic	intergenic
1069	317511	369.282	Chr1	T	C	27	TGCAGCTGTTGTGGCTGTTTCCTATGCAAACTACCTTCGACTAAGCAGCTCTACACATTCCCCTTTTTCAGCAATAGAAACACCTAAAAAAAAGAAAACGAAATGGAAAACACTTAGGAACTAAACCATC	gi|741241880|ref|NW_011550608.1|	6558676	intergenic	intergenic
1070	317565	369.282	Chr1	C	T	45	TGCAGTGTCCCAAAAGTTGGAAAATAATTCTGGAAAGTGGAAAATGGATAAAGAATTCTATGAGCTGATACATGATGAGAAGAAAGATAAAATGGCCAGGGAGACCTCCGAACGAAACATTATTGCGAAG	gi|741241880|ref|NW_011550608.1|	6664753	gene1262	auxilin-related protein 2-like
1071	317443	370.047	Chr1	A	G	27	TGCAGCCCGAGTTATCAAACTCTATGATAATACTTTATGTTTTTCAGTTTCATTAAGAACTCTGAAACTAGGAAAAAAAAATCTAAAACCATTATATTTGCTGGAGTTCTGACTTGAAACTAATGGGACA	gi|741241880|ref|NW_011550608.1|	6391394	intergenic	intergenic
1072	317901	370.048	Chr1	A	C	17	TGCAGCAAATTTATACCATTCTACTAAATCAATGTCATAAATTTATTACTGATTGCGTATGTACATTCACCAATTATCTTGGAATTTGACCCTCTTGGATGAATGTGTCTATCCAAGATCTGTTGTTGGA	gi|741241880|ref|NW_011550608.1|	7389266	gene1305	ATP-dependent Clp protease proteolytic subunit-related protein 4%2C chloroplastic-like
1073	317712	370.048	Chr1	T	C	30	TGCAGCCTAGACATAAACTAAACAGTTTATATTTGCCTCCAGAGTAGATAAATGGTGACCAACAATTTCTTCTTTAGAATTCTATGTTGGTTCTTTAGCTTTATGCTACAGATGGATGGAATTTGTGGAA	gi|741241880|ref|NW_011550608.1|	7014784	gene1280	probable starch synthase 4%2C chloroplastic/amyloplastic%2C transcript variant X1
1074	317408	370.464	Chr1	A	T	43	TGCAGTGTTAGTACGTTAAAATGCAGTCTACAGAGCTGCATATGCACCCATTATGTCAATGCGGTGTAGTGATTGCACCAGAACAGTCCAATGCAGTCCTGATATCCAGCTAGGCTGCATGATGGATTGT	gi|741241880|ref|NW_011550608.1|	6304020	intergenic	intergenic
1075	eglipidchr14	370.465	Chr1	C	T	201	CTCAAACCTTGGCCACATACTACAGCAGAATGATACAATTATTTTATACGACAATAGCTGCAtTttTTTTAACaAAAACAGaAAAGAGATGAAGCCAGATCGAAGGCAATTTTGAGCTACGTACAAGCTAGAGGCTCGCCTTTAAACCTGAGATAGGAGAATTCAACCTCTGCTCTCTGATAAAACTAAAGAGATATCACCACGAAGCTAACGCCTTTGCGACAATCATGGCAAATCATGAAATGCTGCTTGACACATTGTTTCAATCTTTTCTTCAGGaAAAaAAAAAACACGTTGTTGCATTTTATAATGACACAAAAGGGAAGCAATTAACCTTACTACAGCTCATGACCTCAGATCCCTACACAAGTCTCTATATTATACTTCACaAAAACGAAA…	N/A	N/A	NA	NA
1076	317580	370.465	Chr1	T	C	14	TGCAGTAGCCTTATTACTATTATAACTCCTTTCCATTTTATAGCACAGTTAATGATGCAATCTTGCTCCAACAATTAGAAATTTAAGAAATTGTTTGATTTGTAACAAGTAGCTAGCTTTGATACTACTT	gi|741241880|ref|NW_011550608.1|	6695145	intergenic	intergenic
1077	317413	370.465	Chr1	G	A	16	TGCAGCTTTAGGAGGGCAAATTATTGTATATCTGTGATGGGTGTCGACCATCACTGTACGTAAATTCATCAAAATGTCTCCAACAACACATTCACAGATTTTACCTCTCCCAGCCTCTGCTCAACATCCT	gi|741241880|ref|NW_011550608.1|	6307168	intergenic	intergenic
1078	317366	370.465	Chr1	A	G	54	TGCAGAATGCTCATTTTTTAATGTTATAACTACTGAATAAACTAATGGAAGCAGCCAGATGGTATTCAGTTGCAGAGAAGAGTTGTTATTAGCTTGATAGAAAATATCGTACCTTCTCTAGTTCTATACT	gi|741241880|ref|NW_011550608.1|	6225838	gene1235	iron-sulfur cluster assembly protein 1-like
1079	317447	370.465	Chr1	T	A	27	TGCAGCTAAGTTGCAGACTGTTTCCATTCAACAATCACTTAGGCTATCATTAATTTGCGGTTTATAAGTTTAAATGGTGTCGATATCCCCAAATATCTAAGACTCAACCTTGCTATAAAGCAGGAAAAAA	gi|741241880|ref|NW_011550608.1|	6402423	intergenic	intergenic
1080	317481	370.465	Chr1	G	A	54	TGCAGAAGAGTTGATGATAAAGTTACTTCAGTTCCTTATAATAGATATATGACATGATAATTATCAGGAGAGCTGTGTCTAACTTCTCAAGCTATTGCAGGAAAAATTCTTTCTACAATTATAATCTTTC	gi|741241880|ref|NW_011550608.1|	6496589	intergenic	intergenic
1081	317533	370.465	Chr1	C	T	13	TGCAGGATGAAACGTTTACTGGCAGTGTCAATGTCTCGCAAAAGTTGCAGGAGGTTTGTTTAGGATGAATTTTCAAGAATCATTCATCATTCATTTCTGTAATTTGAGCTTGTCCAGAGGCCCTGTACAA	gi|741241880|ref|NW_011550608.1|	6587641	gene1256	laccase-11-like
1082	317908	370.465	Chr1	T	C	26	TGCAGTAGTTGCTTTAAGATTTCAACTAAACTGTTTCACAAATGATTGTGCGGTGTTGACATGATTCAGATTTCACAACAATAGAACAGTGACATGATTTATATGTAAAGTTTAGTTAATTGATTCTTCA	gi|741241880|ref|NW_011550608.1|	7393393	gene1305	ATP-dependent Clp protease proteolytic subunit-related protein 4%2C chloroplastic-like
1083	317427	370.465	Chr1	A	G	104	TGCAGCCTTTGATTGGATCTAGAACATTTTAAACCGAGTCGCTAAAAGCTTGCAAGCATGAACGATCTTGCATTCAAGAGGCAATTTCTCTGATTTTCTTTTCATCCTTTCATGAATGCTTTACGTGGCA	gi|741241880|ref|NW_011550608.1|	6343169	intergenic	intergenic
1084	317831	371.788	Chr1	C	T	34	TGCAGATTAAGTTGAAGTGTATTAGGCACTAACCTAATGGCTCACAGAAATAATTCTGGGTTTGTGACCACGCCATCACTTGTTTGAGTGCAACCTGTGGCACTTATTAGAAATGCTGTTACTTCAAACT	gi|741241880|ref|NW_011550608.1|	7292725	intergenic	intergenic
1085	317598	371.788	Chr1	T	A	49	TGCAGTCGCACCCCCAGTTCTTGCTGACCAATAGATTTTAGAATACACTGTGTTGAACAATGCATCCCTTTGGGAGCTGCTGTAGCCAGGATCTTTCCAGGATTTTCCAAACTCGGTTAGGAGCAATGGT	gi|741241880|ref|NW_011550608.1|	6750936	gene1266	mannan endo-1%2C4-beta-mannosidase 1
1086	317713	372.214	Chr1	G	C	40	TGCAGCGTCAGTTTGCTATATGCCTTATGTTTTCACCTTGTGTAGTACTTGGAATTCTCATCTTTAATCTATTGCATATTATTTGATGTATCATTTTTTCCCCGGTTGCAGTCATACATGGCTCTTGAGG	gi|741241880|ref|NW_011550608.1|	7016256	gene1280	probable starch synthase 4%2C chloroplastic/amyloplastic%2C transcript variant X1
1087	317561	372.214	Chr1	C	A	28	TGCAGTAAAGACGTCTGCAAATTCAAGAACTGATCTAGATGAAGTAGAACTATGTAAACCTATTTCAAATCATCAACCTCGCTATGTTGTGGTCTCTTCAAAAAGTCATGCACATCAGGAGTCTGTGAAG	gi|741241880|ref|NW_011550608.1|	6664187	gene1262	auxilin-related protein 2-like
1088	317573	372.214	Chr1	G	A	22	TGCAGATCATCAGGATGAAGCGTCCTCATTGCAGAATAAATGTTCCAGCATTTTGGATTTCATCTCTTTCATATATATTGTACTCGAACTAAATATTAGTAACTAACAAGTTCTATTTTTTGGTTAAAAA	gi|741241880|ref|NW_011550608.1|	6671882	gene1262	auxilin-related protein 2-like
1089	317487	372.58	Chr1	T	A	68	TGCAGCAAGCGAAATCAGACGAACCTGCTTCCTTTCACTCGCCAGGAGAGGAGTTCAGAAATACAGTAAGGGTCTGGGCCATGTCAAAATGAAAAAAACCATACACTGATACCTTACTCAGCTGAGTTTG	gi|741241880|ref|NW_011550608.1|	6515974	gene1248	protein RADIALIS-like 1
1090	317528	372.58	Chr1	C	T	32	TGCAGGCAACATATTAAACTTGTCTTAAAATTATGAATTAGAAAGACAACTATGGCAGCTTTTCATATATTGTTGGTAAGCAAAGCTAGCTTGAACGTTTATAATTAAGCTTAGACTCAGATATTCCAAT	gi|741241880|ref|NW_011550608.1|	6577208	intergenic	intergenic
1091	317576	372.6	Chr1	T	C	108	TGCAGAGGCGGATATTGGTATTTTAAGCGACCTGCCCACCACCGCATGCTCCCCAACATGCCGTATCTATAAGATAGATAATAACGGGCGAATTCGCCGATGTCGCTTTGAAAGACCACTAGTTCTATGT	gi|741241880|ref|NW_011550608.1|	6676058	gene1263	dihydroflavonol-4-reductase-like
1092	317550	372.6	Chr1	A	G	35	TGCAGTTTAGAAATTTGATATATACAGCATGCACGCATATATGTGTGTGTATTCATATCACTACATGTGTCTTTGTCAAGATTGTCAAGATATACATGTATGTATAAGTATATATGTCTATATACATATA	gi|741241880|ref|NW_011550608.1|	6623727	gene1261	putative rRNA methyltransferase
1093	317653	372.6	Chr1	C	T	103	TGCAGACTTTAACTTCGCGTAAAATTGTAGCAAAAATTTAAGGATTGCAATGGAAGGCTTTATACTTTTTGGGTACAGCAATCCTGCTTCGCTCGGTTTTGTTAGTTCCATTGCATATGTGCATAATTAT	gi|741241880|ref|NW_011550608.1|	6914347	intergenic	intergenic
1094	317709	372.6	Chr1	G	A	32	TGCAGAGGTATTGATCATGACACCATATTAGAAACACTGCAAATGATCTGTTTCATTATTTCATATCTGATAGTTTGCTGTATCTCAGTCATATCAGTTGTGATCTATATAACTATGCTGTTTGCAGTTC	gi|741241880|ref|NW_011550608.1|	7014196	gene1280	probable starch synthase 4%2C chloroplastic/amyloplastic%2C transcript variant X1
1095	318017	372.666	Chr1	A	G	8	TGCAGGTACTCAATTGAGAGTAGTAAAATATAATCCGACCTTCCCATCAGACCCATATTAGGCTCAATTTAAATAAATTTAGATTTAACTTAAATAAATTTAAATCATAAATAAATCGATCTATTTAATA	gi|741241880|ref|NW_011550608.1|	7677137	intergenic	intergenic
1096	317627	372.808	Chr1	C	T	46	TGCAGCATATTACAAATTAAAGAATAGGCTCATGAAAGCAATCCACCCCACCCTCAAGACTAACAGCTGCCCTAGCTATCTCCTAGTCCTTTCAGAGATCTTCTTTTTCTTCCCCCAAATTTTCCAAAAG	gi|741241880|ref|NW_011550608.1|	6863935	intergenic	intergenic
1097	317726	373.294	Chr1	C	T	13	TGCAGAATTGCTCGTCTCTCTGTAAATATGTGTGACTTTTAAATATTATAAAATTATCTTCATTTTTTAATAAATTTATTGAAGTGGATAAGAATCAATCTTAGAAAATATAGACTTACATAACCAACGG	gi|741241880|ref|NW_011550608.1|	7031474	intergenic	intergenic
1098	317649	373.294	Chr1	A	G	17	TGCAGGTAAGTGGTTTGAATCTAAACTCTAACAGAGAAGAATTCTAGAGATGTTTTGATTAGATCTGGAGGAGAGAAATAAGGGATGAGGGAGAAATTTTTAGAGAGATTTGATCCGAAAGAGGTATCTC	gi|741241880|ref|NW_011550608.1|	6905748	intergenic	intergenic
1099	317727	373.294	Chr1	G	C	119	TGCAGTGGATGACCTCGAGCTCCCGGTTCTTGGCGAAGGTCTCAGGGTCGGCCGAGAGACCAGCAGTGTCCCACCCATAGTCACCGGGGAATTCACCGGTCAGGTAGGACGGGGGCTCGCCAGACAAGGG	gi|741241880|ref|NW_011550608.1|	7032788	gene1281	chlorophyll a-b binding protein of LHCII type 1-like
1100	317748	373.294	Chr1	A	G	117	TGCAGAAATCCTGTTCTATACCTGCAATACCATTAGTTGACTGTTTAAGTCTTCAGAAAACTACCAAGCAAGGCTGTGTCTTTGGAATTATTATTGTACTTCTAGACTGATGAATCATTGCAACGAAATT	gi|741241880|ref|NW_011550608.1|	7091888	gene1286	elongator complex protein 4%2C transcript variant X2
1101	317752	373.294	Chr1	A	G	128	TGCAGTCGTTCCTATTATATGCCTTAGTGGATTTCATCAGATTTCCTCGTATGAATGTTTAAAGATCAGCAAATTTTAACATCTGGGTAAATCCACCAACCTGTTCATGGCTTGTCATGTTTGAAACAGT	gi|741241880|ref|NW_011550608.1|	7092614	gene1286	elongator complex protein 4%2C transcript variant X2
1102	317900	373.294	Chr1	T	C	16	TGCAGGCATTCAGGATTTTTTTCCAAGTGTTAACAAAATTTTTAATTGTACATTTGCAGTATTAAGGTTGAAAGAAAATTTTTCTTATAATATATGCATCATATATTTGACATTTGTGAAATCATGGATG	gi|741241880|ref|NW_011550608.1|	7389294	gene1305	ATP-dependent Clp protease proteolytic subunit-related protein 4%2C chloroplastic-like
1103	317612	373.294	Chr1	C	T	38	TGCAGATGAAATAGCACTTTTAAATCTTCACAACCCTCTTTTCTTGCCTTTGATTTCTCACGTTGTTAGAATTGTTAATTTTTAGTTAATTTTTTAAAGGATATTTTGGATTTAAAGTTATGCTGTTTCT	gi|741241880|ref|NW_011550608.1|	6806048	gene1269	ent-kaurenoic acid oxidase 2-like
1104	317898	373.294	Chr1	T	C	43	TGCAGATTATGAGAAGCTTAGCAGCAGTAGTTACTGATACAGTTAGGCAGGCAATAGATTTTGTACTTGTGCTCAGAGATTACCTTGTCGATGATACCATATTCAACTGCTTCACTGGGACTGAAATATT	gi|741241880|ref|NW_011550608.1|	7388835	gene1305	ATP-dependent Clp protease proteolytic subunit-related protein 4%2C chloroplastic-like
1105	317735	373.294	Chr1	T	C	17	TGCAGCGTCTGGGGACTGACCGGCGCGGTGTAGCAGACAGTCCCTCGGCATCGCCTCCCATGCCTCCTCGATGACCCCGCCGGCAAAACCACCCTGCAAGCTTAAAAGTTCATTAGAGACAGGGCCCAAC	gi|741241880|ref|NW_011550608.1|	7059368	gene1283	cold-regulated 413 inner membrane protein 1%2C chloroplastic-like
1106	317644	374.058	Chr1	G	C	56	TGCAGTGCGATAACCGATGGTGCATGAACCAGCGAGTGCAGAACGACGTACCGACGAGGGAGTGGCTTGGCCATCTTTTCAAGTCTAGACTTAAATGTCTCAGACTTTCTTTTGCTCATAAAATGTTTAA	gi|741241880|ref|NW_011550608.1|	6902919	intergenic	intergenic
1107	317645	374.058	Chr1	T	C	99	TGCAGCCTTTGCTCTCACGGATCAATTGAGTCATTTTTGTTTCGAAACGTAGACAAATCATTTTGTTTCGAAAAGCTAACGAAAAGACAAAGGAAACATAGAGAAAGCGTTTTGAAAACAAATTGGCGTG	gi|741241880|ref|NW_011550608.1|	6902769	intergenic	intergenic
1108	317072	377.996	Chr1	A	G	36	TGCAGTGTTGAAGAGGATATGGTGGATGGTTTCCCATATGAAGTGCCAGAGGAATACCGCAGTATGCCTCTTTTAAAGGGGAGGGCAACTGTCGATATGAAGGTTAAAGTTAAGGACAATCCTAACATAC	gi|741241880|ref|NW_011550608.1|	5500090	gene1194	peptidyl-prolyl cis-trans isomerase CYP38%2C chloroplastic-like
1109	Eg3192	377.996	Chr1	N/A	N/A	N/A	CAAAACAGAAGGCATGTGGTGGAAATTACAACCTAGTAAAACTATAGAAATAAACTACCTCAAGAAGGAGAGAGAGAGAGAGAGAGAGAGAGAGAGAGAGAGAGAACCTTAAAAGTAAACAAAGTGATACAAATTTTAAATTCTCCATGAGCTTAATTACAAAGTTTCTTCACAGCTATGTTACCCCTATACATGTTCCAAAATTCATGGCTAAGCCATTTAGCTTCGTCATTGTAAGATTAGTGGTTCCCCACCTCATGTGACAAAATTTATGGCAAAGCAAACTAATTAGTTAACTATACCTAGTTAGCAATATGGCCTCACGGAAAACCCAGGCTTCAGCGGGGAGAGGAGATCAAGTATAGAAGACATTATACGTCCGTTAAGACTGATCGTGTA…	N/A	N/A	NA	NA
1110	317331	377.996	Chr1	C	G	37	TGCAGATATTCTAAACAAACTTGGGTACACGTGTTTCAGAAGCAGCCTCTGTATAACCTGACGCCCACACCATCCAACATTAACAAACTCTGAGGAGAATGGAGAGATAGGCTACCATCCTAAATCACGG	gi|741241880|ref|NW_011550608.1|	6139679	intergenic	intergenic
1111	317266	377.996	Chr1	T	C	14	TGCAGATTCTTTCTACCTTCTTTCCATCGTCAGAGGTGAACCTTCTTCCCTATTATGAGCCTGCACTCTTGTTTGTGAATCGACCTGTGACTCCTCTTTTTTCTTTCAAATGTTGCTCGATATTCATAGG	gi|741241880|ref|NW_011550608.1|	5899884	gene1216	putative phospholipid-transporting ATPase 8%2C transcript variant X2
1112	317410	377.996	Chr1	T	C	39	TGCAGAATGTAGAGCTATGTTGGTATTTCCTTTGGAATTATAGCAATGATATTTTGCTGACGTTATATGATTTGTAGTCTTTAATTATTCTTTGCCATTATTTCAGGGCTTAACTGCATGAATTATGAAC	gi|741241880|ref|NW_011550608.1|	6304539	intergenic	intergenic
1113	317362	377.996	Chr1	C	T	39	TGCAGTAAGTCCTTTACCAATATTGATCCCTTCTCTCACGAATCAAATCACTACAAAGGATTGCATCAATTATTCACATCTACTATCACCATTCATTATGAATTTCTGATGTTAATAGGGTTCAAAGCCA	gi|741241880|ref|NW_011550608.1|	6215463	gene1233	galactinol synthase 1-like
1114	317352	377.996	Chr1	C	T	8	TGCAGCTTGATGAATGGTTGCATTAGATAAATGAGGGAAGGCCCAAGATGAATTAATGTAATCATAAACTAATGTAGTATTAAGGTTCTCTGACAAATAAGCTTCAAAAACCATTAATTTACTAGATAGT	gi|741241880|ref|NW_011550608.1|	6205263	gene1232	protein SPT2 homolog
1115	317353	377.996	Chr1	T	C	51	TGCAGAACAAAAGAGATCCGACATCTTCAGAAACAAAGACATATATGCATCGCCAGAAACCAACAGTTGTTAATGAGGTATAGGGAACTTGCACCATTACGAGCCTTTTTTGTAGTGACATTGCCAAGGT	gi|741241880|ref|NW_011550608.1|	6206397	gene1232	protein SPT2 homolog
1116	317374	377.996	Chr1	A	G	115	TGCAGGTAAATCATGTTCTAGCAAAACCAGCAACCTCCTTTGTTCTTTCATATTTGTCAATGATTTCAGGGCTTGGCAGTCCAGTTCTTCTTTCATATTTCTTTTCTAGAGCCTATTGTCAATGCAGTAA	gi|741241880|ref|NW_011550608.1|	6240751	gene1236	peptide deformylase 1B%2C chloroplastic-like%2C transcript variant X1
1117	317205	378.709	Chr1	A	G	95	TGCAGTGTATGGCTTGAGATGCAAAATAAATGCATGGAATTCCATGAGCAAAAACTCTAGTTGTTTACACCAACAAATTAAACAATCATCGACTAATTATAGTAAATAATCAAAAATATATGCCCAATGA	gi|741241880|ref|NW_011550608.1|	5800588	gene1209	protease Do-like 1%2C chloroplastic
1118	316936	379.421	Chr1	A	G	37	TGCAGCACAAACGCATTGTGGTTGCTTGCACCAGCAAGCTGGTTTTGAGGTAAAAGCACTTGGGTGAAAGAACAGTATGCAAGTAACATTTTTCTCTGTATCTACGTCTTTGGTATTCGACAATCATAAC	gi|741241880|ref|NW_011550608.1|	5214727	intergenic	intergenic
1119	317098	379.421	Chr1	G	A	15	TGCAGAAGAATTCTGGAATGTCAGGCACATCTAGTATATTAGTGGGGTGCACTTTTAGGTAGTTTTTATATTATTGCTGGCTTAGCAAGTCAGGGTCAATGCTGTAAATTTTGATACTCCAGAATTGTCC	gi|741241880|ref|NW_011550608.1|	5525554	gene1195	ubiquitin-like-specific protease 1D%2C transcript variant X1
1120	316987	379.422	Chr1	A	G	101	TGCAGTTATTTTAAATTGGATGAAGCCTTTAATGCCTGACTTGATTTCTTCCAATCAAGGTGCCTTTGTTGGGGGAAGATTGATCATGGAAAATATTCTTATTGCCCAGAAAATCATGTATTCTCTTGTG	gi|741241880|ref|NW_011550608.1|	5326956	intergenic	intergenic
1121	316937	379.943	Chr1	A	C	11	TGCAGCAGTGCGAAGCAAGCGAAGAAGAATGAGGGGGATGGTATTGCACTTTTTGCAGCAAGCTTGGGAAAAATTGGATGATAAATTATTTTAGTCATCCTTGAAAAATCGTGCTATGTAACTGTTTCCA	gi|741241880|ref|NW_011550608.1|	5214684	intergenic	intergenic
1122	316983	379.943	Chr1	C	A	28	TGCAGTACTTGCACCAACAACCATTAGCACTTCCTAGGGAAATCACTCTGAGGAATGTTGCATGGTGTATTCTTTCAAGATAACATTGATGACAAGTAATGTAGACTTTTTGTATTACTTGAACCTGACC	gi|741241880|ref|NW_011550608.1|	5312161	gene1183	paired amphipathic helix protein Sin3-like 4%2C transcript variant X4
1123	316963	379.943	Chr1	A	G	14	TGCAGCTTCACTTAATCCCATGGACAAGTTGAACCTGCTCGACAGACAACCTCTCTGACATCATAACCTAGAAAAACAAATATGGAGCATTCATAGTCAGTGTCCAATGTCGTCATTGTGTATTGCAAAT	gi|741241880|ref|NW_011550608.1|	5278396	gene1181	probable isoprenylcysteine alpha-carbonyl methylesterase ICMEL2%2C transcript variant X2
1124	316997	380.464	Chr1	A	C	58	TGCAGAGTTTGTTCCACTCAAACAGATGACATGTCTGATTGCTCTTTGCGAGTTAGACATCCGCAAGCTGAAATCGAAGCCTTTCTACGACATTTAGTGCCAGAGAAACGAAAAGCAGTGGAATTTGTCA	gi|741241880|ref|NW_011550608.1|	5339340	gene1184	uncharacterized LOC105047826%2C transcript variant X5
1125	317204	380.464	Chr1	G	T	59	TGCAGCAGCATCACAAAAAAGGAAAAGAATAGGTGACGTACAGCTAGAAGAAGAGAATGTGTTTCTAGAATAGTGGGAATCTACCCTGTTTCAAGTGCAATTAATTGCTTAAGAAGGTGGTACCGGTCCA	gi|741241880|ref|NW_011550608.1|	5800737	gene1209	protease Do-like 1%2C chloroplastic
1126	316995	380.464	Chr1	T	C	52	TGCAGTCTCACAATGAATTTTTGGGTAAAAATCTTTTGCTTAGGGACTCATTCTTCATCCTAAATTTCATTCATTTTTCAACTACGGATCTTCAAGAGGTGAACAAATCCTTAGAGCATTTTTTTGATTG	gi|741241880|ref|NW_011550608.1|	5334147	intergenic	intergenic
1127	317001	380.464	Chr1	G	A	57	TGCAGAGCTGGGGAGAGGGAGGAGTGTGGATCACAGGACAGATCGAATTCCTCTTCAGGAGATCGCAAGGTTAGCATTGACCCAATCACCTACAAAGTTGACTCATATTCCATAACAATCCTAATCTGAT	gi|741241880|ref|NW_011550608.1|	5347114	gene1184	uncharacterized LOC105047826%2C transcript variant X5
1128	316941	380.464	Chr1	G	A	51	TGCAGTAGGAAGAGGCTGATTGGTGTTTCGATGGCTGTGATATGATTCTCACTTAGGATTGGTGTTTGATGGATCGCTGTTATATGTGCCGAATGGAGAGGGATGAAGAGAGGGGTCGGGGAGGCAAGAA	gi|741241880|ref|NW_011550608.1|	5220354	gene1177	GDSL esterase/lipase CPRD49-like
1129	317034	380.507	Chr1	G	T	14	TGCAGGCTTACAAGGTGATTCTAGTTTTGAACATTTTAAAGCATCCATCGATCAAGTGTGAAGATCCAAATGCAAACCTCTTAACTCTTTTTTTTCACGTCAACCACTACTTCTGGACTCTAAATTATGG	gi|741241880|ref|NW_011550608.1|	5407267	intergenic	intergenic
1130	316948	380.527	Chr1	G	A	22	TGCAGTAATCTTAAACTTCACGCATTCCAAAATGGGTTTTAATCCATCATCTCACATTCCATATTGCGTCGTCCTCCTCCTCCTCCTCGTACTACCACTGATCTTCTATGGTATGTCTGAGGGCTATGGA	gi|741241880|ref|NW_011550608.1|	5227958	intergenic	intergenic
1131	316942	380.624	Chr1	A	C	12	TGCAGATCAAACTTAAACGGTCCTCCTCTCTGTCATCTTTTGAAGAGGAGTAGAGAAAGTTCTACTCCTTTCTGCGGTATTTCTTTTTTTTTAATTCTTAGGACTCTTCTTCTCTATGCAATGCTAGAAC	gi|741241880|ref|NW_011550608.1|	5220296	gene1177	GDSL esterase/lipase CPRD49-like
1132	316931	380.653	Chr1	G	A	41	TGCAGCAATTGTAGAAGATCTGGGATGCCGCCAACCTTCCGAAAGCATGCCCTTGAACAGATCAAGAGCAACCTCGAATGACCCATTCAAAAAGTAGGCATTGATGATTGAATTCCATGAAATCGAGTTT	gi|741241880|ref|NW_011550608.1|	5211120	gene1176	pentatricopeptide repeat-containing protein At3g24000%2C mitochondrial-like
1133	316939	380.683	Chr1	T	G	35	TGCAGTAGCCTGTCATCATTGATCTGGGGTGATCTCTATTCTGAATGTGTACAAATCTATAAAAAATTGAGATTGTTTCATTCTTCAAGTAGTGACTGAAGTACTCAACATTGAACAGAGCTTTATACCC	gi|741241880|ref|NW_011550608.1|	5216682	gene1177	GDSL esterase/lipase CPRD49-like
1134	316882	380.81	Chr1	T	C	68	TGCAGTTCCTGAATCTGCTCCCATTTCAGAAAACTAAGTTTCTGATTGAGCAAAAATATAGATGTTTCTCTTTCCAGGATTTTTATGAGTTATGTGGTGGCAATTTTTTCCTATGAGCTAAAGATTGTTC	gi|741241880|ref|NW_011550608.1|	5120380	gene1170	protein decapping 5%2C transcript variant X2
1135	316867	380.81	Chr1	C	T	40	TGCAGGTTATGACAAAGATATTCAAATGAATGGATGTGATCCATAGATGAATGGATGTGATCCATTTCTAAAAGAACTGCATGGGTATCCTCTAGCTTTCTTGAATTCTCAAACACATCTTGAATTCAAA	gi|741241880|ref|NW_011550608.1|	5095088	gene1167	probable transmembrane ascorbate ferrireductase 2%2C transcript variant X1
1136	316726	380.81	Chr1	C	T	44	TGCAGTAGTTGTTCTTGATCAATGATGGTGCTCGTACTAGTATTAACTGTCTAGTTAGTTCCTAGCGGAAGAGAGCAGGCAAAATGGATTATTCGTCAGTGTACAAGCCGAGATACAGGATCCTATGGTG	gi|741241880|ref|NW_011550608.1|	4768118	intergenic	intergenic
1137	316981	380.81	Chr1	G	A	25	TGCAGATGGATCAACAAGATTAGAGTGTTTTGAAAATTGTGTATAATACGATTCAATTGTTCATTTTGTGAAAGAAGATCAATCATTTTTATTTTTATTTTTTGCACAAAAGATATAACTGGAACCTTTT	gi|741241880|ref|NW_011550608.1|	5309033	intergenic	intergenic
1138	316892	380.81	Chr1	T	A	33	TGCAGGAGAAGTGATAGGAGGCTTGCTTGGCATCAGACTCACTGATGTTTCAGGAACTAATGCACTGGCATGGGCAGGAGCCAATGTTGATGGTGACATAGATGAGGTTAGACTAAGGGCGCTACTGGCA	gi|741241880|ref|NW_011550608.1|	5131585	gene1170	protein decapping 5%2C transcript variant X2
1139	316998	380.81	Chr1	T	A	34	TGCAGTAGCCAGTGGACATTTCGAATGGTGATGTGTGGGGAAGAAAAGAGAATGCAAGTCATGAGTGAGTTTCTCTGAATCTTTCAATAAGCGATTATTTTGTAGACAATATACCAAGTACAATCTAGGG	gi|741241880|ref|NW_011550608.1|	5345429	gene1184	uncharacterized LOC105047826%2C transcript variant X5
1140	316878	380.978	Chr1	G	A	53	TGCAGAGAAGAATTTATTTGTACAGCAGAATCTCTATGGAAGTGGTTTACGGGTAAGGATCACGAAAGTGTTCAGCTTACCTCTGTATCTATTTTCAACTGCTCAGAGAACTTAGGTCTCCCAGTCCTCA	gi|741241880|ref|NW_011550608.1|	5118618	gene1170	protein decapping 5%2C transcript variant X2
1141	316872	381.156	Chr1	T	A	27	TGCAGGAAACTGGATGGCATCCTAGTTTGCTAATTTCATAGGATTTACGTTGTGGATAATTGTGACAAATATCTCTTCTAAATTAATTGTCAATTTTATTTTTTTTATGTCACCGATGGTTCAATATATT	gi|741241880|ref|NW_011550608.1|	5103464	intergenic	intergenic
1142	316999	381.156	Chr1	T	C	39	TGCAGCTTGATTTAAGGTGTATTGCCTTCTCTTTTTAATTAATTGAGCTTTCAGATTAGTTGAGCCTTGACGGTTGATTACAATTATTGTAGCATGAAATCCAATCAATCTTCAAGATTTATCTTTATGT	gi|741241880|ref|NW_011550608.1|	5345361	gene1184	uncharacterized LOC105047826%2C transcript variant X5
1143	316876	381.156	Chr1	C	T	10	TGCAGACTTCATCAGCATCCATCTGTAACGCCTTTTCCTTCTTGTCGGCGGAGCAAAATGTGTCTAACACGTTTTCAGTCATAATATTTAGCATTGTTTTTTGATTTCCTTTTATTCTCACTTAATTGTA	gi|741241880|ref|NW_011550608.1|	5115343	gene1169	clavaminate synthase-like protein At3g21360
1144	egchr1sgR3	381.197	Chr1	C	G	201	tttttttTTTGCTTCTTTTTCTTTTCATTTCGTTGTCTTTTTCAGAGATCTGTGAGAAAGGTTGGAGGGTTTCTTTGGTTCCAAtCGGGtTTTTTTTCTCAAGTATTCCtTTCCTTTGCCTCCATGATTTCCATGGACGGCCGTTCCGTCTTCGTCATGGTCTCTTCCTCGTCCGTCCACATGATCTTCTCTCTCCACTACCCACCGCCCGATGTCCTCCCCTTCGAGGAGCGGATGGGGAAGCTACGGGAAGAATGGAGGAAAATTACCGACACGTGGCGCGACTGCTATTTGAAATTTGGCGGCCTGGGAGGGCTGAGGACATAGCCTTAGGCCACTCTTCCACGTCGCGCCCCTCTGATGTCATCCGGCCCCATCACCTCACAACCTCCCCAAAAC…	N/A	N/A	NA	NA
1145	316954	381.234	Chr1	C	G	38	TGCAGATTCTGCCCCTGCGTCTGTGTCTATTCCGTGTCATTGTGTGTGCAAAATTTGGACCATCGCTTACCATAAAAGCTGTTGTCCATCCTATTTTAAACACTGATATTTATTCACTAAAGCATATCAA	gi|741241880|ref|NW_011550608.1|	5250950	intergenic	intergenic
1146	316961	381.234	Chr1	T	A	65	TGCAGATATCAATGCCAATGTTAAGCTGTGAGACCAGAGACACATTATAGATAAAATGCCATGCTTCTTCATTTTAGTGATAAATATATCACTGCTTTCAGCTTCAAAACTTTTCTTTGACACTCCACAA	gi|741241880|ref|NW_011550608.1|	5267830	gene1180	protein GAMETE EXPRESSED 3
1147	316802	381.505	Chr1	T	A	46	TGCAGGAAGAAGCAAGAAGGAAGCAGAACAGATTGCTGCACGTGCTGTTATTCAGTCCATCTTAGGTTCTCTATATTATGCTTACTTGATTTATACCTGGTTAATTTAGAGCATGTATTGAGAAGTCATA	gi|741241880|ref|NW_011550608.1|	4932661	gene1160	double-stranded RNA-binding protein 4-like%2C transcript variant X3
1148	316797	381.505	Chr1	T	C	40	TGCAGAACAGTACTCTGATTTGAATAACTTATCTTTAATTATGAGGTGCTGAATAATATCATCAAAATATTGGTTCAGCACACTTCAATACTAATCTGATCCAATCTGTGCCTTAATATTCTGGGTCATG	gi|741241880|ref|NW_011550608.1|	4928201	gene1160	double-stranded RNA-binding protein 4-like%2C transcript variant X3
1149	316759	381.528	Chr1	A	T	21	TGCAGGCTGTAGATAGAAGGATTTTTGAGACTCGAAGTGAAAGAGTTGAGTTCAGGCTTTGTTTAGCGTTGGTTGCATCAACTGTTGTGTTGTTTGGATTGCCTGAGTGTTTGTATGGTTCTTTGATTGG	gi|741241880|ref|NW_011550608.1|	4833293	gene1153	dnaJ homolog subfamily B member 3-like
1150	316781	381.936	Chr1	G	A	14	TGCAGGTATAAAAGGGAATAATATCTATGCACTTTACCGGGGTGTTGATAAAATATATTAGCTTACTTTGATAAGAATACTTTATGACTAGAGGAAAATTTCATGGCACAAAACTCAATCTTTAGCTATA	gi|741241880|ref|NW_011550608.1|	4883861	gene1157	cyclin-B1-2-like
1151	316838	381.936	Chr1	A	C	54	TGCAGCTGACTTCATCTAAAACCAACATAATACACATCTTAGATAAACAAATGAAAACTGGCAAAAAATTGTTCAGATAGTTTTCAGTGCTCAAGACACAGGTCTGGCTCAAGACACAAGGCTGGCTCAA	gi|741241880|ref|NW_011550608.1|	5009203	intergenic	intergenic
1152	316742	381.936	Chr1	C	T	17	TGCAGATGATCTGCGACGGGCTGCCTTTAAGCCGATCGAAACGCAGCTTAAAGATGGACCAAGCCTAAAAACAGGGCTTAAATAGATTTTTGATTGACCGCGGATGTATGGATCATAGAATTGATCATGG	gi|741241880|ref|NW_011550608.1|	4781090	intergenic	intergenic
1153	317225	383.249	Chr1	T	G	20	TGCAGCTTCCGGCATCACAGCTGCTGGCAGCTGCGGTGGGACCCAAACCCGATGGTTTGGATGTTCATTGGCTCTCACTTGGTAAGGGAACTACCTTGATTTTTCTGCTTCAAATTTTACTTCTGTATTC	gi|741241880|ref|NW_011550608.1|	5843114	intergenic	intergenic
1154	317213	383.256	Chr1	T	A	29	TGCAGCTAGCGGGAAATGTTGCTATTTATGCGGATCTTCCCAGCCGTACAATGTTTATCTGACGTTCGTGATCGAACAATCCCATGGACGCATCTTCGGCCATAAAGTACGTCATTTACCGAATCCCCAG	gi|741241880|ref|NW_011550608.1|	5826976	gene1211	carbonic anhydrase 2
1155	317096	383.256	Chr1	T	G	76	TGCAGCTTCCAGTTTAATATCTTGTACTTAACTTTCTTACAGGGAGGACCCCGAATGTGTTGAGCTTACTTATTCTGACATAAAATGCCTAAATCCTGAATCATATTTGTCATCACCTATAATGAACTTT	gi|741241880|ref|NW_011550608.1|	5523675	gene1195	ubiquitin-like-specific protease 1D%2C transcript variant X1
1156	317257	383.256	Chr1	G	A	11	TGCAGTCTTCGTAGAGGTTGCATTTTCCGTCGAACTTTATAATTAGACAAGATTATCATGATACATAATTTTTATCTTAATAATTAGCATTTTATTAGTGGAACATTTCCTAATGTTCTGCTTTTATTAG	gi|741241880|ref|NW_011550608.1|	5882040	intergenic	intergenic
1157	317051	383.256	Chr1	G	A	14	TGCAGGCATCCATATATGCATGCACACGTACATGTATATATGTATGTATGTTCCCAGGATTGTTATTTGTTGCATTGAGGGGTTTTATTGCATCCCTCGTTGCAAGGAAATAAACTTTTTGGTTTTTAAT	gi|741241880|ref|NW_011550608.1|	5427077	gene1191	transmembrane protein 33 homolog%2C transcript variant X1
1158	317180	383.256	Chr1	T	A	120	TGCAGATACTGTTAACTCTGTGGCACCACCTCCAGGAAGGAGTTTTGGGTTTTTCAATATATTCCGTGCTACTGACATGGCATCCTATAAAAGCAAAGTTAGTCAAAGCCTCAAAGGCAAATCAAGTCCA	gi|741241880|ref|NW_011550608.1|	5706083	gene1204	T-complex protein 1 subunit gamma-like
1159	317253	383.256	Chr1	G	A	37	TGCAGCAAAATTTTGTAAGAACCAATGCAAATTATCGAAAGATGAAGAAGGGATGCAAACTGACATTGGCTTCATAACTAAGGCATGAATATGCAGCCATTGCTCAACTGTTCATTATTGTTGCAAATTT	gi|741241880|ref|NW_011550608.1|	5876173	gene1214	phosphoglucan phosphatase LSF1%2C chloroplastic
1160	317167	383.256	Chr1	G	A	40	TGCAGTAAACACACTTGTTACATTGGGAAGTGAGAACGCGTTATCATCAATAAATAGGTCATAATTTCCTTTTCTATCAACATCTCATTTTTGCTAGTGTATCACATGCTATTTGGATAACATCTAGTTG	gi|741241880|ref|NW_011550608.1|	5691197	gene1203	protein farnesyltransferase subunit beta%2C transcript variant X1
1161	317165	383.256	Chr1	T	C	37	TGCAGATTAAATTAATCTTGAAAAAATGAATTACATCAGAAAGAGTTATTTACAAGGCTCAAAGAGAAAGAAACGGAATTTTCCTAGTGCAATCATATAAAGTAGGTAAGATATCCTCCTAAAATTTGAT	gi|741241880|ref|NW_011550608.1|	5684397	intergenic	intergenic
1162	317365	383.256	Chr1	C	T	74	TGCAGCATATGCCTCGCATATACCACAAGGCAAAGCCGACCATTCTATCAGGAGAGAAATATCTCCAGCTATTCAAGGAAACAAGAGCCAGGAATGTTTTCATATTATAATACTTAGCATTCCAACAAAT	gi|741241880|ref|NW_011550608.1|	6225961	gene1235	iron-sulfur cluster assembly protein 1-like
1163	317217	383.256	Chr1	C	T	37	TGCAGGCTAAATTGACAGGCTTGAAGCACGTCGAGTCGCCATGTGTGGAGTCTGCAATTCTCCAGCTTTTAATTACGTCAAACTTTTCCCATTTTGTCGTTCATGTTCTCCAAGTGACCAGCTCAACAAC	gi|741241880|ref|NW_011550608.1|	5829858	gene1211	carbonic anhydrase 2
1164	317133	383.256	Chr1	C	T	74	TGCAGATATGAAGCAATCCAATCTCGTAAGTTAAAATAGTGAAGTGATCATTAATTAATGCATTAGAAGTTCGCTCACCTCAGTTGAGGTAATTACGCTTGGACCTACGAAGAATGGAATTGGTCTACAC	gi|741241880|ref|NW_011550608.1|	5601059	gene1200	uncharacterized LOC105047972
1165	317216	383.256	Chr1	A	G	92	TGCAGAAGTAGAAGACTTTTTAAATCATTAGAGGACGACAGCTATGAACCATTTAGAGGACCTCACCGCTAGGCCGGTGACGGACGTCAAGACCCCTCTTTTTCTCCCAGAACGCGGGATGAATGTAGAA	gi|741241880|ref|NW_011550608.1|	5829595	gene1211	carbonic anhydrase 2
1166	317376	383.256	Chr1	T	A	47	TGCAGGGCGGCTCAGGCTCTGTTCAAAGCATAAGATTCGCAAACATTAAAGTCTCAGAGGTTCAAACACCTATAATTATCGACCAATTTTATTGTGACAGAAGGTCTTGCAAGAACCAGACAGCAGCAGT	gi|741241880|ref|NW_011550608.1|	6243961	gene1237	polygalacturonase At1g48100-like
1167	317150	383.256	Chr1	A	G	47	TGCAGTCTTCCTTATTGAATGCTTTAAATTGATGTGGTTGCATCATATGTGCTCATCAAAACTTTGCATAAAATCGATCAATCATTCAAAACCAGATTGATTGGTAAAACTCATTTAATTTTCATATCTG	gi|741241880|ref|NW_011550608.1|	5637333	intergenic	intergenic
1168	317140	383.256	Chr1	A	C	8	TGCAGAGATCAAAAGCGGACGGCAGAACGGGCGCTAAAACAGCTCTGCTCCACGCTTGGCATTGCATCAAGTTGAAGACAGAAGCAGGCAAGGGAGTCACAGGTCACAGGTCACCAAGGACTGGAGGGTG	gi|741241880|ref|NW_011550608.1|	5628664	intergenic	intergenic
1169	317018	383.256	Chr1	A	G	99	TGCAGATCAATTGTGCAATCAATGTCCTCGATCACTAGAATCGATCGGTTGGACATTCCGACCAGCAATCTTTTTAAGGTCGAATTCCATCCAACTTCAGTGAGCTCCAAATCATAGATGTCAAACTTGA	gi|741241880|ref|NW_011550608.1|	5374036	gene1186	probable mitochondrial chaperone BCS1-B
1170	317224	383.602	Chr1	T	G	52	TGCAGCCACTATCTGACAGCCAAAATCATCCATTCAGGAGCATAAGTCTGAGGATGAGAGGTCGATAACTCCCGCCGAGGATGGAGAATATAGAAAGTATCATCTGATCTTGCTGCTGAGTCAAAAGGAC	gi|741241880|ref|NW_011550608.1|	5843181	intergenic	intergenic
1171	317348	383.602	Chr1	T	C	7	TGCAGTTACATTCACGTTAAACAGCAACAAGCATACAACAGGACGAAGAGATGTACCTCCCATATTGAGGCAGGCAAGATGTGCTTGTTTTTCTCGTACCGGTGCCTCTCAACAACCTTTCCAGCGTGAG	gi|741241880|ref|NW_011550608.1|	6190258	intergenic	intergenic
1172	317032	383.602	Chr1	A	G	24	TGCAGAATGAGTTCTGCATCCCCGGCCTTCCCATTCAATTAACTGGTTTTAAGTATGAAGTTAAAAAGATTTAATACCTTGCTTGACTTATTTTGGTTTTCTTTGAGCTGCTAGTGTATTTATGCTTATG	gi|741241880|ref|NW_011550608.1|	5396758	gene1187	60S ribosomal protein L35a-1-like
1173	317246	383.602	Chr1	A	G	52	TGCAGGTCATATGATATACGCATAAAGTGCAGACACTAACTTTTTGTCATAGCTTTTTGTGTTCAGAGTCTCTCTCTATCCTTCTGACTTGCTGAGAGCAGTCAAAGAACTTGACATTTATTTGTATTCA	gi|741241880|ref|NW_011550608.1|	5870177	gene1214	phosphoglucan phosphatase LSF1%2C chloroplastic
1174	317280	383.602	Chr1	T	C	37	TGCAGACCTAGGAATTGTCCTTCACACGTCCACCTTTCCCAAGGCAAAGGGAGATTAACAAGAGCCTGGTATCTTGATATCTTAAATGAGTGACTAGACTAGAGTGGGTGTGGCCATCATTTTCCCTAAA	gi|741241880|ref|NW_011550608.1|	5940097	gene1217	proline-rich receptor-like protein kinase PERK13
1175	317262	383.602	Chr1	A	C	34	TGCAGGAACAGTGGGCCCGAGTTGTCAAAGTAGATAGGTAGATACTGGATGCAATGCTCAGCGAACTTAGGTGACCCTAAGCCAAGTGGTGTTTGGCAACATCAATATATGCAATCATTTTGTGTATATT	gi|741241880|ref|NW_011550608.1|	5892891	intergenic	intergenic
1176	317142	383.602	Chr1	G	A	38	TGCAGCCAATAATTAGTTGAGTTTATTAATTAACGTTGTAAGTTTCTCTCCTGCTTGCTGTCTCAAACAGTCGCCATCCCTATATCTAAAGGAGATTCCATCATCCACAATGGAATAACTGTGGACGATA	gi|741241880|ref|NW_011550608.1|	5628929	intergenic	intergenic
1177	317316	383.602	Chr1	C	T	11	TGCAGCATACTTTCACCCCGATCGCAATCCCAATCCTGAGAACATCCACAATCAGCTTCTCATTGAAGAATTGCTCGGCAAAGAGCGGCCAAGTGATCATCGGCAACCCGGCGCTCGCACCTTCCATGCA	gi|741241880|ref|NW_011550608.1|	6087730	gene1224	scopoletin glucosyltransferase-like
1178	317187	383.602	Chr1	C	T	39	TGCAGTTTGTGCCTTAGAGAACACACATAACCCTAAAACCAAGTCTCGGAGGATGCTAAATGTTGTCTAATAACCAAAGTAGTCGAACCATAAGGTGGATTTCTCTTCTTGTCTGTCAACTAGTCCTCTA	gi|741241880|ref|NW_011550608.1|	5731200	gene1205	uncharacterized LOC105048008%2C transcript variant X2
1179	317240	383.602	Chr1	G	A	27	TGCAGAAAACAAGGATACCGAAAACAGGAGAACCATTTACATGATTCCCTTTTTAGAAAAGCATAACTTCCTAATGACCAACATCCGTCTGTTTAGTAATCAGAAACTTGAACGGTATCTTCTTTGAATA	gi|741241880|ref|NW_011550608.1|	5862983	gene1214	phosphoglucan phosphatase LSF1%2C chloroplastic
1180	317332	383.602	Chr1	T	A	23	TGCAGGTGAGGAAGAGATGGTCTACCCTTTCTTCTTCCTGATAACAGAGTATGCATTCACGTGGAGTTGGAAAATTCTATTTTTTCATATTGGCAGATGTCAAGATTTTATCATTGTAGACTAGCCAGTT	gi|741241880|ref|NW_011550608.1|	6139624	intergenic	intergenic
1181	316955	384.284	Chr1	C	T	72	TGCAGACACTCGCTTGTTCCTGACTGTCCTACATTACGAGTTAACACGTACTACGTTAAATAATGTGCAGACACTAACGAATTATTGCATGGGTGCTCAAAACTTGAAACCTTGGATTGCCTCATTTAAC	gi|741241880|ref|NW_011550608.1|	5250845	intergenic	intergenic
1182	317014	384.284	Chr1	C	T	35	TGCAGAGTCCAACACAATATCCTAATCACCGCACTACCTGTATGTATCCTTTTGTGCTGTGAGTATGGCCATGCTATCTCGTGTTTTAGGCGCGACAAACTATTTTATTGTGGTCGGGAGGACCGCTCTT	gi|741241880|ref|NW_011550608.1|	5371234	intergenic	intergenic
1183	317339	384.948	Chr1	C	T	63	TGCAGGTATCCCGTCTTCTCTCTCGGCCTCTCTCCATCTCTCTGGCTCCTTCCTATTCTTTCTTTTGTTATTAACTGCTTGTGAAGGTTTGAATCGCACGGGGAAGAGCTGCCGGCTACGGTGGCTGAAC	gi|741241880|ref|NW_011550608.1|	6151018	gene1228	myb-related protein 305-like
1184	317329	384.948	Chr1	G	T	61	TGCAGACCGAGCAAGGTTGTTCCAAACACCCTCACCATGGTTTGCTATGTAGTTGATTAATATGAGGTCTTCCTCCATGGTCCATGGGCCCTTCCTCACCGCAGCCTCTTGGCTGCTGTTTATCGTCTTA	gi|741241880|ref|NW_011550608.1|	6136638	gene1227	myb-related protein 305-like
1185	316720	388.912	Chr1	T	C	28	TGCAGAAATATTCTCCCAAGTATCATGTTTTTCAGTATTCAGAGTAAATGCCATAAAGAATATACCGTTAAGTCATTATTAACAACAAATCTTATATTCGATTTAGATACATTAAAAAGTATATATTTAC	gi|741241880|ref|NW_011550608.1|	4753790	intergenic	intergenic
1186	316359	389.672	Chr1	T	A	39	TGCAGACCTGCATGTTTGAGGTTTTGGCTGGAGGAAGTAGATTTCTCTAGAATGATCCAAAGATCTCCACTACTTAATATATTCTGGCAAGATATTTAGGAGCTAGATATTTTGGCTAGATATTTTGTTA	gi|741241880|ref|NW_011550608.1|	3724624	intergenic	intergenic
1187	316407	389.673	Chr1	C	G	13	TGCAGACATGTGGGATGTTGTGATTTAACATGCAGGGAGATGTGGCATACTGTGCATGTTTTGTGTGCCAATGGTTTGTTGTAGTGTGGTGTATGTGCACATGCATAAGTGTGCTATGCACATGAGGAGG	gi|741241880|ref|NW_011550608.1|	3846385	gene1098	peroxisome biogenesis protein 3-1-like%2C transcript variant X1
1188	316408	389.678	Chr1	C	A	25	TGCAGCATTCAGCCCCAAACTGCACACTCAAGTAAAAGCGAAAAGAGGAAGAAACTACACAAAAGCTCAAATAGGTAACTGTTGAGATTATTCCAATGCCCGCATGACATGCCATCTAAAATTTCAAAGC	gi|741241880|ref|NW_011550608.1|	3846352	gene1098	peroxisome biogenesis protein 3-1-like%2C transcript variant X1
1189	316500	391.589	Chr1	A	C	54	TGCAGAAGGCAGCAAACAATCAAGCCATGGGTCATACTCAAACATACACGAAACAACATTGTCAAAACAAAAATACTAAAACCAAACTAACAGAAAGCTGCGTGCTAGAAAGAGAGACATTTATATTACA	gi|741241880|ref|NW_011550608.1|	4142356	gene1115	ATP synthase subunit beta%2C mitochondrial
1190	316577	391.589	Chr1	A	C	22	TGCAGTTAACAAATCATATGCATTAAAAAACTAACTTAAAAGTTTATAAAAAGTAACAAGACTTTAACCAATGCCCTATTTAAATTATAACTACATCAGCATGTGACAACACTGGTGTCATGTGTAAGTC	gi|741241880|ref|NW_011550608.1|	4300779	gene1125	sec-independent protein translocase protein TATC%2C chloroplastic%2C transcript variant X6
1191	316678	391.589	Chr1	T	A	9	TGCAGTGAAATCAGGTTAACATATATGACATCAACGTTCTTCTATTATTTTTTTTTCAGAAAATAAGACAGCAGCTTTTTAAATGTAGAGTTGCAAGTAGTTGAAAGGGCCCACAGGGCTGTATTTTTGA	gi|741241880|ref|NW_011550608.1|	4623878	intergenic	intergenic
1192	316484	391.589	Chr1	G	A	36	TGCAGAATAGTAATAATTATGTCATGGAAAATCTAGCATACATTATGACTTAAAAAGGGCACAGTCTTACAAATTGATGCAACGAAATGATGAGAGTTGCTTGATGTGATAAAAGATGGTGACCGCAGTT	gi|741241880|ref|NW_011550608.1|	4091177	gene1112	adrenodoxin-like protein 1%2C mitochondrial%2C transcript variant X1
1193	316621	391.589	Chr1	T	C	50	TGCAGGAGAAACTCAGAGAGTAAATGGAATTATCTTACCAAAGTAACTATCTGACATCGTACAGGCATAACATATAGCCAACAACAGCATCACAAGAAATATAATCCCTGTGTATGTAAAGAACATATAC	gi|741241880|ref|NW_011550608.1|	4390699	gene1133	probable protein phosphatase 2C 67%2C transcript variant X2
1194	316680	391.816	Chr1	T	C	24	TGCAGTACACCATTTTTTGCCCCTTATGTATGAGTGCAGTACATAGGATGCGTGATATATATCATGCATGCGAGCTCCGTATCACCGTTCATGCGCGGTAGTGGTCAGCAAAGTAGTAGCCAAACGGCTT	gi|741241880|ref|NW_011550608.1|	4625040	intergenic	intergenic
1195	316670	391.935	Chr1	A	G	26	TGCAGAAGAGGAGGATTATTTATGCATGATCTCCAGAGATAATCTGAAATAAAGTGAATGAAGACAGTGACTCTTGAGCATCAATCGTTGTTAACTACCATATGTAAGGCTTGTTAATCTTTAGGTCTCT	gi|741241880|ref|NW_011550608.1|	4589899	intergenic	intergenic
1196	316433	391.935	Chr1	A	G	25	TGCAGCTAAATTGAGCGGGGTTCCAGGATTCCACTTCGCGGGACGATGAGTTGGAGTTGCCGAGGCCTAATCTAATTCTCTAACACTAAGGAGCCACCTAAGCCATGCGGAAGGTGAATGAAAGCTCCAA	gi|741241880|ref|NW_011550608.1|	3941913	gene1104	uncharacterized LOC105049263
1197	316330	391.935	Chr1	T	C	60	TGCAGCAGTCTCATTGTGGCTGTTTTCTATCAACTGAATCACCACCACATGGTTCTCAATAGACATCATCACTGATTATGGAGAATAGGGGCACTCCTCTGCTGATAGATGTTCTTCACTTTGCTTGGAG	gi|741241880|ref|NW_011550608.1|	3683722	gene1087	peptidyl-tRNA hydrolase%2C mitochondrial
1198	21261	391.935	Chr1	A	T	14	TGCAGTCTTGGCTATTTTTAGTTGAGACTCACAAATTTTTGTATGGTTTTGACCAACTTTTGGTGTGTTTAAGAGAAATTGATAACTCCATCAAAACGGGTTATGTATGGTTAAAAGTCTTGTGCTTAGG	gi|741230124|ref|NW_011562343.1|	1613	gene29195	ER membrane protein complex subunit 6-like
1199	316719	391.935	Chr1	C	G	27	TGCAGGTTTACCTCATCTCGTTATCACTTTGCAGTCAAAGCTGCGGCCGATTTTTTCTGCCAAATATGTCATGTTCAAAGTTGAGGAAAAGTCATTCAAAACCACACGGGGTACAAAGCAGTTGTCATGC	gi|741241880|ref|NW_011550608.1|	4748244	intergenic	intergenic
1200	316671	391.935	Chr1	A	G	29	TGCAGTACTTTCTTTCATCAAATATCCCGTTTTATTTACCAAAACAAATATCCCACTTCTTCTTCCTAAATGTTCATCCACATGCACTTAATAACAGGGATCCAATAAAACATATTGCTAAGGAACACTT	gi|741241880|ref|NW_011550608.1|	4589849	intergenic	intergenic
1201	316685	391.935	Chr1	G	A	7	TGCAGAAGCTGTCGTTGGAACCCCCATAACAGTGTTACCAAAATATCCCCCCGGTAATGGTGGGTCTAACCTCGGTCGATAGTTTACTGCTATGCGATAGGTAGTTTTCTCGCTAGGTGGAAGCTTTTGA	gi|741241880|ref|NW_011550608.1|	4661208	gene1142	uncharacterized acetyltransferase At3g50280-like
1202	316710	391.935	Chr1	A	C	35	TGCAGGGATCAAAATTTGACATTATAACTTGTACCAGCCTTTGTTCTTTCATATGTTACAATATCTACAATTTTTATATGATTCCAGTGGAAAGATTAAGAACCAGCAACTTGTGACCTATTACCATCTA	gi|741241880|ref|NW_011550608.1|	4720903	gene1146	amino-acid permease BAT1 homolog%2C transcript variant X2
1203	316269	391.935	Chr1	A	G	66	TGCAGGAAGAGATTAACTCTATACCAGGTGGAAATGATTTCTGTTTCTCTCATGTTTTTAATTTCATGGTCTACACTTTGATGGTCTTATTTATTTTCCAACTTTGTTTGATTTATTGTCATGTGTTCTT	gi|741241880|ref|NW_011550608.1|	3549379	gene1080	uncharacterized LOC105046546%2C transcript variant X1
1204	316449	391.935	Chr1	T	C	27	TGCAGAAAGAAATAAAAATTAGTAAATGGTGATCTCAGCTATAATTTTATAATGAACCGTAATAATTATCTGTTTTGATAAACTAATGTCACATGTCTTCTCTTCCTTGTGCAATGGACTCGTATCATTC	gi|741241880|ref|NW_011550608.1|	4008756	intergenic	intergenic
1205	316362	391.935	Chr1	G	A	48	TGCAGGAAAATTTAGCAAATAAATAATCCTTCTGCTGTTAAACACTTAGTCTTGGTTTGAAGCATGAGTAAATACCTAGGATTTGCAGAGGAAACAGAATGTGGAAACTGAAGTTAAAGAATCTGCAACT	gi|741241880|ref|NW_011550608.1|	3743443	gene1089	transcription factor DIVARICATA-like
1206	316299	391.935	Chr1	G	A	47	TGCAGCCACTGAGTTATTTATTTGGCTACGTATTCTCCCTCTCCTTAGCTCTCTCTCTCTCTCTCTGTCTGACATACACACTCACTCTCTCTTTGCCTTTCCCTCGATCGTTCTCCCCCCGACTACTACT	gi|741241880|ref|NW_011550608.1|	3590099	intergenic	intergenic
1207	316328	391.935	Chr1	C	T	50	TGCAGAAAAGAAATCTAACACTCAATGGAAATCAAGGGAAAACGTACGTCATTCTGGTAATAGTAGAACCAGGTAAGTATTACAAGTACCATACCAGAAGTACTTGATTCAGTGGTATGTTGAAATATGA	gi|741241880|ref|NW_011550608.1|	3682492	gene1087	peptidyl-tRNA hydrolase%2C mitochondrial
1208	316770	391.935	Chr1	C	A	63	TGCAGTAATATTGGTTTGGCAATGTAATCTTGTGATATTTTGGAAGATAACATTTTTGTATTCATTTACTAAAACTGTTGTTGAAAAGGGAGGCGAGTCTTGGATCATTTCAATAGAAGAAAGTAGTTAT	gi|741241880|ref|NW_011550608.1|	4865994	gene1156	protein CHUP1%2C chloroplastic%2C transcript variant X2
1209	316240	391.935	Chr1	G	A	20	TGCAGAGAGGCGATGCCAAATATTTGGCACAGTTGGCACAGGCAAAGGGCAGAGAGACGGTGAGAGCGACATAGATGTAGCTATAGAGATCAGCGAGGATGCCGGGTTGAGGGTGAGGATGCGGGGGCGC	gi|741241880|ref|NW_011550608.1|	3491865	intergenic	intergenic
1210	316539	391.935	Chr1	C	T	72	TGCAGTGGTAGGAGCTATGCCTGCTAGGCTGCCCCTTTTCATTTAATGTTCAAGTTGTCATGGAAAGCTGCCAACCACTTTGTTGAGACAAACAGTCAAAGGCTGATATCAAGTAGCATATATCAAGACG	gi|741241880|ref|NW_011550608.1|	4218968	gene1119	uncharacterized LOC105047123
1211	316631	391.935	Chr1	A	C	71	TGCAGAGAACCTTGGTGGGATTAGTTGCTTGATTTTCTCTGTTGTTTAGGTGCACCTTTGTTATATTATTAATATGATATTGGGAGTGCCACCAAATTTCAATAATCAGAATCATGTTTGGCATGCATCA	gi|741241880|ref|NW_011550608.1|	4405078	gene1134	notchless protein homolog%2C transcript variant X3
1212	316482	391.935	Chr1	A	G	8	TGCAGTTAGGATCTTTCCCTTCGATCTTTCTATACATACTTCTCCTGTGTTAAACTGTTCCGTCCCTGTTCTTTATTTCATGATTTCTACCTGGGTTCATTTGTTTCACTACCATCAGTTGCATTATTCT	gi|741241880|ref|NW_011550608.1|	4086218	gene1111	uncharacterized LOC105046982
1213	316603	391.935	Chr1	G	A	20	TGCAGAAAATAATCTCGCCATGGTTTTATAGGATTAAAAACATCTTGTAACTCAACTAAGGACTTCAAATTTTATGGCAACTTTTTCAAGCCTTTCTCATAATTATTTCTTGGTCATGCTTATTATTTAC	gi|741241880|ref|NW_011550608.1|	4357945	gene1131	CDP-diacylglycerol--serine O-phosphatidyltransferase 1-like%2C transcript variant X3
1214	316485	391.935	Chr1	T	G	48	TGCAGCAGATTGTTCTTTCATTTATATGCCACAGATGTATAAGAAAATCTCTCTGTTGAGATCTTATATGCACTTTTCTTAAGCTCCTTGTTTTGAAAAATATTTGGATAGTGCTCTAGGTTTTAATCAC	gi|741241880|ref|NW_011550608.1|	4091098	gene1112	adrenodoxin-like protein 1%2C mitochondrial%2C transcript variant X1
1215	316390	391.935	Chr1	T	A	23	TGCAGTTAGATCTTTTGTAAGTTGATGAATAGACACAAGATTTGTGGATAACTTGGGTACATGTAGCACATTTTTAAGGGTCATGGATGGACTTAGAATAATGTCTCCCTAGCCTGCAACAGTGGCTAGG	gi|741241880|ref|NW_011550608.1|	3806737	intergenic	intergenic
1216	316356	391.935	Chr1	T	G	44	TGCAGAATTTTTATTCGATTCCAGGGAATAGACAACAACTTTTTCATGAATCGTTGTATCGAATTTACACCAAATGAAGACCCGATGATTGGTTGAATGTCACACATTCTCTTCATATATTTATTTATCT	gi|741241880|ref|NW_011550608.1|	3721031	intergenic	intergenic
1217	316598	391.935	Chr1	T	C	32	TGCAGTCTATGAGATTGGATTGGGAACATGTTGTCTAGACAAGAAAATGAAATTTTGGACAAATCAAGGGTACTGAGAAAATCTATAATGAAAACCTTGATCTGAATTTCTTTGAAATCATGCTTTTTGA	gi|741241880|ref|NW_011550608.1|	4341383	gene1130	palmitoyl-acyl carrier protein thioesterase%2C chloroplastic-like
1218	316618	391.935	Chr1	C	T	62	TGCAGATTAGGTGTCCTACCGATGTCCCCTCACTGCTATGCCCTGTCTAACAGGGATGGTGCTGGTAATCCATTTCAACGGCTTTAAACCTATAGGCCTGGGATCTCAGGTGGTCACTCTCTCAGGATAT	gi|741241880|ref|NW_011550608.1|	4389879	gene1133	probable protein phosphatase 2C 67%2C transcript variant X2
1219	316654	391.935	Chr1	T	A	38	TGCAGAAAACTAATGAGCCAGCATAAGTCATTTGCTGAGCCAACTCATATTCCATATTATCTCTCAGAAAACATTTTCTACAATACATTAACATACCTCAGGTTGGGTGTCTGAGTTTACATGTTTGTCA	gi|741241880|ref|NW_011550608.1|	4545345	gene1138	uncharacterized PKHD-type hydroxylase At1g22950-like
1220	316480	391.952	Chr1	A	G	22	TGCAGCTCGGTTTCTTTTTCTAAAAATATGAGACAAGAAAAATTCATGGAAGGATGCCAGCCAGAGGCGAATGTCCTGCATCCAAGGAGAGAGGGAGTTCCTATTGTCCGATAGATGACGGATCCAATTT	gi|741241880|ref|NW_011550608.1|	4085310	gene1111	uncharacterized LOC105046982
1221	mEgCIR3427	392.281	Chr1	N/A	N/A	N/A	AACTGCTGTATTTCTGGCTTTGCTAGAAATGAGAACTTTGACGACCATTATCTTTTAGAAATAATGTGCATGCGTGATGCTAAATTATATTCTTGTCAATTATTGGCGCTGTGTGTCTATATATTTATTTTGTTAAAAAAATCGAACAAGTGGTGAGAGGACCTATGTAGTCCTAGATAGGATAAAGAAATGACATAAAGAAATTGAATCTAAATAATATTCCCTAACTAGTTTTTTCAAATGAAGCCTTGAATTGTTATAAATGTTAATAAAATGGACTCAACAAACACATGGNCTCACTTGGGCTTGAGGATGCTGCAGCGCATATATGTATATAGAGAGAGAGAGAGAGAGAGAGAGAGAGAGAGAGAGAGAGAGAGTATGCTAAGATTTAAACAG…	N/A	N/A	NA	NA
1222	316545	392.281	Chr1	G	A	22	TGCAGCTCTTGTTGTCATGGTACGTTCAACAGATATAGGAGCAAGAGTTGGTTCCACTGCTGATGTATGAGTAAGATGAGGCTCCAGATCAATTGTCCCACCACCTTTCTGTCACATAAAATAAAAATAA	gi|741241880|ref|NW_011550608.1|	4220807	gene1119	uncharacterized LOC105047123
1223	316542	392.281	Chr1	A	G	22	TGCAGGCATATTTTTTCTTAAGTTAAATTATATTATTTGTATGTTAATCTGTGGGATTATTTTCTTAACATTTCTTTAGGCTACACTTCAACATTAAGAAATAATGTCCGCTCACGTGCCTGGGGGGCTG	gi|741241880|ref|NW_011550608.1|	4220301	gene1119	uncharacterized LOC105047123
1224	316488	392.281	Chr1	C	A	31	TGCAGATTACAAGTGAATCTGTGTTAAAATCATGTCAGCATCCATAACTCATCCAATGGTAGACATTAAGTATATGAGATTCATGGAAAACTTTGAACCTAAAGGGTTTATACATCTTAAATATCACAAT	gi|741241880|ref|NW_011550608.1|	4097133	gene1112	adrenodoxin-like protein 1%2C mitochondrial%2C transcript variant X1
1225	17923	392.281	Chr1	T	A	24	TGCAGGGGAGCAGAAGGCACACCTAAAGGCATGAGTTTTGTACCAAGTCTAGCATGAATGATACGAGTTATTTGTTACTATAGAAGTTATTTGCAACTAGATCCGCTCCTATTTCACAGCCAACGTACTG	gi|741226274|ref|NW_011566188.1|	640	intergenic	intergenic
1226	316541	392.281	Chr1	G	A	112	TGCAGCATGCATAATGCTGTAACAACCTATGACAGAGTAGTTTCCTTGAGCCTCATGCTATCAATAGTTAGGTAGCACATGAATAGCTCCTGCCCTTTCATGGTGTTCTATGATCAAAAGAAAAGCAGTT	gi|741241880|ref|NW_011550608.1|	4219884	gene1119	uncharacterized LOC105047123
1227	316706	392.629	Chr1	A	G	19	TGCAGGTGAGGGAATTACATAGGGAAAAAATATCTTTAATTTGGTTGTTCTAAACAATCCGCATATCATCTTTTGTTATAATAACTATCATGGAGATTGCAGTTTTACTATAAATAAGATCTTTAAGGTC	gi|741241880|ref|NW_011550608.1|	4713544	intergenic	intergenic
1228	316383	392.629	Chr1	A	G	62	TGCAGCTGAAGGAATTTAAAATTGATGAAATATGGTGGTGTGTGCAGGAAGGTGCCTATGAAGAACCTGAAAGCATCTATGAGGTTGACCGCCTATCTGAAGCATTAAAAAAAATTGTGGTCCTCGCCAA	gi|741241880|ref|NW_011550608.1|	3796242	intergenic	intergenic
1229	316513	392.629	Chr1	C	T	32	TGCAGCTTGCTGGAAGGCTGGACAGCCTGCTCCCTACTTGCACCTGGCACGTACATTTGATTTGGTGGAACGAGAAAAGGGCAAAATAAAAACCACTGTGATGCTTTGCAACATGTTCAGAAGGTTGTTC	gi|741241880|ref|NW_011550608.1|	4176755	gene1117	DNA ligase 3%2C transcript variant X2
1230	316575	392.629	Chr1	A	G	12	TGCAGATCACAGAGAATAGTTATGTATGAGTCAGAGTTGTTACAGACACAACTAAACTGGAGATTCATTTCGTGGAGTGGCAAAATATAGGAAGCAAACATAAATAATAGACATATGTAAAGATATAGCG	gi|741241880|ref|NW_011550608.1|	4300050	gene1125	sec-independent protein translocase protein TATC%2C chloroplastic%2C transcript variant X6
1231	316378	392.629	Chr1	T	C	108	TGCAGAGCATTCAACATTTCAACTATTTGAGAATATGTAACATTGCACTAGCAACCCATATATCATATATTAAAACTAATGGGACAATTGATATCTATATGTCTCAGTGTATGCACACCAACCAACTGAT	gi|741241880|ref|NW_011550608.1|	3773101	gene1091	uncharacterized LOC105046722%2C transcript variant X3
1232	316000	394.035	Chr1	C	T	8	TGCAGTGCCTAACAGCTTCTTAGCTTTCCAGAAATACCTTTCTTTCTAAATTGGAAGATTTGTACTTGTTTATTGATTCAGTTCAAATCTGATTTCAAGACTAGTAAAGGATTGACCCTATGATCCTTCA	gi|741241880|ref|NW_011550608.1|	2995689	gene1055	uncharacterized LOC105046274
1233	316168	394.035	Chr1	A	C	21	TGCAGCATATAAGATGGTTGAAGCAAACAAAATGAAACCAGAGATTGATGCCCGCGACATGAGTGGGATTATGTTGGAAGACATCCGGGGTGAAATTGAACTGAAAGATGTGTGCTTCAGCTACCCAACG	gi|741241880|ref|NW_011550608.1|	3292362	intergenic	intergenic
1234	316056	394.035	Chr1	G	T	101	TGCAGTCATAAATTATTGTTACATACTGAATATTAGAAAGAGAAAAAACAAATGCAAAGCTCAGCTGTTGGGTGTGTATGTGTGTGTGGGGGGGTGTTGTTGTATGTTGGAGCATACTGAAGAAGAAAGC	gi|741241880|ref|NW_011550608.1|	3125024	intergenic	intergenic
1235	316154	394.035	Chr1	A	T	60	TGCAGTCACAACTATGTGTAAAAACAAGGCCTAACTGTGTGTTGAGGCCTACATATTTATTGAAACTTGGATATGGACTAATTTCAAGCACCAGTCAGTCCAAGGGTTGAGAATCAATTTGTGCAATTTT	gi|741241880|ref|NW_011550608.1|	3272842	gene1069	callose synthase 7-like
1236	316215	394.035	Chr1	A	G	31	TGCAGCATCAGTTATATTGATTTCGAGGCCAGTGACCAAGCCTGCTTACAGGACCATGTCAGGCTTTGACTGCTATAGAAGTATCATATCATTTATGAGCATTGCCTGCAAATGGAACAAAATTAAAATC	gi|741241880|ref|NW_011550608.1|	3404321	intergenic	intergenic
1237	316127	394.035	Chr1	A	T	9	TGCAGATTATCTCGATGTCCATAGATGTATGTTTAATTTTGCTTTTAAGTAGATGTGCTTTTATTTATATTTGTTATTTATATTGTGTAGTGACATGTTAGTGATGGTAAATAAAGTAATTGAATGGACA	gi|741241880|ref|NW_011550608.1|	3248452	gene1069	callose synthase 7-like
1238	316125	394.035	Chr1	T	G	35	TGCAGAGAAGACAGAATATTCATGAATGCTGATTTTGAGATTTCATCCCCTGTATTTAATACAAAGGATTCCAACCAAACAATTGCATTACTTACTTGATGTTTGACCCACGATGCAAATAGGCACACCA	gi|741241880|ref|NW_011550608.1|	3244684	gene1069	callose synthase 7-like
1239	316101	394.035	Chr1	G	C	67	TGCAGATGATCCTTCTCAGGAATGTTTGACTGCTGAACCTGAATCTGACAAAGACTTGTCTTTTGAGGACAGAGTTAATCCTCAAAAGGATTCCTGCCTCCAAGACATTTATTGGGTATTTCATTCTCTT	gi|741241880|ref|NW_011550608.1|	3189569	gene1066	TSL-kinase interacting protein 1%2C transcript variant X1
1240	316683	394.035	Chr1	G	T	37	TGCAGGGGCGGTGTTGGACCGGGGCTTGGGATGGGCGGCGTCGTTATTGAACCAGATGGTGGCCTCCCAGACTAATGACATGATTCGGAATTGGCTGGAATCATGGACTCGGAATCCCACCTTTCTATGT	gi|741241880|ref|NW_011550608.1|	4650825	gene1141	uncharacterized acetyltransferase At3g50280-like
1241	316270	394.035	Chr1	T	C	12	TGCAGTACTCCTCCACATCATCATCTCCCAATGCAGATCCAATTACTGAGATTATGTACTGTTCAATACTTTCAGCTGCCGGGAATACAGACACGACATCTTCTGTAAGATGTTCGGCATGATCAACAAA	gi|741241880|ref|NW_011550608.1|	3549306	gene1080	uncharacterized LOC105046546%2C transcript variant X1
1242	316174	394.035	Chr1	T	G	28	TGCAGGGTATTGGTAATTGATGTTCTTTTTAGATGCTGTGACTTGATACCTGTTTTGTCAAGAGGGTCATACCCTTCAAACTTGACCAATGTAATCATCTGGGGTGAAGCCAAAAAGAAAGAAAGAAAGA	gi|741241880|ref|NW_011550608.1|	3307855	gene1070	callose synthase 7-like%2C transcript variant X2
1243	316289	394.035	Chr1	T	C	47	TGCAGATCACATTAAAGAATTGAACTACTATCAGGGATCAAAATTCTGTACAAAAGGCACAGCAGGCTGTTAAAAATAAGCAAAATGAACAGGAAGAAATAAAAGAAGAACATGCAATTGGAACCAAACA	gi|741241880|ref|NW_011550608.1|	3580294	gene1081	histone-lysine N-methyltransferase ASHH3-like%2C transcript variant X3
1244	315992	394.035	Chr1	A	G	46	TGCAGTAAAATAGGATGGCTTCATGCCTCCCTTTTTACTCAAAAAAGATTCCTTAATTTTATAATGCAGGACCTTCATGATTCACTGATTCCACTTGCCTTGGATATGCGGAGGATTCCAAAGCAAGGCA	gi|741241880|ref|NW_011550608.1|	2974575	intergenic	intergenic
1245	316293	394.035	Chr1	A	G	17	TGCAGGCATCATACTTACTTCTTACTATAACAAAAGAAAGGCTTAGGAGCAAAAGTTTAAACAAGGAGCACGATGAAGGTATAAGACAATTAAAATGTTGCAAGACACGGAAATCGCAATATAAATAAAT	gi|741241880|ref|NW_011550608.1|	3584982	gene1081	histone-lysine N-methyltransferase ASHH3-like%2C transcript variant X3
1246	316412	394.035	Chr1	T	C	14	TGCAGCATCTCTCCGAAGATTTCGCTTGTTCTTTTGGCCTTATCGGCATCATGGAAACATCTCCAATTCCACCGGGTTAAAAACTGCATACCAGTATAAAATCGGCATCCTTTATTAACAAAAAAAAAAA	gi|741241880|ref|NW_011550608.1|	3858939	intergenic	intergenic
1247	316013	394.373	Chr1	G	A	18	TGCAGCATTCTTTCCTTGTTGATAAAGATTGAGATGAATACTCCAAAATTTTATAGGATCTCCTTTGCCATATCACAAAATTCACATATGCCATGTATGTTGCAAATCTGATCAAACTTCCTAATGTGAC	gi|741241880|ref|NW_011550608.1|	3047219	gene1056	cysteine-rich receptor-like protein kinase 2
1248	316037	394.373	Chr1	T	C	57	TGCAGGGGGATTTATTTTGTTTGTACTTTAGATTACTAGTCTAGATATCAAAAATTTGTCAGATGAATCTTTATTTTTGTTGGGCTAGAAGATAAATTAAATTAAAAATTCATTTTGCTTACTGGACTAG	gi|741241880|ref|NW_011550608.1|	3082267	gene1058	uncharacterized LOC105046304
1249	316532	394.373	Chr1	G	A	120	TGCAGATACTTCAGGTTTGCCTGAAATATATGGGCAACCAATTACAAACAACAAAAGAAATAATAGAATGTTGTCAAAGCATAAACAAGTAATCCATGTAGTTCTTATTCTTAAAAACAACCACTGAAAC	gi|741241880|ref|NW_011550608.1|	4214596	gene1119	uncharacterized LOC105047123
1250	316151	394.373	Chr1	G	C	20	TGCAGGAGTTCTGGTTGTGGTGTGACGTGGTATCATATTGTACCATGCCTGACCATGTTCAGCCACATGCCAGGACTCACGGTATGAAGAGCATATTCATTTTCTTTGAATAAGAAACAATTCTGAAACC	gi|741241880|ref|NW_011550608.1|	3269789	gene1069	callose synthase 7-like
1251	316171	394.373	Chr1	C	T	40	TGCAGCACTTGAAACTGACTAGTAAGCACCGAATTGTTTCCCAACTGAGAATGAGGAGGCTTTATGCTACTCCATGAATGACCTCAATGTTGTGGCCATCTAACTAGTGACAGCCTCCTAAAGTCATGCT	gi|741241880|ref|NW_011550608.1|	3297392	gene1070	callose synthase 7-like%2C transcript variant X2
1252	316169	394.373	Chr1	T	C	49	TGCAGCTTGCCCTGCTGCAAATGCATTAATGTATCCTCTTTCTTGTGATGTGCTTTGTTGGGTTTTAGTTCACAGATTTATCATGTCAGAAAAGAAATTAAAGTTGTTCTACAGCTCTCCACTAATCCAG	gi|741241880|ref|NW_011550608.1|	3292297	intergenic	intergenic
1253	316057	394.373	Chr1	A	G	24	TGCAGTGAGTGTACGTGAAGAACAGGTCCCATTTCTTCATGAAAGTTGATTAAAATGAGGTGACATGAGTGATCAGAACTAACTTTAAATAATCTCTCTGTTCTGTTTGCACTACTCGTTCCACCAGTAA	gi|741241880|ref|NW_011550608.1|	3124904	intergenic	intergenic
1254	316274	394.373	Chr1	C	T	52	TGCAGGCAAAAGAAAACAAGAAAAACCACAAAAATGAAACATTGAAGTTTGCAAGAAAACCCAAGGACACGATATACAAAGAAATAGAAATCGAAATGTTAAATAAATTTAAAATATTCATAGCACTGGA	gi|741241880|ref|NW_011550608.1|	3555192	gene1080	uncharacterized LOC105046546%2C transcript variant X1
1255	316045	394.373	Chr1	C	T	51	TGCAGTAAGTGGAATTCCATATAATGAGTTATCAGCTTCCAATTTTCCCTCTATCCCCAATGAGGATTTGTAAATACTCAGGTTGCTTCTTTCCAGTAGTCTAGAGTATGCGTTAGCTGGAAAGCTTGAT	gi|741241880|ref|NW_011550608.1|	3087782	gene1058	uncharacterized LOC105046304
1256	316538	394.373	Chr1	C	T	53	TGCAGGGTCTAAGAAGAGTTAGACATAGCAGCCTTAGCCCCGCGTATGGTTTCGGACCTGTGGCGCCTCGGTTAGAATGGAGCAACCTTACTGTAATGCCAAGGCTCATCCTCTTGAACCTTAAAGGAAA	gi|741241880|ref|NW_011550608.1|	4219088	gene1119	uncharacterized LOC105047123
1257	316019	394.373	Chr1	C	A	70	TGCAGCTTTTGGTAACTAAGTTATTTATCAAGTTAAATAATAGATATTATTTTTAATCAGACAGGAAAAACACTTTCATCCATCTTCCCATTAATCAGGCATGCCTGCTGCCGCTCATGGACTACCACAT	gi|741241880|ref|NW_011550608.1|	3051379	gene1057	MORC family CW-type zinc finger protein 3-like%2C transcript variant X2
1258	316112	394.373	Chr1	T	C	16	TGCAGAAGAAAGATACGTTGTTGCAGTTCCTTTTTTCTTTTCTTCTTCTGACTGAAGTAAGTAAATACTTCAGTAAAGAATCCAATGTGCCTTTGATTATTAATGAGGCTGGAATTTTCAGGCAAAGAAA	gi|741241880|ref|NW_011550608.1|	3218721	gene1068	uncharacterized LOC105046404
1259	316177	394.373	Chr1	C	T	32	TGCAGCATGAGAATCTGATTATCAAATTACACGAGGAACTCAGCATAAATGCTCCAGTCTAAGCCTATGCGACCAGACAGCCAAATATACGTACTCTTGAGCAACCTCTAACACACTACTTAACTAGAGA	gi|741241880|ref|NW_011550608.1|	3332863	gene1071	ABC transporter B family member 11-like
1260	316193	394.373	Chr1	G	A	46	TGCAGCATGGTGAATGGTGGACCACCAGAGCAAGTTCTCTTGCAGGGCCCACATGGAATGAAGAAGATTTTTATATAAGAAACATCAAATAGTACATGGTCAAGTGGAGGCTGTTGAACCTTCTTCTATT	gi|741241880|ref|NW_011550608.1|	3363136	gene1073	DNA-binding protein DDB_G0278111-like
1261	316527	394.373	Chr1	G	A	43	TGCAGTCTGTGCTTTTTTGTTTTCCTTAAACATACTTTCTACAACTACTATTTTAAATAGAAACCAAATTAAGGGTAGCAAATGAATCTACAAGCAAGGTTGTCCAAAGACTATATTAGGAACTGCACGT	gi|741241880|ref|NW_011550608.1|	4209731	gene1119	uncharacterized LOC105047123
1262	316296	394.373	Chr1	C	A	53	TGCAGAAGTTCTGGTGGTGCTCCAGAGTACTTACAGCTCATAGTCTTCTTTAATTTCCTGTCAAAATTAAAATACTTTAGACTATCGTGCTTTACAGATGAATGGTGGGGGTCTCCAATTAATTGTGGCA	gi|741241880|ref|NW_011550608.1|	3585317	gene1081	histone-lysine N-methyltransferase ASHH3-like%2C transcript variant X3
1263	316255	394.373	Chr1	G	C	100	TGCAGAATATAGGCTTTTGTTTGGCTACATTTTATGTTTAGTCTTGACATGGCATTTTATGTTTAGCTCCAGGATTAAACATAAAAATAACTATTGTTTGTAATAAAATAAAATAAAATGACTATCAAAA	gi|741241880|ref|NW_011550608.1|	3522626	intergenic	intergenic
1264	316536	394.373	Chr1	A	G	53	TGCAGGTCAAAGGTGCCCAGCTGTGGGGAACAGATACGTATACAAATGATTCAGATCTAGTTGCCGGTATCTATTTCCTTATGCATGCTATTTGTGACCTCATTTTCATCCTCAATGTGTTGTTCTTAAA	gi|741241880|ref|NW_011550608.1|	4215654	gene1119	uncharacterized LOC105047123
1265	316041	394.373	Chr1	T	C	27	TGCAGCATATGTAGCAGTAACAATGACAGAAACCAGTGAAGACATTATGGGTACAGAATCTGTTACATGCAAACACACGATTTTAACTGACTGCGCCAAAAGAGAAGCATAAACAGAATATGCTAGTCAC	gi|741241880|ref|NW_011550608.1|	3085919	gene1058	uncharacterized LOC105046304
1266	315657	395.066	Chr1	C	T	92	TGCAGTGCCCGCCAAGCGAGTGTCGTGGTGGACTTGGCATGCCCAAGGCGGGGCATGTGACAAGAACTCGACAGTATGAACAAACCGGGGGCTTCCCAATGACTTCCACGCCAACGTGGAAATAGTTCTT	gi|741241880|ref|NW_011550608.1|	2254179	intergenic	intergenic
1267	315733	395.066	Chr1	C	T	110	TGCAGGAGGCCCTAAAGAAGAGACTTTCAATGTACCTCATTCTTGTAGACAGATGTGAAGTTCCTTTTCATTTTGGCCACCTTTGCAAAACTTTGGTGCTTTGCATCCTTGATGCTGAAAACTCGCAGTC	gi|741241880|ref|NW_011550608.1|	2434670	gene1018	uncharacterized LOC105045881%2C transcript variant X1
1268	315869	395.066	Chr1	T	A	15	TGCAGAGCTGTTTCTTTTTGTTTTGGCTGTTCTACAAATTCATTTACCATTGGCCATTTTCTAATTGATGTTTTTTACGTAGTTAAGACTTGGAATCAAGGGGGCTGATATATGAAGTTGAACCTGTTTC	gi|741241880|ref|NW_011550608.1|	2734618	gene1036	26S protease regulatory subunit S10B homolog B-like%2C transcript variant X1
1269	315854	395.416	Chr1	G	A	17	TGCAGATATAAAGCCAGTTATCCCTGGCCTCAATGAGAACAAAAGAGGGTTCTTTTTACTTTCCAAACAAAAGAGGGTTGTTTTCACCAGCAGGTACGATAACATTTTAAACTTAAAGGGTGCCACAACA	gi|741241880|ref|NW_011550608.1|	2704595	intergenic	intergenic
1270	315870	395.416	Chr1	A	C	18	TGCAGATAAAAGATTAGCATAGTACAACCAAGAGTTTTCGGAAAGCTAACATAGTGTCTTTGACTTCTACATAGCTTCCCACCACCTTGTTAAAGGTTTATGAGCAAAGAAAAAATATGCTGCTTCATCT	gi|741241880|ref|NW_011550608.1|	2735017	gene1036	26S protease regulatory subunit S10B homolog B-like%2C transcript variant X1
1271	315652	395.416	Chr1	G	A	12	TGCAGCAAGTGGTAACTTGAATACAAATGTTATCGCAGGCTTGCACCATTTAGAAAAGACAGGAGTGATCTCTTATATCCATCTCATAGAAGAACAGACTCACAAAGAGCCATATCAAAACTGGAAAGAG	gi|741241880|ref|NW_011550608.1|	2250532	intergenic	intergenic
1272	315852	395.416	Chr1	T	C	67	TGCAGCCAACTAATTGTCAAACACTAATTGCGTGTTTTAAGTGGAAAGCTTGAATGCATTATTTTCTATACAAGAAAGGGATGGCTATTACATTAATTTGACAAAGGCTGTCTCTTATAAGATACAAGGA	gi|741241880|ref|NW_011550608.1|	2702863	gene1034	protection of telomeres protein 1a-like
1273	315847	395.416	Chr1	A	G	47	TGCAGCTGCATTAACTTGTGATTTTACATGGTGACCCTTATCTCGTACCCACTCAGCTATAAATGGCACCCCCATAAATAAAATGTTCTTTCCAAGCTCTCTTGCAGCTTGTCTTGCATAAATATAGCCG	gi|741241880|ref|NW_011550608.1|	2684964	gene1031	chaperone protein dnaJ 10-like%2C transcript variant X2
1274	315851	395.416	Chr1	A	T	9	TGCAGGGATAACTCATTTTAGGTTGGATTCTGAATCGTATAGGTAACACACAGGTGCAAGTGCATTGTTTGAGTGGCAGCGGCTTATCCTTGGCGAGGTGAAGACCTCCGTTCTCCAGTTGATGGGCACT	gi|741241880|ref|NW_011550608.1|	2702934	gene1034	protection of telomeres protein 1a-like
1275	315777	395.416	Chr1	A	C	87	TGCAGGTGGACTTGTATGAGATATGTACATTTTCCCTTTATTAATTGGCTCTCTTTCATTATTGAAAAGTCCTGGGGGAACCTATAAAATATTTTAGAGACATGGGCATACTGAAAATATTAGGATATAA	gi|741241880|ref|NW_011550608.1|	2513547	gene1024	salicylate carboxymethyltransferase-like
1276	315900	395.416	Chr1	G	C	45	TGCAGGCAGATAGAAGGGGTCTGTTGGGCATGGGTAATATAGAGGTCGTCATGTAGTTTGAAATAAAAGAATTTGTTCTTAAGTGCTAAAAGGCTGCGATACTTTAAAAGTAGATATCGTACTTGTGGTA	gi|741241880|ref|NW_011550608.1|	2811369	gene1042	farnesyl pyrophosphate synthase-like%2C transcript variant X1
1277	315853	395.416	Chr1	T	A	70	TGCAGGGTCGCAATGCTCAACAATCCCATCTTCGATAACAAGGAGAGGCTAGAATTAAGTTATATCAAATTTTAAAAGTTATTTAATTTTTATTAAACCCAAAATTGCATCCCATCATGAATTTGGATAA	gi|741241880|ref|NW_011550608.1|	2704677	intergenic	intergenic
1278	315936	395.416	Chr1	G	T	64	TGCAGAATTAACTGCTGTCAGCTGAATTAGTCCCAGAACAACCATTGTGTGTATGTACTACTATAACTCAAAATAAGGCAAGCAGCTGAGTAGAAAAGGGGATGAAGATGAGGCAATGCACCGTGGACAG	gi|741241880|ref|NW_011550608.1|	2880768	intergenic	intergenic
1279	315937	395.506	Chr1	G	A	15	TGCAGCTAATGTCAGGAACCGTACAAAAAGAGATATTCAGATTATGGCAATGAACAACCATGAATTCTGGTTCATTGGCTCTGTATCATATGAGAAAGCCTTCAAGAATCTGAGGGAGGCCCTGCAGCCT	gi|741241880|ref|NW_011550608.1|	2880694	intergenic	intergenic
1280	315930	395.519	Chr1	A	G	36	TGCAGAGAAGAAGAAGTAGGCCTGATGGCAGCACAACAGCCTCCGTTGCACGTCGGATGAGGCGGAGAGGAAGAGAGACAGCAGACCTGTAATGCCCAGCACCGCCACAGCCATCGCCACCGCCACCCTC	gi|741241880|ref|NW_011550608.1|	2875413	gene1047	uncharacterized LOC105046218
1281	315868	395.606	Chr1	A	G	30	TGCAGTTAAAAAGAAAGCAGATAACTTACAGCGCTCGTTGTCAAGTGGCCTAAGAACCTCCCCTATAATCTGCCCTACACTTTGGAGGGACTTCAGATCATCTTCAGTTTTGGCAAATTCCTTCTTTGAA	gi|741241880|ref|NW_011550608.1|	2734658	gene1036	26S protease regulatory subunit S10B homolog B-like%2C transcript variant X1
1282	315557	395.623	Chr1	C	T	11	TGCAGAACACCCATTATTATTAATCGTTTGAAAAGCATGCACGCACCACACGGAAATATAGATAGACACAAACACCAAAGACGAACTCTGTAGGACCAAAAGGATCCAGCCTTGAAAATTAAGTGTTTGA	gi|741241880|ref|NW_011550608.1|	2104346	intergenic	intergenic
1283	315929	395.762	Chr1	N/A	N/A	N/A	TGCAGTCTCCTCTTCCATCACGACCACCACCGCCGCCGAGGACCCTCACCATGCTCTTCTCCCATTTCACAGGTATGGCGGATATAAATAAAATGCCCGCATATAACATCTGCTCGTTTCTGCGCGAGAA	gi|741241880|ref|NW_011550608.1|	N/A	NA	NA
1284	315974	396.111	Chr1	A	G	8	TGCAGTCGAGAACCAAACGAAGCACTTCTCCCATGTTAAATCTTTAAAACAACCGATGGTAAAACACTTCCGTTCTCCACAAAATGCTTTCTCGCCATTTTTGTTTTGCATAGATACTTCTATCTCCATT	gi|741241880|ref|NW_011550608.1|	2924134	intergenic	intergenic
1285	315960	396.111	Chr1	G	A	22	TGCAGTATGAAATATTGATCAGTCAAAAATATTAGAAGTGACACAATAAAAATTGTCAATAAACAAAATAGAAAGTCTGAACCAAAGGGAATATTTCTTTCGAGAATAATGAGAGATCCAGTGTGGCATT	gi|741241880|ref|NW_011550608.1|	2915887	gene1050	jmjC domain-containing protein 4%2C transcript variant X2
1286	315834	396.111	Chr1	T	A	24	TGCAGAGATGCAAGGAGTATTGATGTATCAGATATTTTCTAACAGTATATTCTCTTAATTTCGACCCATTGCCTACTGCCATCTTGGATGACAGGAATCAAGAATTTTCTTATCCTTCATATTTCTAACT	gi|741241880|ref|NW_011550608.1|	2622771	gene1029	mitogen-activated protein kinase 3%2C transcript variant X2
1287	315942	396.111	Chr1	T	A	56	TGCAGAAGGACACCATGGGGTATGAAAAGGTAGAGACTTAGAATTAAAATAATAGTAAGAGAGCAAGTTCCTGAGCCTGTAAATGAGTAGATTAATATGGAAGAGGGAAAGTGAAAAGATTTGCACCTCA	gi|741241880|ref|NW_011550608.1|	2893164	gene1048	AP-1 complex subunit mu-2
1288	315559	396.111	Chr1	C	T	33	TGCAGCCAAAATTATTCATGACATGTGCTTGGCTCATGATCGAAATCGAAATCAGAATTAGAATCAAAATCAGAATCAGAATGAAAATTTGAATCCATATGAAAAAGTAGGGATTGAGTTTTAGATAGAT	gi|741241880|ref|NW_011550608.1|	2106195	intergenic	intergenic
1289	315738	396.111	Chr1	A	T	89	TGCAGTGACTATGAATGTTCGGGCATCATTTTAGTTGTAATATTTCTGGTGCTTTTGTTTTATTACTTGTTCCACACTTTTCTTGTTTTCATTTTATTTTTTTGTTAAATAAATCATTGCTTATCATGCA	gi|741241880|ref|NW_011550608.1|	2436551	gene1018	uncharacterized LOC105045881%2C transcript variant X1
1290	316130	396.819	Chr1	A	G	10	TGCAGAATCGTGGTATCTGCACCAGAAAATCCTCCCAAACAATCACACGACACCACAAGATCTCGTGCAATGTCTCACTAGTCACCACACGAGAATCTAGAAGAACTCGAGCTCAAAAAAAAGAAGAAAA	gi|741241880|ref|NW_011550608.1|	3249320	gene1069	callose synthase 7-like
1291	315620	397.526	Chr1	C	T	47	TGCAGTATAGCCCTATATCTAGTCATGGGTTATCCAACACAGACAACACCAGTGTAGATATGGGGACATAGGCACACGGTACAGGGTTGTATGATGCATTATAGCACGGTCTGTACTAGAATCCTTGCAT	gi|741241880|ref|NW_011550608.1|	2195926	gene1003	uncharacterized LOC105045729
1292	315227	397.526	Chr1	A	T	94	TGCAGTGGTGCATCTGTTCATGAAGTTCTAGCATTGTCTATATGAGAGTGGCTCTCAACATTTGGGAATTCTTTCATTTGCATGTAAGACCTTATTTAATTGTGACATTGGATACCTCAGGACCAGCACT	gi|741241880|ref|NW_011550608.1|	1464228	gene959	IST1 homolog%2C transcript variant X1
1293	315771	397.526	Chr1	C	A	50	TGCAGAAATTTTGGTACTTTGTTTATCAATTAAATATCCTATGATCAGCCTAGGAGCTATAACCTAATACACATACTGCGAAGTGATTCATAGCTAAGGTCCGAGGTATATGAAATTACTCAAATGCTCA	gi|741241880|ref|NW_011550608.1|	2506249	intergenic	intergenic
1294	315683	397.526	Chr1	G	A	13	TGCAGATTTTCGATTCTAGTCAGAGGGGCCAGGGTCATCTGAGAGTCAACGGCACGGTGAGTCCTACAAAATAAATTCTGACTGGAGTGGGTTCTGATGGGAACCCTTCGACGGTCAAGTCAAGAAACTG	gi|741241880|ref|NW_011550608.1|	2339003	intergenic	intergenic
1295	315537	397.526	Chr1	G	A	28	TGCAGAGCTTCCGCAAGATTTAAAATGGGCAATAATGATGGACATACATATTGAGCAAAAGTTTAAAAAGAAGTATGCGCGTTCCAGAGACTGAAAGTTTCCGTGTCATAAGCATTCTGCTGAGTAAGTG	gi|741241880|ref|NW_011550608.1|	2057453	intergenic	intergenic
1296	315791	397.526	Chr1	C	T	67	TGCAGGAAAAACTGCTCGTGGTATTAGGTCTTTGGCTTGTGCAAGTGTCAGTGCTGTATTAACTACTTGCTAAAACAGGGGAGCCTCCTATGATGAAACCTCAACCAATTGGCTAGAAATAAATAAAACA	gi|741241880|ref|NW_011550608.1|	2545332	gene1026	phosphatidylinositol/phosphatidylcholine transfer protein SFH8-like%2C transcript variant X1
1297	315708	397.526	Chr1	A	T	7	TGCAGCAGGTTATGTAATTTGAAATGAAGTGAATCAACTGATCCGAGCTGGTGGTAAATTGTTACTACCCTCCTTGGTGCCTAATGTTGAACTTACTGTAGCTTGGTTGAGCTTACGAATTGCAAAACAT	gi|741241880|ref|NW_011550608.1|	2380621	gene1015	ribosomal L1 domain-containing protein 1-like
1298	315345	399.287	Chr1	C	T	55	TGCAGCTCAACCTTGTATAGAGACACAATCTAACACCAGCAAAGTCTATTTCTCCCCAAAATTTTGAACGATTTAAGTGTTCATACAACCAAACCCAGTCTATGCCCCAATTCCGACCATCAGACAACTA	gi|741241880|ref|NW_011550608.1|	1800364	gene975	rRNA-processing protein CGR1%2C transcript variant X3
1299	315639	399.288	Chr1	G	A	22	TGCAGTGTGACTTGGTCAGATAAATGCTGCATTGGGATTTTATGCCAATCGAAGAAAGAAAGAGAAGAATAAATATATCCAGGTAAAATCCCTTGCACTGTAGAATTTCTGTTAAAATTCTGCATCACCA	gi|741241880|ref|NW_011550608.1|	2211359	gene1004	lisH domain and HEAT repeat-containing protein KIAA1468 homolog
1300	315648	399.288	Chr1	G	C	24	TGCAGCTTTGGTGGTAGCTATTCCTCGTTGCTGGGATAGGTTTACGGTGATTCACATTTCTGAGTTCCATGATGCCAAACCTGATCAAAGAAAACACAACTTTGACGGCAACATCAGGAGGGCAAGGATG	gi|741241880|ref|NW_011550608.1|	2234327	intergenic	intergenic
1301	315627	399.288	Chr1	G	A	28	TGCAGCATTGGTCTTCATGTTCACATTAGAGCTCACGACCATTTCCCATAAAATATTAAAAATGATTCCATGATGCTCCTCAAATGTACTGCATTAAAATCATTGTCAGTTTGATCCAGCAATAATATTG	gi|741241880|ref|NW_011550608.1|	2205312	gene1004	lisH domain and HEAT repeat-containing protein KIAA1468 homolog
1302	315606	399.634	Chr1	A	C	18	TGCAGGTATGATGGTTCCCTTGCATACTAGTAAAGGTATGTTAGGTGTGATGTATGCCTAATGCATACCCCCTGTTTACATGTGAGGCTTGCACCACATGCAGTTCACATGACCCTTCTTGCATTTGCTT	gi|741241880|ref|NW_011550608.1|	2166667	gene1001	KH domain-containing protein At4g18375-like%2C transcript variant X1
1303	315580	399.634	Chr1	G	A	32	TGCAGAAAGAGGTGGCTTGCCACAGACAGGGAAATCAAGATGCTGCTGAGACTATTGCCAAGCTTCAGGCAGAGATTAAGGAGATGCGCGCAATTAGATCTCTGACTAAAGAGGTTAACATCGAAGATGT	gi|741241880|ref|NW_011550608.1|	2138981	gene998	kinesin-like protein NACK1
1304	315571	399.634	Chr1	G	A	40	TGCAGATGCCGAGGTAGGGGATGTTGCGCTCGAGACAGAACTTGGCGAGGCGGAGCTCGATGGAGTCCTTCTCGCGGTCGATGGCGGTGTCGCTCACGTGGAGGCGGCGCACCTCTTCGACCTCCTCGGG	gi|741241880|ref|NW_011550608.1|	2120101	gene997	uncharacterized LOC105045663
1305	315424	399.634	Chr1	A	G	9	TGCAGGACAACTCTCATATGGGCCAGTCGAAGACCCAACTGCAACAGAGGAAGGCTGATCAAGTAATGCGTTTCCTATGTTTCTAGGCTATGGAGTAAGTGTTTCTAGGCTATGGAGAAGATATATACAA	gi|741241880|ref|NW_011550608.1|	1943067	gene982	chloroplastic group IIA intron splicing facilitator CRS1%2C chloroplastic%2C transcript variant X9
1306	315404	399.634	Chr1	G	A	21	TGCAGGGCCCCAGTCGACGTAAAGAAACCAATATATGCTACTTTTTTTGAAAGTAACATGTGGTCTTTTACCAAATTCATCCAATATTTTCTTGCAATGTTCGCATTCCATGTGGCATTAGGGGATTGGA	gi|741241880|ref|NW_011550608.1|	1925773	gene981	uncharacterized LOC105049175
1307	315548	399.634	Chr1	G	A	56	TGCAGATCGACCTTCAATGAGTAGAGTGGTGGATATGTTGGAAGGAAGCATTAGCGACTTGCAAATGCCACCAAGACCATAGTTAATTTCCACTTCAAAATCATCAATGATTCTAATGTATCAACAGCCT	gi|741241880|ref|NW_011550608.1|	2068062	gene992	probable receptor-like protein kinase At1g67000%2C transcript variant X1
1308	315343	399.634	Chr1	C	A	24	TGCAGTGAAATAGGTTCTAAAATCATCTGTCATCCTAAATCATTTATGCTAGGGAGAAGACTCCCCCAACAAAAGGTAAACCAAGAAAGAAGCCTGCATCAATTCAAGCACCATATTATCTGTACATCCA	gi|741241880|ref|NW_011550608.1|	1798165	gene975	rRNA-processing protein CGR1%2C transcript variant X3
1309	315757	399.634	Chr1	A	G	16	TGCAGCAATTGCAATGATGCCCAGAAACATGGCCTATAAGTGATTGCAATAAATGCCAAACATATTAGGCTGGATATTGACAACTCAAATCGGAGAGGAGTTATCTAATCTGTTTTGGTCCATTGATTCT	gi|741241880|ref|NW_011550608.1|	2473162	gene1021	protein kinase and PP2C-like domain-containing protein%2C transcript variant X1
1310	315543	399.634	Chr1	C	T	10	TGCAGGAACCCACAATTTGACGAAGAAGAAAATCATAATAGGTAACCAACACACCTCTTATAAACATACCATTTTATGGCTTTCATTTCTTTCATTCCACAAAATCATTTTCTGGTTTATTTATGCATGA	gi|741241880|ref|NW_011550608.1|	2065542	gene992	probable receptor-like protein kinase At1g67000%2C transcript variant X1
1311	315338	399.634	Chr1	T	C	58	TGCAGGCACAATATGCTTGGCATGTTAATTCATGAGGCGCTTAATTTCGATGGCCTATATATGTAACTCTTACTTGAACAATGAGCTTGTTTGAGTCGGAATTGCTATTCTATGACAACGAGGCGTGACA	gi|741241880|ref|NW_011550608.1|	1783062	intergenic	intergenic
1312	315204	399.634	Chr1	A	G	13	TGCAGCTATAACGTTAGGACTGACATTACTACACAGGAGTGTCCCACAACTTTGAGTCTCGATCGGGTGCAATCCAGTAGGCTGATTAATATACGGATGGTAAAGTAGCTCGAGCCAAGAGCACGGTCAA	gi|741241880|ref|NW_011550608.1|	1424104	intergenic	intergenic
1313	315360	399.634	Chr1	G	A	10	TGCAGTTCCGGGCACTGCTATCAGTCATTAGCACATCCGCTAGATCAACTTGTGAGAGATTCGATTTCCCAAATAAGGCCTCCTTCGCCCTCCATGCATATGAATGTCATGCCAAGGGGCCAATTTTATT	gi|741241880|ref|NW_011550608.1|	1836795	intergenic	intergenic
1314	315279	399.634	Chr1	A	C	21	TGCAGTCAGGTTTGCATTATATGAACTTCTTTTGTTAGACCTTAAAATGAGAAGATGATAAACTATACTATAGGTCCACAAAGTGATTGGGTCTCTCCAGCTCATACCCGAGTCGAGTAAGATCTCATTT	gi|741241880|ref|NW_011550608.1|	1598476	gene965	universal stress protein A-like protein%2C transcript variant X3
1315	315679	399.634	Chr1	T	C	62	TGCAGCGGCTTCCTTTTTTTCCACTTCAATGCTCTTCTTGTGTTTGTGAAACTGAAAAAGTTGGAGATGTAGTCAAGTGCACCCATTTTGCTCCAGAGGAGAGAGAGATGAGTTAAGGAAAATAGAAGAC	gi|741241880|ref|NW_011550608.1|	2318807	gene1012	heavy metal-associated isoprenylated plant protein 26-like
1316	315558	399.634	Chr1	C	T	57	TGCAGATAATAGTCCCTATGTCTAGCATCTCTTCACTCTCATCTAATATCTTGGCCCATAACAATGAGCATGTGGCCAGGCAATCCAGGCAGGTCAACAGCAAAGATAACATAAATAATCATAATGATAT	gi|741241880|ref|NW_011550608.1|	2106280	intergenic	intergenic
1317	315427	399.634	Chr1	C	T	38	TGCAGGCTCTCCAAATCAGTTTTATGATAATTGCAATTAATCACCTTTACAGCATGTACAATTCGTTTTGCAGTATCAGGATATATCATTGCTGCTGTATTATCCATCAAATGGCCAAGTTAAATTATTG	gi|741241880|ref|NW_011550608.1|	1950595	gene983	uncharacterized LOC105045521%2C transcript variant X2
1318	315551	399.983	Chr1	T	A	24	TGCAGAGAAGTATGTATGCGGACTTATGCGATTGAGTTCAATGAGCACATAAATTTTTTATGCGCAAGAAGATCTGTACATATATTAAAAAAAGGGCCAATATCTGTGTTCGACCTCGAAAACCATTGTC	gi|741241880|ref|NW_011550608.1|	2072728	intergenic	intergenic
1319	315609	399.983	Chr1	A	G	11	TGCAGAAGATAGACACAGTACGGAATAGGCAATCCAGTGTGAAATAACCAACTAATAAGTTACAGTAGCAGCATGGTAAGTTTAGGGTAGTCATAACCTGCAAAAGAAAAAACGAAAATGACGTTAGATA	gi|741241880|ref|NW_011550608.1|	2171687	intergenic	intergenic
1320	315550	399.983	Chr1	C	T	43	TGCAGATTTCGTTCTGCATAGATATTTTTATGAGAGTGTCCGCACGTCTTCACCTGAAATGTATACGCCCATCCGCACGACTTCCCGATCAAAACAGCACCAGAGCTCTGCGCTCTTTGTCCGCCGCCCG	gi|741241880|ref|NW_011550608.1|	2072790	intergenic	intergenic
1321	315615	399.983	Chr1	A	G	74	TGCAGAATTATATCAACTCCAAGAACAGTAAGAAGGTGGCCAGCACGTGTGGCGTGCCGATGCCAAATTGTTAGTGCACTAAGAGTATCCTCTTTCTCCTTGATGATTTGAGCATATATAACTATATAGT	gi|741241880|ref|NW_011550608.1|	2186654	intergenic	intergenic
1322	315631	400.674	Chr1	A	C	25	TGCAGGAACAAGTTCTTTAAGTGTAGCATCAACCACCACTCCTGAAGGATCGCAGGCCAACTGGAACATCAGCTCCTCAACCTATTAAACAAACAGATCCATCTCAGATTGACCTTTCAAATGGAATTGT	gi|741241880|ref|NW_011550608.1|	2206693	gene1004	lisH domain and HEAT repeat-containing protein KIAA1468 homolog
1323	315408	400.674	Chr1	T	G	55	TGCAGTCTTATATTGGCATAGGCACTGAATCAGAAACTCACTTTCTGCATAGGATTAAACTGGGTTGGCCAGTATGTTAATCCATCAAAAACAGCCCCCATGACTTGGCATATGGGGTTCAACAGAACAG	gi|741241880|ref|NW_011550608.1|	1926783	gene981	uncharacterized LOC105049175
1324	315619	400.674	Chr1	G	T	18	TGCAGTCAGAATTAATTTGCTTAAACATGTCAGATTTATCAATAAAAGATTTGAGAGAAAGATGAAGACAACCCAAGAATTTTTATTGGGTGATAAAGAAGGCAACATCACTGTGTGATTGGATTCAGAC	gi|741241880|ref|NW_011550608.1|	2195768	gene1003	uncharacterized LOC105045729
1325	315331	400.674	Chr1	T	A	63	TGCAGCATGGGATGTGCAAGATATGTAGAAGAGCAAAGCCCATGCCAGCATGCTGATCATCCTATACATCCCAAGGGAATGCTGTGCAAGTAAAACAACATAGATGATCAAATGGTCCAACAACCATTGG	gi|741241880|ref|NW_011550608.1|	1753012	gene973	chaperone protein dnaJ 15-like%2C transcript variant X1
1326	315442	400.674	Chr1	C	T	21	TGCAGAGGCGCCCGCCGCAGTATTGAAGATGAGATCTCGAGCGGCGGGCCTTCCATGGGATTCTCGCGACATCTTGAGATCTCACCGGGCCGTACCGGCGATCGCCATCGCACGGTCCAAGGGTTGAGTC	gi|741241880|ref|NW_011550608.1|	1980920	gene985	nicotinamide adenine dinucleotide transporter 2%2C mitochondrial-like%2C transcript variant X5
1327	315287	401.72	Chr1	A	G	27	TGCAGTTTTTATCACAAAATAATAGTGTTTAGTAAATTAGAGTTTCTTTATTTCAATTCAACATGAGAGACAAAAGATGTAAGCTTCTGCATCACTTAGCTGGTGTCTAGACCACTACATGTGAATGATT	gi|741241880|ref|NW_011550608.1|	1643383	gene966	uncharacterized LOC105045285%2C transcript variant X2
1328	315348	401.72	Chr1	A	T	40	TGCAGCATCAGCACGCGAGGCTGCGCGGTGACAGCTGCCTAGCGGGTGATTCCTATCACTGCACGCAAAGCGAAACAAATCGACCCAAGGGTGAGCGGAGCGCACGATGCACAACTGCGGAAAGTTACAA	gi|741241880|ref|NW_011550608.1|	1808912	intergenic	intergenic
1329	315375	401.72	Chr1	T	C	48	TGCAGAGCTTATTCAAGCTATATTTCCTTCATCTGGATTTTTAACATTATCCAACTTGGATTTAAGATTATCAGCAAACCCCTAACATCATCTAAAGTTTTACTACTCTTATACTCTTCTTTTAGAGATC	gi|741241880|ref|NW_011550608.1|	1854457	gene977	uncharacterized LOC105045423%2C transcript variant X1
1330	315378	401.72	Chr1	T	A	18	TGCAGGGGAACAAAAATTCTAAAACAACAACAGCATCAAAGAGATCCTAAATGTCTTCTAAAATAGGAAATCACTTACTTTGTATGCCTTGACTTTAAATTTATTTGCTAGTGACTTATGATTCCACTTG	gi|741241880|ref|NW_011550608.1|	1863302	intergenic	intergenic
1331	315367	401.72	Chr1	T	C	91	TGCAGAAAAGCAACGACTGAAATGATGTGTATGCGATGTCTTAAGATTCAACCAGTTGGCCACATGTGCAAGACCCCCTCATGTGATGGACTCTCGATGGCCAAATATTATTGCAATATCTGCAAATTTT	gi|741241880|ref|NW_011550608.1|	1843685	gene977	uncharacterized LOC105045423%2C transcript variant X1
1332	315341	401.72	Chr1	G	C	73	TGCAGTCTCATTTTTTATCAGGCATTTATTCTACTTGTTGGACCCAGCATTTCAGTGTTGGCATCATATTAGCCTATCAAGGTAGCCATCTTAGGCAGTGGGATGTATCAAGTATATATCTCGATTGACA	gi|741241880|ref|NW_011550608.1|	1784265	intergenic	intergenic
1333	315361	401.72	Chr1	T	C	17	TGCAGCATTATGGAATTGCATGGATAACAAATCCTTTTTAAGCATGCATGCATAGTGTTACGGTCAATCATTAATTGCGCTCATCATCATCGAAGTACATTTATAAAAAAAATTCACACTGATCGAAATT	gi|741241880|ref|NW_011550608.1|	1836773	intergenic	intergenic
1334	315276	401.72	Chr1	G	C	14	TGCAGTATATTGTGGCTTAATGTAATGAGAAGCGATATAGCTAATAGGTTTGATAGCAACGTTGGGCATTTGTTTTCCATGTGTTGGAGGAGATGTAATGGTTAGGTTTTATTGGATCAGTTCAACTCTA	gi|741241880|ref|NW_011550608.1|	1592558	gene964	uncharacterized LOC105045250
1335	315352	402.417	Chr1	T	C	22	TGCAGATGAGATGAAGAAACATTATAGACAGTAGTCAAAATGGTTAACGAGCCTAGTTGTTACCATGCACTTCATGGAAGGAGTTAAAAGGTAATAAGCGGCCATCAAATTGAAAGGAGAGATAAGCTTC	gi|741241880|ref|NW_011550608.1|	1812099	gene976	uncharacterized LOC105045415
1336	315611	402.417	Chr1	C	T	44	TGCAGCAGAGTGACACCAGCACCTGAAATAGACGATTCAGATACGGATCAACATGTGAATTTGGAAATCTGACTCATGGAAAAGCCTCAAGATCTGAAAGAAATTGTCCCCATGGTTTACACCAAGATCT	gi|741241880|ref|NW_011550608.1|	2182924	gene1002	WD repeat-containing protein 89 homolog
1337	315363	402.417	Chr1	A	G	7	TGCAGAGAAATTGGGAAAGCCTGATTAGCAATCAACTTCATTATAATTTTAATAAGACAAGAAAGACATGGACTCACAGAATGAGAAAAAATTCCTGTCTTAAAAGAAGTTTAGCATGACTGAGAATGAT	gi|741241880|ref|NW_011550608.1|	1841805	gene977	uncharacterized LOC105045423%2C transcript variant X1
1338	315251	402.762	Chr1	G	C	52	TGCAGTATTAATGATTCGATGTGCAATTTATTATAAAAGTTAGCTCTGTGTGGGAGAATACAGGGGGCTACTTCCTGCCTTCTATCCTACCTATCCATCCCTTGGGGTTGACACCAACCAGAATCCAACC	gi|741241880|ref|NW_011550608.1|	1527032	intergenic	intergenic
1339	315231	403.114	Chr1	A	G	84	TGCAGGTGGAGCTCTCACTGATAGTTTCTCAATGATCTGAAGATTATTACTACTAATAAGTCGATCTTCTTGCTTAACATTCTGTGTCAACAATTTAGAGTGAATAGATGCTTCTTACCGTACGATTGAC	gi|741241880|ref|NW_011550608.1|	1470162	gene959	IST1 homolog%2C transcript variant X1
1340	315181	403.825	Chr1	C	T	46	TGCAGTATTCTGGTCGGTGCTTTCGCAATAATTCAGCTACCCCCTCCACAGCTCATCCATATCTTCGAAAGTTACATACTTAAACAATCGGCCTCAACTCTCACTGCCTTCCATGTAAATCATATTTTCC	gi|741241880|ref|NW_011550608.1|	1359595	intergenic	intergenic
1341	315197	403.825	Chr1	T	G	57	TGCAGCTGAACAATCCAATTATGAACTCGCAATATTTACTTCCTTTCCGTTAGGCAGCAATCCAAGGAATGAAATCAGTGCCTCTAATCAACAAGCATCTTCTGCATCTACTGCCATCATCATTGAATAG	gi|741241880|ref|NW_011550608.1|	1414907	intergenic	intergenic
1342	315173	404.177	Chr1	A	G	8	TGCAGATATATGTCAAAATGATCCTCTCCTCCAGGGCATCTACATTCTTCTCCCAGTTCTGGGCATGCTATGGTCTTTTGGTTTCAGCGCTTGTACATTCTCTTTTTGGAGTTTCTTCAATCATTCAGTC	gi|741241880|ref|NW_011550608.1|	1348087	intergenic	intergenic
1343	315174	404.177	Chr1	C	G	16	TGCAGATGGCTCAAACATCTAATTTATAACTGTAAATGAGTCTCCCTCCATCCAACAAAAAATAATTGGAGTTGCCTAACAATCATAAAAAGCGTTACAAAGCCCTTCCCAAGTAGCCCTCAACTTTTTG	gi|741241880|ref|NW_011550608.1|	1348068	intergenic	intergenic
1344	315128	405.956	Chr1	T	C	48	TGCAGTACATAGTTAGCAGTAGCAGCGTCTTTGCCATTGACAACCACCCCATCACCCTCACCTACGTTACGCCACTGGCATGGTGATGAGGAAAACTCATGAGAGACAGCCGCGTCCATGCTCCAACTCA	gi|741241880|ref|NW_011550608.1|	1213618	intergenic	intergenic
1345	315076	405.956	Chr1	T	A	41	TGCAGAAAACAGAATAACAAGAAATTAAAGCTTTCTTTGCAAATTTACAGCAAAGACGAAATAGTTTTGATCAGGAGAACATAATGCAGGCTTCAGAGGAATATTAGCAATCGAATTTGGGGACTTCTGA	gi|741241880|ref|NW_011550608.1|	1128195	gene943	uncharacterized LOC105044916%2C transcript variant X2
1346	315054	405.956	Chr1	T	G	36	TGCAGTTTATCATAGTGATTTATTATCTTGACATCTTAATCATTGTCAATTAATGATGCCATGTAAAGGCTTTGCATGTGCCTTCATTCTCAAATTTAACTTGTTAACTATATAACATGATACAGATTTT	gi|741241880|ref|NW_011550608.1|	1099524	gene942	calcium permeable stress-gated cation channel 1%2C transcript variant X1
1347	315104	406.142	Chr1	T	C	65	TGCAGTTTTATTTGATGAACAGTTTCTTTCTATGTGTTATTAGTGCTGTTATGCAATTTTTTTCTCTATTTGCTTTATGCTGGGCTATATTTGTACCCTTGTCAAAGAAATGAGCAATTACAGGCAGTAA	gi|741241880|ref|NW_011550608.1|	1193330	gene945	uncharacterized LOC105044952
1348	315132	406.356	Chr1	T	A	65	TGCAGATAAATCAAGGATCTATTGGTTCGTCAATCTTGGCAAATTAATAGAGTAGGTTCTCTAAATGAATTTATGATCCATTGACCAAATTCAGTACACGTACTTAAAATTAATATTTGAATGTGGCTAA	gi|741241880|ref|NW_011550608.1|	1216570	intergenic	intergenic
1349	315138	406.523	Chr1	G	T	32	TGCAGATAATGCTTCACCAGAGTTTAGAGGCTGAATCAAACTATCTTCAGCTAGCTCATCGGCTCACCCCAAATTGTAAATTTTTCTCTATACTAAATCAATAAAAGAGCTTTGTCCTGTTGGTAAGATG	gi|741241880|ref|NW_011550608.1|	1243199	gene950	uncharacterized LOC105044980%2C transcript variant X4
1350	315038	407.309	Chr1	G	A	14	TGCAGAGAGGCATGTCTAAGATGTATGCCTTTCGCCTTATTTAATACCTTTTATGGGAAGATTTGATTGGCTCTGATTCTTTCAATTGGCAAATAAAAATGGAAGAAATGGTCATATATATATATATTAA	gi|741241880|ref|NW_011550608.1|	1079539	gene941	putative clathrin assembly protein At2g01600%2C transcript variant X2
1351	315070	407.309	Chr1	C	T	36	TGCAGTTATAACTCTTATGGCGGATAGAAATCAGCTTACTATTGATTATGCATATTAGTGGTCCGTTGAAATTTTGAGCTTTGTATCCCGATATTTCTAATAGAAGTTTGTATTCCAGATCATTAATGTC	gi|741241880|ref|NW_011550608.1|	1120869	gene942	calcium permeable stress-gated cation channel 1%2C transcript variant X1
1352	317504	407.309	Chr1	A	G	26	TGCAGGGAAGAAACATCCTGTGGTGATCACCATCACCCACTTCCACTGTACCTCGAGGCCTTGCCGTCAGTCTACCAAGGGAAGCATGAAGATATTCTTAAGCATAAGAGAGAAGATGGGTCGCTATTCC	gi|741241880|ref|NW_011550608.1|	653288	intergenic	intergenic
1353	315082	407.378	Chr1	C	A	45	TGCAGAGGTGATCGATCGACTGATCGACGATGGATTTCGAGCTGCGAGCGGCGCGGGAGAAGCTGGAGAGGGATCAGAGGGAGCGGAAGGAGAGGGCCAAGGCCCGACTGGAGAGGGAGAGGAGGGCCAA	gi|741241880|ref|NW_011550608.1|	1143483	gene943	uncharacterized LOC105044916%2C transcript variant X2
1354	305052	407.378	Chr1	A	C	10	TGCAGTTCCAGTATTCCTTTATGAAGCGGCCCATCCACGTGGCAAGGCCCTTGACAGCATCAGGAGGGAACTGGGCTATTTCCGGCCCAACTTTAAGGGCAACCAATGGGCCGGATGGGCCCTGCCAGAG	gi|741241863|ref|NW_011550625.1|	1207070	gene2500	formimidoyltransferase-cyclodeaminase-like
1355	315057	407.378	Chr1	T	C	44	TGCAGATATAAATCATTATATGCATCAAATAAGGAACCAATTGTGTAATCATTGGATCAACATAGATAATAATGAAAGAAAAGCATGTCACTTCTAAAACTAGTATTACATAGTGCCTTGTGACTTCTCT	gi|741241880|ref|NW_011550608.1|	1100639	gene942	calcium permeable stress-gated cation channel 1%2C transcript variant X1
1356	305114	408.395	Chr1	T	C	27	TGCAGCTGCTGATGATGATCTTGAATTAATTGTTGAAAGTGCATTCGAAAATGTTGAACAGGGTGGGTGCCTGAAATTTCCCATGCTCCAAGATTTTAGTTAATGCAATTGGATTATTTACATAATTCAA	gi|741241863|ref|NW_011550625.1|	1348958	gene2512	brefeldin A-inhibited guanine nucleotide-exchange protein 5%2C transcript variant X4
1357	305125	408.395	Chr1	G	A	33	TGCAGAGTACAAAGAAATTCTGAAAATGACTTGCAAACCAGAGGAACAGATATAAGAGAGATTTACAGCTACTGCCAATGCTATACCTGCAAAGTAGCCTTAGGAAGCAACCGTTTAGATCGGCCAGAAG	gi|741241863|ref|NW_011550625.1|	1364274	gene2513	uncharacterized LOC105032557%2C transcript variant X2
1358	318084	408.396	Chr1	T	C	42	TGCAGGGACGTAACCAAAATATGTAAGCGAATAGATGAATGCTATTGCATCATTCCAACAAAGGTAAGTAATCGCATGGGGTAAATCTAATTGTTTGGAGGAAAAAAGAAGATTAATGAGGAAACAAAGG	gi|741241880|ref|NW_011550608.1|	881404	gene933	ABC transporter G family member 9
1359	318034	408.396	Chr1	T	C	60	TGCAGGATACACATTCTGTGCAACTACTAGTTTCAGAAATAGCCATGATAGTTTTTAAGTATTGGCAAATATGCGACTTTCATCGCTGATACTAAAATATTTGTTGTGTTATCCATCATTCCAATGTACT	gi|741241880|ref|NW_011550608.1|	784304	gene930	probable protein phosphatase 2C 64%2C transcript variant X2
1360	318077	408.396	Chr1	A	T	19	TGCAGATTATCTATAGCCAACTGTTTGTTTTTCAACACCAATAAAAGAAAATCTTAATGTTGAATGAAGCAGGCATTGTCCATAGTCATTGTTAAGAAACCTATAGAAAAAGCATAGTGATCCAACCTTT	gi|741241880|ref|NW_011550608.1|	875334	intergenic	intergenic
1361	315012	408.396	Chr1	T	G	74	TGCAGTTCTTTTTGTTTCCCTTTTCCTCCGGGGATTCTTGTACTTCCTATGAGGTCAAGAAGCATGATGTAGTTTCTTGCTCTGGGGCTGAAGCTAGATATGGTGTTATAGATAAGAATACTGCCGAAGT	gi|741241880|ref|NW_011550608.1|	1018718	gene939	uncharacterized LOC105044838%2C transcript variant X1
1362	318027	408.396	Chr1	T	C	22	TGCAGATCAGCATTTATGTTATTGTGTCATTCGAGTACTAGAATATTCATGAATCTATCTTCCTCCACACTGGTTCCTCCGGAAAATAAACTATGTTGTTATACGAAGCGACTAAAATTAAGCTCTTGCC	gi|741241880|ref|NW_011550608.1|	771763	intergenic	intergenic
1363	315009	408.396	Chr1	T	C	39	TGCAGCAATTACTGTTTACAGCATTGTTTGTGCTACAATAATCATGAACAGTAACCAGTACATTATGAAGGATATTTTAGGAACACTAAAAGTGTAGTGGGTTTCTTTTCCTTTAAATAGGCGAGGTGAG	gi|741241880|ref|NW_011550608.1|	1014603	gene939	uncharacterized LOC105044838%2C transcript variant X1
1364	305168	409.266	Chr1	C	A	45	TGCAGAAAACAAGCCTAAATACTGAGTAACCACAAAAAATGTTCCGTACATATGGACTTCTCTCATGGAATTTGTTTTAAAATGGGCCATTCTAGGAGACAACCTTAATATGGCATTAGTATATAATCTC	gi|741241863|ref|NW_011550625.1|	1461927	gene2519	uncharacterized LOC105032670
1365	304972	410.147	Chr1	G	A	34	TGCAGTGTTTCTTTGTGATAATAATAAGGTTGCGTAGTTTTGTGTTGTTTCAATGAAGAAGCTTTTTGGTTTTAAAGATTATCAGATATTATTGGTATGATGATACAAAATGCATGAGGGCCATGCGGAG	gi|741241863|ref|NW_011550625.1|	1064432	intergenic	intergenic
1366	305566	410.147	Chr1	T	C	43	TGCAGATTTTTTAAAACAAAATATTAAAACTGAGTGCATTTTCACCTGAACTCTTCTAACACAGCCCCCTGAATTGGAGCAAACACTGATAGAATAACTATAATACTTTAGGCAAAATAATGTTAAATTA	gi|741241863|ref|NW_011550625.1|	944632	intergenic	intergenic
1367	305596	410.844	Chr1	C	T	7	TGCAGCTGCTCTGAGTGAGAAATCATAATAACTGGGTGAGCACCTTGAAAACTAGTTTAAAGTTGACTGAACAAGTCATTGAAAATCAAAGGTATGTGTGGTCAAGATGGAGCATGATGCTTTGGAGGTC	gi|741241863|ref|NW_011550625.1|	983778	gene2488	myosin-1
1368	304936	410.844	Chr1	T	C	30	TGCAGGATCATTGGATGTTGAAACTAATATTTAAGGTTGACATATCCTCAAATTTTTCTTTTTTTGCATATGTGTTTGTGTGTGCATGTGCACATGCATGCTTTACTAAGATAAGATCTAAGTAGGCCCA	gi|741241863|ref|NW_011550625.1|	1001267	intergenic	intergenic
1369	305512	410.844	Chr1	G	A	23	TGCAGAAGTTGGCTGTACAATAATTGAGACGTCATAGCTCATGATAACAAGATCATGATAGGCTTTGAAATTAAGCACCTCCTAAATGATCAAAGGATATGGATGGGTCATAGCAATTCAACAAATCACG	gi|741241863|ref|NW_011550625.1|	742470	intergenic	intergenic
1370	304997	410.844	Chr1	A	T	111	TGCAGATGTTATTCCAAGCTTTTTCATGTTCCTTGTCCTCAAATTCTCGCCAATGTTAGTTTAGGTTTTCCCCTCTTACAAAATCCTTATACGAAGATTACATTGTCTCTACTTATTGGTCCCTCCTCAA	gi|741241863|ref|NW_011550625.1|	1134931	gene2496	protein TIC 20-I%2C chloroplastic-like%2C transcript variant X2
1371	304938	410.844	Chr1	G	C	32	TGCAGGTTCCTCATTTATCTGATTGTGACAAGCATCATGGTAACAAATCCATTATGCTGCCATATTATTCCATTATCACAATGAAAGTGTCCAGAAAATCAGTTCCCTCAAGAAAAGGATGAAAAAAACC	gi|741241863|ref|NW_011550625.1|	1007057	gene2489	sphingosine kinase 1-like%2C transcript variant X2
1372	305023	410.864	Chr1	C	A	49	TGCAGCACATGCAGACAATAACTAGCCGATGCAATGATAGAGTTGGCCCAATTTCTGATATAATGATGTGCTTTCATAATGATACATTGGGTGACATTCAAATTTTCAAATATTGATACAGATGTTTTCA	gi|741241863|ref|NW_011550625.1|	1183404	gene2499	transmembrane protein 184C-like%2C transcript variant X1
1373	305507	411.188	Chr1	G	A	19	TGCAGGAGAAATGTAAGAAATCCTTTCTCAAAAAACTCTATGCAAAGAAAAGCATCCAATATTTGTCACGCTCTTAAAATTTTAAATCTTTCCAACTTGAGCAAAAATAAATTGATATTTTGATTCATAT	gi|741241863|ref|NW_011550625.1|	729569	intergenic	intergenic
1374	305304	411.903	Chr1	C	T	20	TGCAGTTTGATAATGTTCTTTAATTCAAGTAATGCACCTTTGAGATGAATGCTTTCTTTTTTGCTTATTGCTTTAACATGTTACAAGAAATGTATCTCTAAAGATAACAAATTTCTATAGGCGCCTTCAG	gi|741241863|ref|NW_011550625.1|	206716	intergenic	intergenic
1375	305464	411.903	Chr1	G	T	29	TGCAGCACAGAACGCCGTCGTTCTGCTATTAGAGGTGCCATCAGGTCAGGTAGGGCCCGGGTTTTGCCAAACCCATATCCGCACCCTTTTAAGTTTCGAATATAACTTTTGTTCCACAATCCATTGAAGG	gi|741241863|ref|NW_011550625.1|	582619	intergenic	intergenic
1376	305493	411.903	Chr1	T	C	38	TGCAGTCTGAACAACCCAGCAATTACTGAATTGCATACGTGAATAGCTAGAAATTTTTTGTTCAAGTTAGGAGTCATCTTCAATGATCCTTGAAAGGTCCACAGTCCATCAGATTATCTAAGTCCATTCA	gi|741241863|ref|NW_011550625.1|	688204	gene2474	external alternative NAD(P)H-ubiquinone oxidoreductase B3%2C mitochondrial-like
1377	305307	411.903	Chr1	G	A	13	TGCAGGGGCCATGAGCCTTGATTGTGGCAGAGACCCAATGAAGACATAGATGGCGACTGCAACCTGAAACATTAATCCGAGCAAGTGCCTCATCCATAGCTCATTATCCTCTAGGGAGAAAGCAGTGATG	gi|741241863|ref|NW_011550625.1|	208359	intergenic	intergenic
1378	315049	412.952	Chr1	T	C	33	TGCAGATAATGTCTCTTTGTTGCACCTCAACGTTGCTGATGGAGGACATTCCATGGCTGCGCTGGTGAAAGTTATTCCAATGTGATGGTGCCATGTGCTCCACGTCCGGAATAATAATTCTCCCAACCAC	gi|741241880|ref|NW_011550608.1|	1091489	intergenic	intergenic
1379	305534	412.952	Chr1	A	G	39	TGCAGCCTTCAGTTTTCTCCCAATCCAAGCATGCTCTGATTGGAATTAACTTTCTTAATAAAGAATAAGTAATCTTTCAGTTTACAGTAACATAAGATGGTATAACCAAAATGCTGAATGTATAGCAATC	gi|741241863|ref|NW_011550625.1|	822140	intergenic	intergenic
1380	305102	412.952	Chr1	T	C	27	TGCAGTATGATGGGCGGGGACTAAGATTGATATCTTCTTCTTTTCCTCCTTTCAGGTATTATTTTTGTTTGATAAGATTTCCTGTGGTTAGGCCTTGGGATTTTTCGACAGCATAGTTTGTCCTTTTTAA	gi|741241863|ref|NW_011550625.1|	1337784	gene2511	secretory carrier-associated membrane protein 2-like
1381	305485	412.952	Chr1	T	G	22	TGCAGCATTTGTCATATGACATCAAAAGTAGAGAACATAGTGAAGATTGCAGCAGCCCTCTGAAACAGAAACAATTCCAGATTCAGTGACACCACTGCCACCACCTTCCAATATAACTTCCTGATCAAAT	gi|741241863|ref|NW_011550625.1|	628567	intergenic	intergenic
1382	305528	412.952	Chr1	G	A	50	TGCAGTATTGTGATTGTGCTGAAGATTGACAGTAGCAACCCATTCAGAGGTAGAGCCTCACAGCAATCCTCGAATTGGGAAGAAGAGAACCAGCACCTATCAGAGATTTCGTCCTGCTAGATGGAGGTAG	gi|741241863|ref|NW_011550625.1|	817348	intergenic	intergenic
1383	305081	413.997	Chr1	T	C	44	TGCAGTTGCTTCTCTATTTTTATTCCTTCGTTTCCTTCTCTACTGAACGTAGAATGAGATGACATTCCTGACAAAAATCAAAACTTCAAAATAATAGGAAGGAAAGACAAGGATGGCGACCATGAAGCTG	gi|741241863|ref|NW_011550625.1|	1319136	gene2510	BTB/POZ domain-containing protein At5g03250-like
1384	305166	413.997	Chr1	C	T	64	TGCAGAACATCTTACATAACTTTATGCAATGTGGATCCGTTACTGTAGCGCAAACAACTGATCCCAGATAAAATCATAAAACTAAGAACTGGTAACTAAACTCCTTTGGCATTTGATGGAAACGAATTGA	gi|741241863|ref|NW_011550625.1|	1458530	intergenic	intergenic
1385	305242	413.997	Chr1	A	G	54	TGCAGTTTTGCACAAAGCATTTGATGTCACCACCAACCATAATGTTTACACACGCCGAGTACTTGGTTGCTATGTGTGCTACCTGTAAGACGAAGACTTTCCGATCCATAGGTTGCAACCTGTACTTCTT	gi|741241863|ref|NW_011550625.1|	1621210	gene2525	S-linalool synthase-like
1386	305221	413.997	Chr1	A	C	45	TGCAGCTACCAAAAAACAGATCCATGCCTTCTCTGGAGCAATGCACAAACGAACAAAAGGAACATGATCAGCAGCAGCAGAGCAGATCAATTCGCATCTGGCAATATGAGGCGATCTTGACCATGTACTA	gi|741241863|ref|NW_011550625.1|	1551441	gene2522	peptidyl-prolyl cis-trans isomerase CYP37%2C chloroplastic
1387	305012	413.997	Chr1	A	G	45	TGCAGTTTGGATTCAGGCAGTCAGTATACTGCACAAAGGTCATCGTGCAGCAGGATCCCCTGGTGAGGGTTTGGGGAGGATTTATTTGGTTGAGAAAGGGGCTTGGGCTTTTGCTTGGGATTGAGCAGGA	gi|741241863|ref|NW_011550625.1|	1173131	intergenic	intergenic
1388	305148	413.997	Chr1	C	T	45	TGCAGGGAAACTTCTACATGATTTTAAGTTCCATAATGGACAAACTTGGTGCATAAATTTTCATCCTTATGAGTTTCTACTTGCAACAGGTATTTTTTTCGTTTTCTAATTTCATATTTGCTTGGCAATA	gi|741241863|ref|NW_011550625.1|	1397713	intergenic	intergenic
1389	305110	413.997	Chr1	T	C	62	TGCAGTCCACTTGATTAGAAGCAATCCTCACTGTTCTTTTTCCAATAGCAACAATTCATTTTTATTTCCAAATCCAGACTATCCCTGTATTCATGATTTGGCTGATTTTGAGCTCTTTTCTTTTCCGTTT	gi|741241863|ref|NW_011550625.1|	1346601	gene2512	brefeldin A-inhibited guanine nucleotide-exchange protein 5%2C transcript variant X4
1390	305123	413.997	Chr1	T	C	124	TGCAGTATCACACTGGAAAGTTGAATGGATTTTATTAACTTTGGAAAGCCCTATAAATCCATGTCAACTAACTTAAAGGCCATAACTGCAAGCTAAAATAAACTAGATACAATTTTTGTCTCCTGGATGA	gi|741241863|ref|NW_011550625.1|	1360136	gene2512	brefeldin A-inhibited guanine nucleotide-exchange protein 5%2C transcript variant X4
1391	305522	413.997	Chr1	A	T	49	TGCAGCAAATGAGTCCTCTGAATTCTCATTCGACTACTCTTTGTTATGTGGAATATTCATTGTTTTTTGATGTCTGATGAAGGAGGTTGGGATATTTTTTTGAGCAATACCGAGCTAACAATTATTGGCA	gi|741241863|ref|NW_011550625.1|	778068	intergenic	intergenic
1392	egchr1startl3	414.344	Chr1	G	A	201	CCAATCAACACCGTCCGAACTGTGAACCCGCTGATATAATTTTATCGAACCGGATTTACCGCCGTTAGTTCAAATGCGACATGCCTACCGGTGGCAGTCCCCGACTGCTTCTAAATAGAAATCGAAGGGCGAGCTGGGCAGAGGGAGGGATCTATCCGTGGCGGGATCGGAGGGCATTGGAATTCAGGAATCGTTGGCATGTCGATGGGGAAAGCAGCGGCAGGAGGCAGGGATTGGACGCAGCTGTATGCGATCTACGGCACGGACGAGTGGCAGACGGTGGCCTTCCTTGCCCTCCATGCCGCCCTCTTCGCCTCTCTCTCCCTCCTCCTCCTCTTCTACTTCCCCcACTTCCTCACCTTTCTCCACGCCCTCGCCCCCGCCGCCCCTCTCCCCGCC…	N/A	N/A	NA	NA
1393	305032	414.344	Chr1	C	T	10	TGCAGTTTTCTTTATATGCTCTGGATGAGCTATTAATCCTTGATGGGAGGACAGACCGCTTGACAACATCATTTATGAATAGAGGAGAAGAGGTTGAATATCAAATGAGAAGGTTTTTTCGGCTCCTATT	gi|741241863|ref|NW_011550625.1|	1188896	intergenic	intergenic
1394	304975	414.344	Chr1	A	G	27	TGCAGAATCTGTCTCAGCTTTGTTCAATTGAAAATATTAATTAGTTTAGTTTAGCTCATCTATTGATTAAGAAGGTAATCAAACAATTCATGTGGAGTTGCATCATACTCTTTCGAGGTTGTAACATTCT	gi|741241863|ref|NW_011550625.1|	1073748	intergenic	intergenic
1395	305157	414.805	Chr1	C	A	22	TGCAGAAACTCACCTGGGAAGCGCCGCCTCTCCCAACCCAAGCTAGACTTCGCCGCTAAGATTCCACCAAAATCTCTAGTCTAGATCTCAAAAAGAGGCGTAGGTAAGAAAAGGAGATGAGTAGGAGAGA	gi|741241863|ref|NW_011550625.1|	1436847	gene2516	protein STRUBBELIG-RECEPTOR FAMILY 3%2C transcript variant X10
1396	305031	414.805	Chr1	A	T	16	TGCAGTTAGTGTATTAATGACAAAGAGGAAGCACTGACACCCATTACTTGTGTGGTCTCCAACTCCTGGATGCACACGAAAACAGATTTAGGGAGCTAGCCAGAGGCCATCATCAACAAAACCCAAACAC	gi|741241863|ref|NW_011550625.1|	1187841	intergenic	intergenic
1397	304983	414.805	Chr1	T	A	37	TGCAGATTCATTAAAAATTTAAGTGTCCAGACCACAAAAACCTGGGGGTGTCCAGTTTACTTTCACAACCAAACTTGTATCTCCCACACATCTCAAAACAGGATTGTTGCCCAATCTGGTAAAAGCCAGA	gi|741241863|ref|NW_011550625.1|	1105939	gene2495	probable ADP-ribosylation factor GTPase-activating protein AGD5
1398	305079	414.805	Chr1	A	T	19	TGCAGAGTGGGTGATGGCTAGCGAGCATGAAAATTGGTCAGATGCCCTTTTCAGGGGTTCAAGATATGACCACTTCTCATCAAATATCATTGACGTGTTTAACAACTGGATATCAACAAAGAAGGGGTTA	gi|741241863|ref|NW_011550625.1|	1297935	intergenic	intergenic
1399	305210	415.734	Chr1	G	A	23	TGCAGTTTTAGGTGCACTATCTGCGTCACAACTATTGGATTTCGGTTTCATGCATATTTATCATCAAGTATCTCAGGCTAATGCGCTTGTAGCTTCAAATCGGCTATAGTTGAGGTGATATGGTTGACTT	gi|741241863|ref|NW_011550625.1|	1536019	intergenic	intergenic
1400	305246	415.734	Chr1	A	G	31	TGCAGTTACTTACATGAAGGCAGCGTGCACGTCATTTTTCAAAAGATAAACATGAGAAACTTATGATATCTTGAAGAAGTGTTTTTGTCACACCCCGAACCCAATACCCGGATCGGATACGTGATGGCCG	gi|741241863|ref|NW_011550625.1|	1628212	gene2525	S-linalool synthase-like
1401	305053	415.734	Chr1	C	T	43	TGCAGTGTCTCAAACACAACTGATTTGATTATAACCAAAAGTCTTTTCCATACCAATTCAACAGTTTTGTCCGGGTGAGTTCGAACTTAAATCAGTGACAAGGTTTGCAAGTGGGTCTGATCCTGAAATT	gi|741241863|ref|NW_011550625.1|	1207022	gene2500	formimidoyltransferase-cyclodeaminase-like
1402	318052	415.734	Chr1	A	G	49	TGCAGAGGACTAGGTTTCCACAGTTATTCTCATGAAGTAATTGTTTTAAGCCACTTACAGTAGATTCTCCTTATTTGCCAAGTAAGATAGCCAATCTTGCAAGAATAAATATGCCTATGGTATTGTTAAT	gi|741241880|ref|NW_011550608.1|	790685	intergenic	intergenic
1403	318114	416.776	Chr1	C	T	53	TGCAGTGAGTTCAATTGTCAGTTACATAATTGATGCCTCCCAAAGTTGTTGACGCTATGTGGAGCCATAGTACAATTAATTTACAGTTATACTATTTTAATCAACACTTTGTTCATTAGACTAAGTTCAA	gi|741241880|ref|NW_011550608.1|	950331	gene938	probable serine/threonine protein kinase IRE
1404	305152	416.776	Chr1	T	G	14	TGCAGATTGAGACTTAAAAGGTCGTTAGCCGTAAGCTGATGCGATTGCTGAAGGTGAATTACTTAGGTCCCTGCCAAAAACATGCTCGCCAAATGTAATTATTTGTGGGCATGTGGCTTCCCTATTAACA	gi|741241863|ref|NW_011550625.1|	1414408	gene2516	protein STRUBBELIG-RECEPTOR FAMILY 3%2C transcript variant X10
1405	305087	416.776	Chr1	A	G	42	TGCAGAACACAGGCTTTTCCATCCTCACCATGAAATTCACTAATCATTTTTTGCAGTAGCCCACTCCTATTAATCAATGGGAACTGCAAGAATTCATGAAAAATATTATGCTTGTTATAGACACAAACAA	gi|741241863|ref|NW_011550625.1|	1322107	gene2510	BTB/POZ domain-containing protein At5g03250-like
1406	318029	416.778	Chr1	C	G	44	TGCAGTAGGCCACGCTACATGTGCTATTCTCCGCAGATTCGGGCTCAGGATCCATTTTTCCATCCAAGTATAGGCAAACCACCGCACAGTCATCCATCTTCGAAGTAGGGTATTTAAGCTTCCATTCACG	gi|741241880|ref|NW_011550608.1|	781818	gene930	probable protein phosphatase 2C 64%2C transcript variant X2
1407	318091	416.778	Chr1	G	A	16	TGCAGCGTCTTTCTTGGGAACGCATACCAGCACGTTGGCAGAAAGGGTAAACTGTTCGCCGTATTTGGGGCTTCGCCCCTTCCCTTCTTCCACAAAAAAGGAAAAAGAGGTCAAGAGTAGCATGCCCTCT	gi|741241880|ref|NW_011550608.1|	888613	intergenic	intergenic
1408	318119	416.778	Chr1	T	C	23	TGCAGGAAGTCATATAAGCCCCTGTACAAAGTGTGCAACTTTGCATGTTTGCTTAGTAGAATAAAGATACATTCAAGCCCAGCTATATGATCAAAGTCAATAATTAATATTGATGTGCTTCTTCTGCATT	gi|741241880|ref|NW_011550608.1|	959526	gene938	probable serine/threonine protein kinase IRE
1409	305208	416.778	Chr1	T	G	22	TGCAGTCCCTACGAGGTGATCTCTGAGGGGGACTACAACCAATCCACCTACTGCCACCTCCTCCTCGGCCTCGCCTTCTGCGACCAGGTCGAGGTCATTGCCTCCACCTTCGCCTACAGCATCGTCCAGG	gi|741241863|ref|NW_011550625.1|	1532398	gene2521	probable indole-3-acetic acid-amido synthetase GH3.5
1410	318003	416.778	Chr1	A	T	87	TGCAGCTTGCCAACAAAATAATTGTAGTTAACCAATGAAGTCAGCTCGGACGAAGGCCATGTAAGTTGTTACAGAGATTCGAAACCTGGGTTTGGAAAACAAGTATCATCAAAGTCGGGGATATACTTTT	gi|741241880|ref|NW_011550608.1|	764075	intergenic	intergenic
1411	318070	416.778	Chr1	C	A	42	TGCAGTGGGCGTACGTTTTCGGAGTTATTGAATTGACCGATCCATAGCTTTTACCAAATAAAAGAAAAACGACCGATCTAAAGTCATTGCAAGAATCTATTGGTAGCTTTATCAACTACACCGGTAATCA	gi|741241880|ref|NW_011550608.1|	862189	intergenic	intergenic
1412	305207	416.778	Chr1	C	T	71	TGCAGACGAAGGAATCGGTGCTCTTTTGCCTGGTCTTGAACTCCTCGCTTGCGAAGTAGTGGGTGGTTGCCGTGCCAACCGTGAGGCCTCCCTTGCTCTGGAACTGCTTGCTGCCGTAGATGAACTCCAG	gi|741241863|ref|NW_011550625.1|	1532486	gene2521	probable indole-3-acetic acid-amido synthetase GH3.5
1413	123547	0	Chr2	T	C	51	TGCAGCTTATCGGTTTGTCACCTTAGTTGATGTGCGTCTTGATATTCCTCCGAAGTTTGATGATTATGCATTATAAAGCTAGTATTTTACATGTTGAATCGTGACCATCTTCTTAAAGTCTCTCTCTCTC	gi|741241549|ref|NW_011550939.1|	283472	gene24693	lactation elevated protein 1-like%2C transcript variant X1
1414	123568	0.788	Chr2	A	T	25	TGCAGCTCGGATTTTCAAATTTTTTTCTGTATATCCTGGGTGTGCCTTTCCCACCCGCTGAAGCATTAGCTTTGGACATACACATATACCTGGTTGCATTGATCTGGATTTTTTACCTTGTGGTTACCAT	gi|741241549|ref|NW_011550939.1|	345749	gene24697	tetraspanin-7-like%2C transcript variant X1
1415	123593	2.171	Chr2	G	A	41	TGCAGCTTGATTAATGGAAGAGTTTGTAGGCTTTAACAAAAAAACATGGAAGACATTGTGAATGAAGGCATCTCGTGGAAGTTGAAGTTAACTTTCCCAACATGATCTATAACAAGAAATGGCCTATAAT	gi|741241549|ref|NW_011550939.1|	478850	intergenic	intergenic
1416	123573	2.172	Chr2	A	G	42	TGCAGTGCACTAGAGAGAGATATTTTAACTATGTAATAACGGAAAATCAGGCGTGACATATACAGAGCATAAAATGTCATTTTCATTAAAGTAAATGAGGGACCAATGGCTAACAAAAGGCTCACTCAAA	gi|741241549|ref|NW_011550939.1|	349190	intergenic	intergenic
1417	123564	2.172	Chr2	T	C	22	TGCAGTTCTATTCTTTCATGTCTGGATACAATAGATAACCATAAAATATCTTCAGAATATCAGTTTATTGGTCGACCAGTCTCAGGTGAAGTAGAAAGAAAAACCTTGGACTTATTGCAGATGCATGTGA	gi|741241549|ref|NW_011550939.1|	344894	gene24697	tetraspanin-7-like%2C transcript variant X1
1418	123633	4.301	Chr2	A	C	8	TGCAGAACATGGACATCATTGCAAATGCTTCCTTTCAAGTTTATCTAAATAATAGCAAAATGATGGAACAGATCCAGGAATAGCTTCAAGAGTAAGTCATCATCTTAGAAGTTGAGCAAAAATTGCTCAG	gi|741241549|ref|NW_011550939.1|	746750	gene24705	ATP-dependent zinc metalloprotease FTSH 7%2C chloroplastic
1419	123654	4.301	Chr2	C	T	12	TGCAGATTTTTTAGTAACCAACCAATTAGGTTTTTCATGCTTTTCTTTGTCTCTTCTCTGATTTACTAGATGAATACCCAGATTTTCACATAAGAGATCAATCCATAGTTGGTATTGGAGCAATACCAGA	gi|741241549|ref|NW_011550939.1|	805176	intergenic	intergenic
1420	123632	4.301	Chr2	C	T	45	TGCAGAACACACTGATTTTTCATGAAGACTCCTGGATCAGCTAGTTCTGATCTTCTCTGACCTAGCCATTACTTCAGCCAGACTATTCATGAATCAACAACAGCTTGCATGCTAGCAAAGATTAAAAGAT	gi|741241549|ref|NW_011550939.1|	746798	gene24705	ATP-dependent zinc metalloprotease FTSH 7%2C chloroplastic
1421	113642	4.995	Chr2	A	T	99	TGCAGTTACTAAATGAGGAGGTCATGGTTCTTGTAATGACAAAACTCTAATTATTTTTCAACAATTAAAATCCTGATGATAACCAAAGCTTAGATTGTAGTCAGTCCTTGACACTTAGTTCTTTGATTAT	gi|741241504|ref|NW_011550984.1|	104590	gene25499	protein NSP-INTERACTING KINASE 1-like
1422	113652	4.995	Chr2	A	C	71	TGCAGCTCCATTACTTGTGCCAAGAGAGACGATGAGGCATTTTATGATCAATGGTTATGACATTCCACCCAAAACAACGGTGATCATCAACGCATGGGCGATCGGTAGACACACAAATACTTGGCATATG	gi|741241504|ref|NW_011550984.1|	11643	gene25496	cytochrome P450 71A1-like
1423	113659	4.995	Chr2	C	T	40	TGCAGTAAAACCTTATTAAATGATCAATGGTGGAGAATCCCTGCCACTTCATATTTTGCAAATAAAATGAAAAGTTTTGCTCTTTACAGGTATCATGCCTGATACATAATGAAGAGAAAACCCTTTATTT	gi|741241504|ref|NW_011550984.1|	142802	gene25501	agmatine deiminase
1424	113648	4.995	Chr2	C	T	64	TGCAGTTCTTCCTCACTTCTCCACCCTCAGGGTTGGTGATATTACCCATTGTCACCATAGAATCAGAGAATTGCTGGAAGAAGGCGATAGGGTCCGCAAAGTACTTCTCGACGAGGCTGGAGGTTTCGAA	gi|741241504|ref|NW_011550984.1|	109086	gene25500	peroxidase 11-like
1425	113656	4.995	Chr2	T	A	74	TGCAGCATACACCCTCTGAGCCGTAACTGCATTATCCCGCCAATTATCCGTGCGTTCCTAAAATTCCCATGATTAACACCAAGATTTCAAATTTTATCAATGAACTAATACGAGTGCATACAGAGAGCCG	gi|741241504|ref|NW_011550984.1|	126233	gene25501	agmatine deiminase
1426	113651	4.995	Chr2	T	C	38	TGCAGGCAATGGACCGCAAAAGGGAGGACAACCCTCATGAAAAACTCAGTTTGCACACAAAGCTGTTGAATTAGTGCATGGATAAATCAGCTATTAAACATGGCCTTTTGGTCTAACGCCCTGAATCTAT	gi|741241504|ref|NW_011550984.1|	1118	intergenic	intergenic
1427	113729	6.394	Chr2	G	T	12	TGCAGTCAGTGGATAGCATTGGTTTGTGAACCATCAAAGAGAATGAGATTTGCCAAAAGAAAAAGGTGAAAAAACCTCTTATACCCATGAAAATTGACTTGAAACTCAAATTTCAAAGCACGCAGCTATC	gi|741241504|ref|NW_011550984.1|	473699	intergenic	intergenic
1428	113818	6.394	Chr2	C	T	69	TGCAGACATGAATGATAAGCTTTTGACCTTCAATACATTTTCAACAATTAAGTAATCCGATCATGCAACAAAAATCATATACGAACATGGTTTGACCATGAAGGTTAAAGTTCAAAATTTCTTTCGCTTA	gi|741241504|ref|NW_011550984.1|	722817	gene25516	pentatricopeptide repeat-containing protein At1g76280%2C transcript variant X2
1429	113733	6.394	Chr2	T	C	79	TGCAGTTTTTTTTCCTAATGCATTTTTACAAGTACAATCTCTTTAATTAAGCTTTTCATCTTCTTGGTATGCTCTGAACGAATTTGCTATCCTCACATGCAAATCACAATTAGGGTCAGTTTCACATTTA	gi|741241504|ref|NW_011550984.1|	490299	gene25509	ruBisCO large subunit-binding protein subunit beta%2C chloroplastic
1430	113804	6.394	Chr2	A	G	44	TGCAGACCAATTTCTTGCATAAAGTTCCTTATCAAATTATCTTAGAAGTAGCTAGAGCAATTGCCTTACCTAATCTCTGCACTAAACTTCGTGACGACTACTCTTTCTTGCTGTTCCAAGTATCTGGGCT	gi|741241504|ref|NW_011550984.1|	716765	gene25516	pentatricopeptide repeat-containing protein At1g76280%2C transcript variant X2
1431	113814	6.394	Chr2	G	A	47	TGCAGTATGTGAGAGGTCAAGGGACAGCATAGTGCATATGCGATATGTGGACCGCATATATGGGTGCATATGCAATTGCTATTTTTCTAATTATTCAAAAGTAACTCTATTATATTAAATACAATAATAA	gi|741241504|ref|NW_011550984.1|	721393	gene25516	pentatricopeptide repeat-containing protein At1g76280%2C transcript variant X2
1432	113730	6.394	Chr2	T	C	30	TGCAGGCACTTTAACTTCAAGGCGGCAGCTAAAACAACAGCATTCCAGTCAATTGGCTTGACAGCTTACCTCTGGGGGATCTCAACCATTCTTAGAATGCCAGGTCACTTGAACGAATACTGGAAAAGTT	gi|741241504|ref|NW_011550984.1|	473662	intergenic	intergenic
1433	113689	6.394	Chr2	A	T	62	TGCAGAAGTTAAGCTGTATTTGAGTCTGACAAGCTCATGAAATCCTCATCTAATTGCAGAATTTTTTTAATTTGGGAATAGATAATAGGCCAGAATAGTGATGAATAATTCAATATTCTACGCCTTGTTA	gi|741241504|ref|NW_011550984.1|	276880	intergenic	intergenic
1434	113786	6.394	Chr2	T	C	26	TGCAGGCATTCTGGGCTTCGATCCTTCTATTTCACCTGGGTGGCCAAGACAACTTCACGGCTTTGACCTTGGAGGACAATCAGCTCTGGCTCCGTCATGCTGCCGAGTTGTTCCTCCAGGCCGCCACCAC	gi|741241504|ref|NW_011550984.1|	699587	gene25515	uncharacterized LOC105032895
1435	113799	7.088	Chr2	A	G	19	TGCAGGTACCATTGTAATAAGCACATTTTTCTAAGATGTGGGCATTGTATTTTTCTGATACATACACGAACCGAATTCCTTTTGCAGTATGTTGCACTTTCTTCTTTCTCTTTCTATTTATTTCTTTTGT	gi|741241504|ref|NW_011550984.1|	714968	gene25516	pentatricopeptide repeat-containing protein At1g76280%2C transcript variant X2
1436	113803	7.088	Chr2	C	T	30	TGCAGATGACTGAAGCAGTGTGATAATCACGAAAATATTAATAATTCTTCCAACATGATATTCCATGGCACCAAATGGTCTTCATTTCACAGAGATCCCATGTTGACACTAACTCTATGTTTGGTTGAGG	gi|741241504|ref|NW_011550984.1|	716834	gene25516	pentatricopeptide repeat-containing protein At1g76280%2C transcript variant X2
1437	113810	7.089	Chr2	T	C	71	TGCAGTCACAGCCACAACCAACACCACCACTCACCGAACAGTTTCAGCTTACCCCTCTTTTTCCTTTCTTTACAAAGGTGGGATTAAACAAACATAAAATTCTTTCCTAGTTTTATACATTCCATTTCAT	gi|741241504|ref|NW_011550984.1|	720594	gene25516	pentatricopeptide repeat-containing protein At1g76280%2C transcript variant X2
1438	113806	7.089	Chr2	T	C	28	TGCAGCTTGTATGAGCCATGCAACTTATGTATTTTGATCTTTTAAATTGTTAGTGGATCTTCCTCTGACAAATTTTACTCATCAACTGTTAGACTGTCTTGTTGGTCTACTGTATATTTATTTTCAACTG	gi|741241504|ref|NW_011550984.1|	718723	gene25516	pentatricopeptide repeat-containing protein At1g76280%2C transcript variant X2
1439	113811	7.089	Chr2	C	T	43	TGCAGAGGGAATTCATTGGTTTCTTTTCCCTTTTTCTCTTTTCCCTTGTTAGGGATGGGGGTGGAGGCAGGGAGACGACAGTCATACACCCCACCCTCTTATTTAAAGAGAGGAAGGCAAGGATTTATTA	gi|741241504|ref|NW_011550984.1|	720485	gene25516	pentatricopeptide repeat-containing protein At1g76280%2C transcript variant X2
1440	113798	7.089	Chr2	C	T	42	TGCAGGAACAACTGCTCAGCCAGTTGGAAGTTATTAGACCACGCACAGGCATGGAGCATATCATTGAAAGACCACCTCAAAAAATTCATAGTGGGAGGAGATGCCATTTCGGACACCAGTTTCGTCTTTT	gi|741241504|ref|NW_011550984.1|	715024	gene25516	pentatricopeptide repeat-containing protein At1g76280%2C transcript variant X2
1441	113750	7.089	Chr2	C	G	94	TGCAGTCCTCCACCACGTTGTCCATGCGACCGTCGACATCTTTCTCCGACAACGTCCCCACTGCCTACAAGTTCTTCCTGAGATCCAAAGACACAGAACAAACTGAATTGGCTGGTCAGCAGTCCTCCAA	gi|741241504|ref|NW_011550984.1|	553470	intergenic	intergenic
1442	113820	7.089	Chr2	A	C	59	TGCAGACTTTGTTCCTGTTGCCCCTTGAGCACATTAAAAAACCAATGGGTATCAGACTATCTGAAACTTGCCTTGCTGTGTTTCAGAAGCTTTACCATAGAAGTTGGATTGAGTACATTTTGTTGGTTGG	gi|741241504|ref|NW_011550984.1|	725310	gene25516	pentatricopeptide repeat-containing protein At1g76280%2C transcript variant X2
1443	113822	7.089	Chr2	T	A	21	TGCAGGTTCACTCTTGTTACTGCTTAAAAAAGAATAACATAACTGATATCACTTTTGCAATAAAATACACCAACACGCACTCTTCAATATTCTAATAAGATAAGGAGGGTGCTAATAATATACCATTAGA	gi|741241504|ref|NW_011550984.1|	725740	gene25516	pentatricopeptide repeat-containing protein At1g76280%2C transcript variant X2
1444	113800	7.089	Chr2	T	A	42	TGCAGACAGATTTTCCTGCATAACTGCAAGCTGGAAAACATTTAAGAATCAACAAGCAAATAGATAAAGTACCAAACGATGGATATTAGTAGTAATTGAAAAATTAAATTAGAATTACTAATCAAATAAT	gi|741241504|ref|NW_011550984.1|	715737	gene25516	pentatricopeptide repeat-containing protein At1g76280%2C transcript variant X2
1445	113813	7.089	Chr2	A	G	13	TGCAGGTTTATCATTGAAGCCTTAAGTAAAGGAGGATACCTTAAGGAGGTATTTGAACATTCTGTTGTGATATAAGTACTTCAGTTCTCTGAATCTTTTCTCTAGTCATTTAGAAATTGGAAGCTGTTTC	gi|741241504|ref|NW_011550984.1|	721136	gene25516	pentatricopeptide repeat-containing protein At1g76280%2C transcript variant X2
1446	113805	7.089	Chr2	G	C	38	TGCAGAAAAGTTGCTGCGCTTTATTAAGTAGGCTTAAGTAATCATTATCATGAAAATTAGTTCAAGATCGTCACAAACCTTAAGAAGTTCCCAATAGGTTATCTCAGACTTCCCTACATGTTGGCTCTCC	gi|741241504|ref|NW_011550984.1|	718784	gene25516	pentatricopeptide repeat-containing protein At1g76280%2C transcript variant X2
1447	113752	7.089	Chr2	T	A	29	TGCAGAGGCGATTGGGCACTCCGACGAGAGGAGCGACTCGGCGAACTTGGTTGGAGTGTCCAAGGAGCAGATTTCGACGAGAGCCTTCTTATATGGCATATAGCAACGGATTTGTGTTACCATTCCGAAA	gi|741241504|ref|NW_011550984.1|	554499	intergenic	intergenic
1448	113732	7.089	Chr2	T	G	37	TGCAGCCAAATTAAGCTAAAGTACCAGGATGATTCTTGTCACAAGCCAAACATAAATTACTATTTATAGATTTCTAATGGCGCCATGGTGGCTTCATAGGAGCATTGCATTAACTTGAGCATCCTGCCAC	gi|741241504|ref|NW_011550984.1|	490410	gene25509	ruBisCO large subunit-binding protein subunit beta%2C chloroplastic
1449	113738	7.089	Chr2	C	A	15	TGCAGGGATCGCCAACGTCCAAAATAGAATGCGAGAGTCCTCATCGGAGAGTCCCTCGAGTCGGACGATCTCCTTGGATTCATCGTTGATTGCTTGGGGTAACTCTTCTTTCCGAGTAGTGAAGATTATC	gi|741241504|ref|NW_011550984.1|	510735	gene25510	disease resistance protein RPM1-like
1450	113797	7.089	Chr2	A	C	9	TGCAGTTTACCCCCCTCACATGGATTGGTGCATCTTTTGTTTCATTTTATCTAATTTCTTGCCAACTTCTGATTCGTAACCTTCAAATGTAGCTATAGAGTAAATAAGTATTCTAAACATTGAACATGTG	gi|741241504|ref|NW_011550984.1|	713610	gene25516	pentatricopeptide repeat-containing protein At1g76280%2C transcript variant X2
1451	113766	7.788	Chr2	C	T	8	TGCAGTTTTTGAAAACCTGTGGCGTTGCATCTTAAATGCTTCCCGTCGTAGGCATTGTACAGAGAAAGGAGTACGAGATTAGACAGAGATTGGAGGGCTTGCAGAGGGTCTTCCTTCAGCTTACTGTCCC	gi|741241504|ref|NW_011550984.1|	615741	gene25513	disease resistance protein RPM1-like
1452	130163	8.486	Chr2	G	A	86	TGCAGTTGCCTGCAAAAGAGCAGGACTGAATTTTGCAGGTTGCCTATTTTCTGCTGGTATTACATTCTCTCAAGTAATGTTAACCGACATGAGTGTTATTTTTATCTCAAGCCACTTTTTTCTGCCAATT	gi|741241570|ref|NW_011550918.1|	1807713	gene24205	DNA-directed RNA polymerase 2B%2C chloroplastic/mitochondrial%2C transcript variant X1
1453	130164	8.486	Chr2	G	A	55	TGCAGTCATCATCATATGGGACCCATCAAGGGAGTGAACAAAGTTTGGAGGAAAGGCTGTCCTTTGCCTCTTCACCATGATCTACAAATTAAACAGATAGAATGCAGGATATGAAAACATGAAGATGATG	gi|741241570|ref|NW_011550918.1|	1807577	gene24205	DNA-directed RNA polymerase 2B%2C chloroplastic/mitochondrial%2C transcript variant X1
1454	130258	8.486	Chr2	T	C	7	TGCAGACATCTTAATCAAGTCAGAGCATCAATTTCAAATGACAAAATTAACCTATCTTCATAGTACTTTTAACACACAGAGAACACAGAATTTGGAACTAAAACATGTTTGCAAACTTCATCACACATAA	gi|741241570|ref|NW_011550918.1|	2061902	gene24213	protein PHYLLO%2C chloroplastic%2C transcript variant X1
1455	130159	8.486	Chr2	G	A	79	TGCAGAAAAGCGTAGATTTTTCGAGGAATTTGACGCTGTTTGCGCGAAAATTCTCCACATATCGCTGGATTTGAGTGGGAAATGGTCGGTTTCTTTGGGAATTTGATAAGAGGGGCGGGGTTTGGGGGAA	gi|741241570|ref|NW_011550918.1|	1785574	gene24205	DNA-directed RNA polymerase 2B%2C chloroplastic/mitochondrial%2C transcript variant X1
1456	130140	8.854	Chr2	T	G	15	TGCAGTTGTTCAGATGGCACCTTGACATTTAAAGTTAGTAGGTTCGGTGCTGGCTATTTTATTGGTTGTGATCAACATCCCAAATGCAAGTAAGTCATCAGTAATGACATTATCTTTTTTCAGTACTGAT	gi|741241570|ref|NW_011550918.1|	1768070	gene24204	uncharacterized LOC105061088
1457	32477	8.854	Chr2	G	A	29	TGCAGCCAACAAGAAAGCCTTTTTTATAGATGTCAAGACAAATGTAAAATCTTTTAAAAATCAACATATAGGACTTTGTAATAGTGGTGGTCTTAGGATTTGTCTTTCTGAGTTCAGTTGCATAATCACT	gi|741237095|ref|NW_011555392.1|	5883	intergenic	intergenic
1458	130116	8.854	Chr2	C	T	51	TGCAGAACTACCATCCCCACTCTTATTATCTTTCATTACAACGTTATCACCACCCTTCTTTGACTTTAACCTTTTACTCCTAGAAGAAAATAACCTTCTACTAATAAGCTCATGAGCTAAAGAATTCAAT	gi|741241570|ref|NW_011550918.1|	1722397	gene24204	uncharacterized LOC105061088
1459	130149	8.854	Chr2	G	T	44	TGCAGATCAAAGAACAGGACAGCAGGCTGTTCTCCCAGGAGATTGGATGTAAATCTAATAAAGTTCAAGAGATCTGGATAGCACCAGCCTTTAATATTCAATAATAGAGATATAATGGCACATTTTTGCT	gi|741241570|ref|NW_011550918.1|	1774342	gene24204	uncharacterized LOC105061088
1460	130151	8.854	Chr2	T	C	27	TGCAGTGTATGGTTTTACCCGTTCTATATTAACCTAATACCTAATGGAAGTGCATTCCTATGTCCAAATGAGTCACCAGACGTGAGAATGGTCTGAAAGGCAGATTCATACCCATTCCTACCTCCCAATT	gi|741241570|ref|NW_011550918.1|	1778408	gene24204	uncharacterized LOC105061088
1461	130155	8.854	Chr2	C	T	30	TGCAGTTTGTTTTCTTGACAGTACAACAATGAGTCCTTATTAAATGAACATAAGATCTTAAAAGTTCAAACATAAATTTTGCTTGTTGTCTAAGTGGAAGGAGGTGGTCTCAAGCAACAAATAACAACAT	gi|741241570|ref|NW_011550918.1|	1780940	gene24204	uncharacterized LOC105061088
1462	130126	8.854	Chr2	C	T	18	TGCAGAAATGTGCACTGCACTGCTGAATTGATAGCATGACATGATAGGTGGTGTATTATATGGTATGGTACAAATTGCAGCTTTTTCCTTTTGCTTCAGTGTTTCTTTACACAGCATAGGAAATTTATCA	gi|741241570|ref|NW_011550918.1|	1734131	gene24204	uncharacterized LOC105061088
1463	130144	8.854	Chr2	T	A	21	TGCAGCTGGCATTTATGCTCATGTCCTTGCTTCTAGAGCGTGTCCTACTTCACCCACAAATTGTCCTTCCATTACCAGGAAAGTTATGGCCTCTACTTCAACCACAGATTTCCTATTATTAGCATGAATA	gi|741241570|ref|NW_011550918.1|	1771834	gene24204	uncharacterized LOC105061088
1464	130085	9.556	Chr2	T	A	16	TGCAGTCCTAGTTCCTAACATATACTTCTCATGCCGTGCACAAAAAAATACCTTGAGGCCATGCTTCAAAACGTTGCCAACCAAAGCCAGAATTAGTGCTGGAACATATGCTGAATTGTTCTTCTACCGG	gi|741241570|ref|NW_011550918.1|	1576014	intergenic	intergenic
1465	129999	10.03	Chr2	C	T	19	TGCAGATGAAGAACTTCTCCTACTTTGTGATTTATGTGACTCAGCTGCTCACACTTACTGTGTTGGTCTGGGGGCTACTGTACCTGAAGGTGATTGGTACTGTCCTGATTGTGCCATTTCCAGGGATGAA	gi|741241570|ref|NW_011550918.1|	1234729	gene24195	uncharacterized LOC105061080%2C transcript variant X1
1466	130086	10.03	Chr2	C	G	66	TGCAGCGCCGAAAGATCATGGAGGTTAAAGTTCTCAAACTCAAGTTAAAAATATCGGTCATTTTGGGGAAAGATAACAAAACATGATTTCAACAGTATTGACGATAAGACTGTAAATGGATCGGATTGAT	gi|741241570|ref|NW_011550918.1|	1578039	intergenic	intergenic
1467	130004	10.03	Chr2	T	G	34	TGCAGTTCATTAAGTTTTGCAAATCTTTGCTGCGGCAATGTGCTCGGCTTTTTGTTTTCGAGTATGTAATGATTTTGAGTTTAGTTTTCAATTTATCATAAAATGGTAAGTAACAGCATAGAATTTAAAA	gi|741241570|ref|NW_011550918.1|	1240983	gene24196	nucleolar complex protein 3 homolog%2C transcript variant X3
1468	129939	10.707	Chr2	T	C	7	TGCAGATGAAATTTATATTACTTTCCATGATGAATGTTGGGGTGTCCCTGCATACAATGACAAGTGAGCATTTTAATTTTTCTCATAATAACTAATATTAGTTTACCAACTATGTTATAACTAAAAAAAG	gi|741241570|ref|NW_011550918.1|	1047541	gene24192	uncharacterized LOC105061078
1469	130499	10.707	Chr2	G	A	16	TGCAGAGGAACCTTCAGACCTTCTATTAATTATCTCTTCATGAATTTTCAAGAAATCAATTAATTCAACAGCAGTAAACTCAGACAAATCTTTGGTATTTTCAATCACATCATCAGCAGTGTCAAATTTT	gi|741241570|ref|NW_011550918.1|	896485	intergenic	intergenic
1470	130510	10.707	Chr2	A	G	10	TGCAGATCCAAATAAAAGAAGAAGACCATTACAAAATGGCTTCACAATTCCATTTAGATATTATGAATGGAATGTAATGCTTTTTAAATTAAAAATACAAGCAAAAGATGCTTACACTTATAAACATCAG	gi|741241570|ref|NW_011550918.1|	958340	intergenic	intergenic
1471	130079	10.707	Chr2	T	A	20	TGCAGTTCTTAGGTAGGTGTCTAAACAATGCTCCAAATCCTCAGTGGCACCTTGACATAGAGCGCATAGAGGAGATTGATCAGGGAGAAAACCCCATTCATGCAAAAGGACCTTGCATGGAAGACGCCCC	gi|741241570|ref|NW_011550918.1|	1560144	intergenic	intergenic
1472	130041	10.707	Chr2	C	T	63	TGCAGTATTTTAGCTAATTAAGATAAGAACTCCATATCTTGAACTGAAATTTAAATTGAATTTTAAATGTTAACTATAGGATGTGATGATTTGGGGAATTGAAATAGATGAATTCTAAATTTGAATAGAA	gi|741241570|ref|NW_011550918.1|	1409150	intergenic	intergenic
1473	130021	11.2	Chr2	G	A	53	TGCAGGCTAAGGTGGAGGAGGACCTTTCAGCTGAAGAGTTATTTGCAAAGAAGAAAATTAGATTGGCAGAAGTTGGGATAGCATTGATTGAAAATCCTGAGGCAAATATTAAGTCCCTTAAGGAGTTGTT	gi|741241570|ref|NW_011550918.1|	1266753	gene24196	nucleolar complex protein 3 homolog%2C transcript variant X3
1474	130055	11.2	Chr2	T	C	28	TGCAGCTCGATGAGCTCGATTAATCCTCATCCAACAATGGTCTCTTGGGTAGCCCATCCATGTGGCCTGGTTAAAGTAAACTTTGATACTTCTTGGAATGAAGGTACTGCAAGGATGGGTTACATTATGA	gi|741241570|ref|NW_011550918.1|	1459295	intergenic	intergenic
1475	130488	11.547	Chr2	T	C	14	TGCAGATTATTAGTAGAGTTGTTATCTCCAACCAAGCATGGGTGCATTAGCTTTTTAAAACAGGGTTGGCACTACTAGCGTAGGCAACTGCAAAGTTCTATTCCTCAATATGATATCTTAATATCAGATC	gi|741241570|ref|NW_011550918.1|	791244	intergenic	intergenic
1476	133206	14.024	Chr2	G	A	59	TGCAGCTTGTCCTGAAGGTCCTGCTCCTCCAAATCTGAAATTTTCTTTAGAAAATCTTGCTCCAAAGTTCAATGGCATAGGTAAGCAGAAGCAATATAATAGCATTTGAATGACAAGCATATGAGTTTCT	gi|741241575|ref|NW_011550913.1|	30152	intergenic	intergenic
1477	130438	14.024	Chr2	A	T	7	TGCAGCAGCATATGCAGATGGAATGCATGGAATGCATAACATTTCCTGTGCACAGTTAGCATATGCCCTCTAATTACTACGTGGTGTGTATGCAGCAAGGTTAGCATTGTCTCGATGCAACATACAACTT	gi|741241570|ref|NW_011550918.1|	586289	gene24179	uncharacterized LOC105061064
1478	130440	14.024	Chr2	C	T	72	TGCAGGCTTCTCACACAGTGATGCACTGCTAACTGTCACCAGGCAATAATTCTTAACCGAAGCCATTCTAGTTGAGGTTTCCTTCCCATCCACTATGTTCAAATCTCTGCATTGGTTGCCTTACTTGCCC	gi|741241570|ref|NW_011550918.1|	587085	gene24179	uncharacterized LOC105061064
1479	130405	14.024	Chr2	G	A	18	TGCAGCTCTACTATCCCGTACAATGCCTTCATCCGGCTACATCAATGCACTTCATTTTATTAACTTTTCCTTCTCTACTTGCCTAGCTTGAACCATGCTTGTTCCTTCTTGTAAACCAATTAGATGGATT	gi|741241570|ref|NW_011550918.1|	465814	intergenic	intergenic
1480	130431	14.372	Chr2	G	A	28	TGCAGCATCCATCTCTCTCTCATTTCCGCTGCATTCAATGCATGGAAGTAGTTGTCCAAACGAAGGTGCAAGCAATCATTCATAAGTTGGAAGTTGAAATGAGACAATAATTCGGAGGAAATATGGTACC	gi|741241570|ref|NW_011550918.1|	497088	intergenic	intergenic
1481	130304	14.372	Chr2	A	G	38	TGCAGCTCAAAATCAGAGCATTAGTAAATCATACATAAAATAGATCCATAGATTTACCAAACTTTATGTTAAAAATTAGTTTGTTGACAAATATAGCAGAACTCTCAAAAAAAATTCACAACATCAAGGT	gi|741241570|ref|NW_011550918.1|	225752	gene24172	NAD-dependent protein deacetylase SRT1%2C transcript variant X2
1482	130422	14.372	Chr2	T	A	83	TGCAGGAAATATTTGTTTGAGAAATTGTGTGATTAGGTATAACCATAATTTTAAACTTTCATATTTTTATCCTTTTAAATGTAAGAAATTAGAGAATGTTGATCCCTAATGTTTTAAAGATCATTCAGAG	gi|741241570|ref|NW_011550918.1|	481638	intergenic	intergenic
1483	133122	14.372	Chr2	C	A	21	TGCAGCAGGAATGGAAGGAGCAACTTTGCGTTCACTTTTGTGGTATTGAGTCAAATGTACTGTTAAGAGTAGAAAATATAAGATTAGAACAGAGTGCAGAGAAGTATGACAAACAAGATTGGTGTGCAAA	gi|741241575|ref|NW_011550913.1|	258135	intergenic	intergenic
1484	130295	14.372	Chr2	T	A	9	TGCAGGGTTAGTAAAATCTATCAACAGATGGACTTGGCCAGCATACCAACAAGATGAGTCGTTATTGAGCTAAAATTAATGCAGCATGGGTCTAATGGTTAGATTTCATTCACTTTTCAGTAAGAGTCAA	gi|741241570|ref|NW_011550918.1|	215856	gene24172	NAD-dependent protein deacetylase SRT1%2C transcript variant X2
1485	130444	14.372	Chr2	G	A	29	TGCAGCAAAAGATAAGGAAATAAATGAAGAGGTGAGAAACTGAGAAATGGGTAATTTATTATGTTTTTCGAATGTAAACAAGGATGGGCAGCAACTTACACCACATGCAGTCGTAGAAAATCAAATAAGA	gi|741241570|ref|NW_011550918.1|	600169	gene24180	prolyl endopeptidase-like%2C transcript variant X1
1486	130442	14.372	Chr2	T	A	54	TGCAGCCAATAGCACCAAGCCGATTTTTATGAACAAAACCCTCCTTGACAAGATACATGCCACATGCAGCAAAATCCTTAATTGAGTTTAGCTTGCATGATCTGGTGCCAGCCTGATGCCATGACGCATC	gi|741241570|ref|NW_011550918.1|	598335	gene24180	prolyl endopeptidase-like%2C transcript variant X1
1487	133338	14.372	Chr2	T	A	43	TGCAGGTTAGTTCATTGAAAGAGTACTTCAATCCTTGCTTTATGTTAAATATATCTGAAAAAATAACTGCTTAACAACTCACACACACACATACATGGTCTTAGATCAAGACCATGTAGAAGAAGCTTAC	gi|741241575|ref|NW_011550913.1|	9525	intergenic	intergenic
1488	130286	14.373	Chr2	A	G	17	TGCAGGATTGGCAGAAAAGAAGTGACAGGTTGTGCTGTAGCTATGTTCAATCTTCAGTCAGTACTGAATTCTCCTAATTTGATCATTAACTAGTATTCTACCTATAATTTGACTCTCCTATCTGATAACG	gi|741241570|ref|NW_011550918.1|	213136	gene24172	NAD-dependent protein deacetylase SRT1%2C transcript variant X2
1489	130225	15.421	Chr2	G	T	11	TGCAGCTTATTCTGTGATCTTTCTAATGGTTGGCTTCTTGGATGCAGGGACCGGTGAGTTGATTTGATTTGTTTGGACTTATCTTACTTTCTGTAACCTAACCTTTGGTCGGGTGGTGGGGGCTACTGCC	gi|741241570|ref|NW_011550918.1|	198403	intergenic	intergenic
1490	130224	15.421	Chr2	T	A	7	TGCAGCAGTGATAGATAAATCAACCCACAAGAATTATGCCCACGCATTTTTTCTGTCAAATGGGCTTGATCTGCATATAATAGTTTGATTGGAACAGAATTTTCTGGGGCACAAGGCAACAACAAGAATG	gi|741241570|ref|NW_011550918.1|	198416	intergenic	intergenic
1491	130507	15.946	Chr2	A	G	17	TGCAGTAAAGGGCCTGATCAAGGCTTCCATTCGGCATGAACTCATACACGAGCAACAATTCATCCTTCGCAGTACACCAACCTTCAAGCTGGACTAAATTCTTATGCCTCAAGCAAGCTATTATGGACAA	gi|741241570|ref|NW_011550918.1|	94962	gene24168	probable L-type lectin-domain containing receptor kinase S.7
1492	133273	16.474	Chr2	G	C	26	TGCAGTGGGACTGTTGAAGATTTCGGATATAATTTTTTTCAAATATTCAGTGCATGAAAGATAAGATGCAGTTAATTAATTAATATAATCCAAGTGCCATTGAATTCAAGGCATGAGAGCATAAGCTTAT	gi|741241575|ref|NW_011550913.1|	62094	intergenic	intergenic
1493	132708	16.504	Chr2	G	A	15	TGCAGGCTTCATCAAACTCTACAACTGGTGGTCCTCCACTGCTCTCTACTGCATCCAGGCCCCTGAACCAGTTGCTCCCCTTGCTGCCACTCCAGATGGCTCCTACCTTTTCTCTGGAGGCCTCTCTGGC	gi|741241575|ref|NW_011550913.1|	116063	gene23878	protein ROOT INITIATION DEFECTIVE 3-like
1494	130307	16.504	Chr2	A	T	8	TGCAGCTAATACTTTTCTCAGTCTTAGTTCAACAAACTGCTGGACCTTTATTGTCCAGTAAAAAGGGTTGCTTCTTAAGGATAAACAGATGAGTGTGGTAGTAATGCTTGGTACAGTGAAAAAATGCTTA	gi|741241570|ref|NW_011550918.1|	226035	gene24172	NAD-dependent protein deacetylase SRT1%2C transcript variant X2
1495	133332	16.505	Chr2	C	A	56	TGCAGAATGAATGTGCTTCACCTCTATTTGTTTCTTCTCAACCTGATCCCTTACGAAGTGGAAATCTATGGCAACATGTTTCATGCGGCTGTGAAAAATTGGTTTTTGGTAGAGATATGTGGCACCTACA	gi|741241575|ref|NW_011550913.1|	8841	intergenic	intergenic
1496	129960	17.02	Chr2	G	C	31	TGCAGCCACTGCCCTTCTGAACATGCAAGAGAGGTTTAAACCTCACCCTAGGAGAAGTTGCTAGGATGTTATTGGATCGACCCTCCATTTTTCTCCTTTTAGGCCATGAAATTTCACATGCAGGAGCAAA	gi|741241570|ref|NW_011550918.1|	108129	gene24169	uncharacterized LOC105061054
1497	132705	17.527	Chr2	T	C	31	TGCAGCGACTGTTGAGGGGTGATTTCTTTGTGTTGCAACAGTAGCAAGTATGGAGGTCCATCACTTACATTAACACTTGTATTCTTCTATGGGATTTTAAGACTAGGAGGGGAAATCTAATGTCTGGTGA	gi|741241575|ref|NW_011550913.1|	113784	intergenic	intergenic
1498	132740	18.398	Chr2	T	G	81	TGCAGAAGATTAATTAAAATAAATATGAAATTAAATAATTTATTTATGCCTCAAACAAATCTTTTGATGCAATATAACAAGATATCTTTCATCTTTTTTTAGTTTGCCATGTTCATGCATCAGCTTGTTA	gi|741241575|ref|NW_011550913.1|	1256579	gene23897	pentatricopeptide repeat-containing protein At5g65560-like%2C transcript variant X10
1499	133303	18.399	Chr2	G	T	95	TGCAGGTACAATGATTTAAAAGTTAGGATATTTTCTAAATATCCGCAGTTGTTTCCAGAGGAGGTACCTAAAATGAAACTCTTTCTCTTCATGCGAAGACTCATAAAACAGTTCTATCAACATTTGCTTA	gi|741241575|ref|NW_011550913.1|	738546	gene23890	ribulose-1%2C5 bisphosphate carboxylase/oxygenase large subunit N-methyltransferase%2C chloroplastic%2C transcript variant X5
1500	132711	18.399	Chr2	G	A	64	TGCAGTAACAGGACGTGGTGAGGATAATGCTATCGGCGAAGGAGGTTTAACTTCTCTCCCGTCGCATATGATCTCGACTTCGCAGTAGTCAGGTGCATTTTTATGTATTTGTGCTGCTTTGCTGTTTCTC	gi|741241575|ref|NW_011550913.1|	1171783	gene23894	U-box domain-containing protein 33-like%2C transcript variant X1
1501	132859	19.269	Chr2	A	G	55	TGCAGGAAATATTCAGGTATGTGGCTCTTACATGGTGCTTAGTATGGGTAGTCCAAGGATTGAACCAGCCGAGCTGCAAATGACCCATCCATACTATGCTTGACTGGATTTGAGAAAAAGAAACCTTTAT	gi|741241575|ref|NW_011550913.1|	159437	gene23883	probable 28S rRNA (cytosine-C(5))-methyltransferase%2C transcript variant X5
1502	133279	19.269	Chr2	A	G	32	TGCAGGATAAGTCGAGCTTAGGTTGGGTTGGATCATGCTTGGTTCCAATTACATTGAGCCAAAATTGATTTATATCCGACTTGTTTGGGCCGGATTGGGCGGAGCCCCTGTCATCCCCTATCTATCCGAG	gi|741241575|ref|NW_011550913.1|	671696	intergenic	intergenic
1503	133288	19.269	Chr2	G	T	10	TGCAGCTGAGAGGAGTCGATTTCCTACTAAAATCCATCCGAGTTCCTGCAACCCAATTCCTCGAGGGAAGATTTCCCCCAAATTTCGGTGCAGAAAAGCACGGAGCCGAAACCCTAATTCCAGAAGATGT	gi|741241575|ref|NW_011550913.1|	691534	gene23889	indole-3-glycerol phosphate synthase%2C chloroplastic%2C transcript variant X3
1504	132733	19.269	Chr2	G	A	30	TGCAGAGCTTGTTTACAGTGTTGTTTGGCAGTCACGGTGGAGTGGGATGACTTCTGATGTTTAATTTGCACAAAAACTATGTGAGCATATGCTTCCAAATTTATTATCACGCTAAGCAGGAATAGGTGTG	gi|741241575|ref|NW_011550913.1|	1251661	intergenic	intergenic
1505	132825	19.269	Chr2	A	C	24	TGCAGATGCCACTTCAGCAGAGCACTTGTCAATTGTCATCCAGTTTGTTTCCCATTTCCCAGGCATCTGCCAAAAACCACAGCTCATATATTAGGTTTGTGGATAACAGTAAAGTTGGAAAATTCAGCCA	gi|741241575|ref|NW_011550913.1|	1485550	intergenic	intergenic
1506	133289	19.269	Chr2	C	A	6	TGCAGAAGAGCGAAAGAGGTCTGTGGGATTCTCTGTAGCTCTTCCGGATAGTGGTCTCTATAATTTAATTAGTTGCTCAGGAATTTGAGTTAGATACCTGATTTTTCTTTTTCTTTTAATATCTTTAATT	gi|741241575|ref|NW_011550913.1|	691523	gene23889	indole-3-glycerol phosphate synthase%2C chloroplastic%2C transcript variant X3
1507	132819	19.858	Chr2	G	T	15	TGCAGACCTTTTTCGTTCAATGTGCCAAAACTTTTAGGATAGAGTATTGAATCTGATGATAGGTATAGAAAAAGTTAATGGCTACTATGGATTTATTAGCTTTTTGATGATAGTTATAAATAATTTGTGT	gi|741241575|ref|NW_011550913.1|	1483023	gene23906	uncharacterized LOC105060791
1508	132813	19.858	Chr2	A	T	29	TGCAGAGGAAAAGTAATTCAGAACTCTCAAGCGCAGTGGAAAAACCAACAGATTCTTTGACAAAAGACAGTATTTTAAACAGTTCTAAAGATGGAGGTACATTTCATACTGAAATTGTGTTAACATTTAG	gi|741241575|ref|NW_011550913.1|	1476748	gene23905	coiled-coil domain-containing protein 94
1509	132788	19.858	Chr2	G	A	46	TGCAGAAGTTCTTGGTCAGTGGAATATGCTTTGCTGTAAGCAGAGACTGATTTAATATTCCAAAAAAGAGCACCAAACTGTGTAATGTACCAGTAGCATAAAAAGTTACAGCAAAGGACCCCTACTTTTA	gi|741241575|ref|NW_011550913.1|	1418709	gene23904	coiled-coil domain-containing protein 22%2C transcript variant X1
1510	132820	19.858	Chr2	C	A	62	TGCAGGATTTACCGATACAAAATTGGTTCTTTCTAACGTATGTTCTTTAATTGTGTTGATCACAATATCACATAACATGGGATTTCTTTAATTTAGAACTAAGCACAAGTCAATTTGTAAATTTATCAAC	gi|741241575|ref|NW_011550913.1|	1482951	gene23906	uncharacterized LOC105060791
1511	132806	20.664	Chr2	G	A	35	TGCAGGGCATTTTGTATCCCATTTACCCGAGATTATCTATTGTATTACTATCAGGCAACTTGAGGGTGATTTGTTTGTAGAATGGGAATGTCTCACTCGTTATTGATTGCCTTCTCTCTAAGATGGTGCT	gi|741241575|ref|NW_011550913.1|	147249	gene23882	poly(A)-specific ribonuclease PARN%2C transcript variant X1
1512	132815	20.664	Chr2	A	T	46	TGCAGGAGAAACACAAACAGAAACCCAGAATTTTTACTTAGTCAAATTTGATTGATGAACTCGGGCAATGGAACAATCAGAATATTGTGATTATAAGTTGGCTGAGCTGTACAACTAATCAGAAACCTGG	gi|741241575|ref|NW_011550913.1|	148175	gene23882	poly(A)-specific ribonuclease PARN%2C transcript variant X1
1513	132710	21.331	Chr2	G	A	20	TGCAGACAGACAGAACCACGCTGTTGGAATGCACATATTGCTTAACAGAAGAGCACCATTGAGACAGTGCAGGCCTCCGGCGACGTGGAGTCCAGATCGATGTGCTCAATCTGGGTCGGGTGGTGACCGC	gi|741241575|ref|NW_011550913.1|	1171862	gene23894	U-box domain-containing protein 33-like%2C transcript variant X1
1514	132963	23.868	Chr2	C	T	17	TGCAGCAAAACCATATCGAAGCCAGAGTTGGTTGAGATTGTTGTGAGATTCCTTAAAGAAAATAGTTGTCGCTTGTCTTCTTTCTCAAAGTTCTGTTTCTGTGGTGGTCCCGCAAATGCTGATGGAGAGG	gi|741241575|ref|NW_011550913.1|	1813731	gene23920	kinesin KP1
1515	298659	23.868	Chr2	G	T	51	TGCAGAGCTAAAAACTGAACTAGAAACGCGGGAAAATGTGGAAGAAGAGAGAGAATATGGTGTAGGTGTCAGCCTTCCTCCAGAGAGCGGGACAAGGAGGGTGCATCCCAGATATTCCAAGACTTCGACT	gi|741241851|ref|NW_011550637.1|	703731	gene3262	uncharacterized LOC105038189
1516	298270	23.868	Chr2	C	T	28	TGCAGTGCTCAAGATTTGTGGACAAAATGACCTAGAGTGACGATAAGCCTGTCCAATTGATAAACATTCATCAACATCCAATTGCAGTTCCAAATTTCTGCTACTTGCTGTTCAGATACTTCAAGCCCAG	gi|741241851|ref|NW_011550637.1|	525222	intergenic	intergenic
1517	133069	23.868	Chr2	A	G	43	TGCAGGAACTTCGGTGGCATCTCTAGCAAGTCTGATGTCTATGGCTTTGGCATGATGGTGCTTGAAATGGTTGGAGGTAGGAAAAACCTTGAAGTGAAAGCAGAAAATACTAGTGAAATATATTTTCCAC	gi|741241575|ref|NW_011550913.1|	2328307	gene23932	probable receptor-like protein kinase At1g67000
1518	egchr2nsc5	23.868	Chr2	C	A	201	CCCGGCGGGGTCGAAGTAGGCGAGGGTGGCGTCCGGGAGCTTGTCCCCGACGGCGATGGTGGTCGTCGCGGCAGGGGCGGCGGTGGAGGCGGAGATCCGCCTGATCGGGTGGTGACGGAAGCGGAGGGGCGGAGGGAAGGAGATGAGGCGAGGGATGCGGGCGTTGGAGATGGGGCGGAGGCGAGCGGTGGAAACCGGGGCAAGGAGCTTCGCGGCGAAGGCGGCGCCGGCGCAGGTCAGGGAGGCTGCTGCTGCTGCCATCTTTCTCTGCTTTCCGGTTAGGGTTTGGGTTTGAGTTGGGTGAGGGTGGAAGGAGAGAGTATCTGTGTGAGGGGATTATACGAGATAAGAATTCTTAGGGAAGCGGAGCAAACGAGGGAGAGATATGAGATATGGTTG…	N/A	N/A	NA	NA
1519	132962	23.868	Chr2	T	A	54	TGCAGTCCTTCAGTGTTCTCTTCAAAAGCAACCCTAGCTGGTGAAGGTATCAATAGCAATCAAAGACAAAGAAACAATCAAAATTATGCACAATAGCTAGCAATTAATGGAATACTTCAGGATTCAACGA	gi|741241575|ref|NW_011550913.1|	1813797	gene23920	kinesin KP1
1520	297909	23.868	Chr2	A	T	26	TGCAGGTTGTCAATAGAAGTGAACGAGCAATTTCACTTGAGGCAGATGCATTTGTTGTTTTGACCCCCGACCAAGAGCAAGACGCCTCCTCAGAGTTGTTGCCAATTAATTTCAGCGGACTATCAAAGGC	gi|741241851|ref|NW_011550637.1|	433054	gene3252	pyruvate kinase%2C cytosolic isozyme-like
1521	297619	23.868	Chr2	C	T	18	TGCAGTCTGGCACAGCTTAAGATGGTTGAAAAGAAGCAGATATTGTCATGCCACATACAAAGAACTCAGATTCAATAGGGATGCTAAGGTAGTAAGCAACCTCAAATTCCAAATCATAACCCTCCTTGAA	gi|741241851|ref|NW_011550637.1|	344417	intergenic	intergenic
1522	298667	23.868	Chr2	T	A	121	TGCAGTCAGTTGTTATCTAGGTAAGCTTGTAGATTAAAGGCCTAATAAATTATTGAACCAAAATAAGATTGGTATTTCTCAAGGAGAACTCTGGGAATTAATAATAATCAATTGGTAAAAAAACAAAAGA	gi|741241851|ref|NW_011550637.1|	736331	intergenic	intergenic
1523	egchr2startlR1	23.868	Chr2	A	G	201	TGCTGATGCTATGTCTCAGAGCCCCATGCCATGGGTGCGAAGCGAGAGATGACATGGGCACGCTGATGGGTACGGGCGTGGGGTGCGTGTCCGTGTGTGTTTAGAGAGTAAGTGCGGGGTGGTCCCCACACAAAGGATGAGGTATTGGTAACTGCACTGCCGGCTATGGTCCTTGGTCCTTGGGGTTCTTATCTCATCTCATGCGGATTCCTCTTCCCCCTGATCTCGAGTGCGCTAGCTGTGCGCATGAACTCGTGTATAAATATCTCCCAGATGACCTACACACCCACCCGCCCATCTCCCCTTGCCACAGTTTGCTAGCTAGGCAGCAAGGAATCATGAAACGTACCACTGGTTCCCATGTGCTGCTTCCCCTCCTCTTCCTCCTCGTCATTATCC…	N/A	N/A	NA	NA
1524	297100	23.869	Chr2	C	T	54	TGCAGAAACAAAAACTCAATAAAAACAGTTTAAAATAACAACACATACTTCAACGTGGGCTTATTATTCACCAGAGAACTACAGCATGCATATTGAGATTTTACATATTGAATGAATTTATAGCGGGAAG	gi|741241851|ref|NW_011550637.1|	1833234	gene3294	uncharacterized LOC105038222
1525	296887	23.869	Chr2	A	C	124	TGCAGAGAGAGTTCCAAGGACTAGCTTCTGATCATTGAATTTCACAAAGAGGGGAACATTTTCGGCTGCTTTGTCCTTCTTCGTCTCCCCAAGTGATGCCTATACAGAATGAGGAAAAGCTTAAGTTAAA	gi|741241851|ref|NW_011550637.1|	1022563	gene3274	histone deacetylase HDT2
1526	133114	23.871	Chr2	T	A	60	TGCAGAAAATTTCCTTGATTTGCTGCTGCTTCGCCACTGCTTTAATCCTTAGACTGAATATTGCCGCAATCTTGTGCAAATTGACCCGCTATTTGGACCTTTATAAGTTCAAATATGGAAAATGAAATTG	gi|741241575|ref|NW_011550913.1|	2568988	intergenic	intergenic
1527	133117	23.873	Chr2	C	T	56	TGCAGTATTTAATTTTGATTGCAGTCTATCAGATTATTTATCATGCATTTGATGTTTCTATTACTGAAAATTTATGACATGTTTTTCATCAGATGGAGCCCTGGAAGTGCATAGATTAATGCATCACCAA	gi|741241575|ref|NW_011550913.1|	2570288	intergenic	intergenic
1528	298357	24.677	Chr2	A	C	63	TGCAGAAAACAGGGTAAATTATGTATAATTTGTTGAGGACGAAGTAACTAAAATAAAATGATACTGTACTTAATCAAAAATGGAAACATAGCTTTTCGATCAGTTCGTATTGTATATATGGGATGGATTT	gi|741241851|ref|NW_011550637.1|	541997	intergenic	intergenic
1529	297643	24.683	Chr2	A	C	70	TGCAGTCGGCTTTTTGGGCTTGACCCTAGGTGTTTCCTCAACCAGTAAAGTCTCCAGGTTTAAGCTGTCCGGGAGGATATAATAACGAATGTTGTTACCTCTCACGCTTAGGTGATCAAGGGTAACTGGA	gi|741241851|ref|NW_011550637.1|	348858	gene3249	small nuclear ribonucleoprotein Sm D1-like
1530	298269	25.505	Chr2	G	T	31	TGCAGCATGTTGTAGAACCTCTAACAGTGTTTGATTAGGGTGTATAACTGGATTTGCCTGATTTTCAAGGATTGATGGTCTTGAAGTCTTATGACAATTTGCTTGGCACCAATTGGGTGAAGGAAGAAAG	gi|741241851|ref|NW_011550637.1|	525276	intergenic	intergenic
1531	297009	25.505	Chr2	A	G	13	TGCAGTACCAACGGATTCTGCCACCTTTTCGGGCATATCCTTTGTGCTGTCTTGAATTTCTTCCTCGCCAGTACTTGGAGGTTGTTCCAATGACTCAGCAACAGCTATGCCATCAACAGCACGAGATTCT	gi|741241851|ref|NW_011550637.1|	154915	gene3244	enhancer of mRNA-decapping protein 4-like
1532	298663	25.505	Chr2	C	T	9	TGCAGCTTCCTCCAGCTTTAGCAATGCATCGTGGCTCCCATTTTGCAATGGTGAATTCACTGCACTAAGTTATTGGAGCACCTAGTTCCTAAATTGCAAGCTGGTTTTTCTTGGCCGATGATTGAAGATC	gi|741241851|ref|NW_011550637.1|	731895	intergenic	intergenic
1533	296937	25.505	Chr2	T	C	9	TGCAGCAATAGGTATCATTTATCACAAGCCAAGTGCACATTGAGTCTCATTTTTGATTACTCGAGATGAAGGTAGAGCCCATAAATTTTTTTGCAAAGCTCTAATTGGTTTGGTGAACCTTCCTCCAATC	gi|741241851|ref|NW_011550637.1|	124095	intergenic	intergenic
1534	132894	25.505	Chr2	C	A	35	TGCAGCCAAAACTTGAAATGGGCCTTTATACAACCAAAATTAATAAACCAAAGCGTGCTAGATAAACTACCTTTTTATTAGTACTTCTCAAGAAACACAAAATCCTTAAAAGATACCTCATATGTAATAA	gi|741241575|ref|NW_011550913.1|	1660256	gene23911	zinc finger protein CONSTANS-LIKE 10%2C transcript variant X3
1535	297373	25.505	Chr2	T	C	18	TGCAGACAAAAATTACACCAAATTTATAAAAATGAGGAGATCTATTGGAAGCAACGAGCAAAAATTAGATGGCTCAAAGATGAAGATAACAATACCCAATTTTTTCATAAGACTGCCAATCATCATAAGA	gi|741241851|ref|NW_011550637.1|	278985	intergenic	intergenic
1536	297000	25.505	Chr2	G	C	10	TGCAGGGAACATTGTTGGACTGTAGACAGACATTGAACTAAGAAGCAATTGAGCCAGGAATAAAATACACGCTCGACTGGTGCCAGATTTTCATTCTTGTTTTTTGGGATAGTTATGCTACACCTGCAAA	gi|741241851|ref|NW_011550637.1|	152464	gene3244	enhancer of mRNA-decapping protein 4-like
1537	297187	25.505	Chr2	T	A	53	TGCAGTGTTTACCCAGGAATGTCCCCAGAACGTGTGTAAACTGGGTTTTCGGAGCATTATGGGGGGTTAGGGTGTTAATCTGGTGCCCAAGTGCTACATTTGCCCAGGGCAATTCCTTGTAAAACTGATA	gi|741241851|ref|NW_011550637.1|	2192122	gene3308	uncharacterized LOC105038237
1538	296956	25.505	Chr2	C	T	33	TGCAGAATCTGGTGTTCTTAATTGACCAAGGACGTGTTCCTGTTATGAATTGCGCAGTGCATGGTACGCTGGTGGTTACACCCTCCTTGCATGAGTTTCTAGACTCCAAGTAATTCATGGTGCATTATTT	gi|741241851|ref|NW_011550637.1|	1269335	intergenic	intergenic
1539	298658	25.505	Chr2	C	T	51	TGCAGAATCTATGGCATCATCGCACAATATTTGCAGAACTTTGAGTTTCATGGCCACGGGAAGCCTGTAATATTCACTGTCCGAAAGGGTATTACCGAATCCATTCCCACCAAGGCCTTTCATGTATCCC	gi|741241851|ref|NW_011550637.1|	703828	gene3262	uncharacterized LOC105038189
1540	297178	25.505	Chr2	G	A	16	TGCAGTCGCTTCCAGGCCCAGGGTTGAGGTCCAAGGGGGTGACATGAGGTCTTTCTTCACTCTGGTAGGCTTCATCCTCCTCTCCGTTTTCCCTTAAACCTAAACTTATCAGTTATCCTGCGCTGTCAAA	gi|741241851|ref|NW_011550637.1|	2153207	gene3306	protein SELF-PRUNING-like
1541	298678	25.505	Chr2	T	A	22	TGCAGTAAGGTTTATTCCAACTCCACCAGCCTTTAATGACATAAGTAATACCTGGTAGATGTAAAGTTTTTAGTCTGGATACACATTATGCAGCATACAATGCATTAAAACAGGAAACCTCACTGGATAA	gi|741241851|ref|NW_011550637.1|	790002	gene3264	putative SWI/SNF-related matrix-associated actin-dependent regulator of chromatin subfamily A member 3-like 2%2C transcript variant X1
1542	298728	25.505	Chr2	G	A	29	TGCAGATCTGATTGAACTCACATGAATCGGGCTTTAGACAGATCAAGGCCTGAAATAGGGTTGTTGTAAAGTGACTGTTACGAGAGAACAGTAACAATGATGGAAGGGTATTTGCTTTAGGCTGTAATAT	gi|741241851|ref|NW_011550637.1|	999412	intergenic	intergenic
1543	133115	26.205	Chr2	C	T	11	TGCAGAGACCCGGTATTATTTGGGAGTGCCTGTTATGGGAAGGAGGCTGAGCACCCATGATTGTAGTTTTTAACTTTGGAATGTAGCAGATAAACTTGAAGGAAGGGCATGGATAGCTCCATCTTTGATG	gi|741241575|ref|NW_011550913.1|	2568922	intergenic	intergenic
1544	297115	26.205	Chr2	C	T	62	TGCAGATCGGAGGAAAAAATTGAAGTACTATTTTAAAGGCTATACTACTCGATCCAAAGATCGATGTTGTGAAAGAAAATTGATCATTTTTTTCATACGAAAGATACAACATCCAGAGAGATAATGGGCC	gi|741241851|ref|NW_011550637.1|	1916519	intergenic	intergenic
1545	297183	26.205	Chr2	A	G	45	TGCAGTTACTTGTGAGTACATATGTTATTTCCTGGATTTTTGACGTCTAGAAATCACCAATACTGATGTACTTTGAGTTTGTACTGTAGCAGTGTCTCAAGATAATCCAAATTTAGAAGGACAAAGTGAA	gi|741241851|ref|NW_011550637.1|	2190015	gene3308	uncharacterized LOC105038237
1546	297194	26.205	Chr2	G	T	12	TGCAGTTTTTGGAATGACTTGATCAGATTGTGTCACTTTCATCTCCTCTTCCTTTGATATGTTGCAACTTGGCAGTGCTGGTGATTGTTTTGGATATGAGTTATCCAGCTGCATTAGTATTTGGTACTAA	gi|741241851|ref|NW_011550637.1|	2201216	gene3310	pentatricopeptide repeat-containing protein At1g22960%2C mitochondrial
1547	133130	26.205	Chr2	C	T	40	TGCAGTGGAGATGGCACAGGAAGCAATCAATGCAGCTCACGTGGAGGCCGAAAGTGCAGTGAATGGCATTGGACTTGTCAAACTCATGGGTAGGAGCACAGGGCACATTGCACTCCATGCCACATTAAGC	gi|741241575|ref|NW_011550913.1|	2598367	gene23940	ATP-dependent 6-phosphofructokinase 2-like
1548	133176	26.205	Chr2	A	G	106	TGCAGTTCCTGCACGGTGCTGAAAACCATGTAGCTTTTAGCGGACGTCACCATGCCCTTTTTTGAACCTTTGTGATCCTTTTGAGCTATCTTTATATCAATTGACGTCCACTTTTCTTGACCAACAGAGA	gi|741241575|ref|NW_011550913.1|	2821118	gene23944	subtilisin-like protease SBT5.4
1549	132978	26.205	Chr2	A	T	105	TGCAGTGCTCTCTAAATTCTTAGAATTTACATAGTAGTCCCTGAAGTATGATATACTTTTTTAAAGCCCTAAGTTACATTTATTGCCACAGATAAGGCTTTTCTAAGTGTTTTTATACCTGATATTTAGG	gi|741241575|ref|NW_011550913.1|	1878824	intergenic	intergenic
1550	297185	26.205	Chr2	A	G	85	TGCAGATGATAATTGATGAACTTTAATATATAAAGGGTTGGGCTCCCATACTTCAATCTATCAGTGCAAGAAGATCCTTTGAGCATAGGCATTTTTTTCCTTGTCAAAGAAGGTTGATGAGTGAATATTA	gi|741241851|ref|NW_011550637.1|	2190477	gene3308	uncharacterized LOC105038237
1551	132885	26.205	Chr2	A	G	32	TGCAGATAATATGTGCTTAACTCAATTTTTCATTTGATCACAAACATATGATGATGCAGCAGCATAGCAAAGCTCATGGACAACAACACATGCAATCTGCTAGTTATCAGGATCCACACCCTTGGATATT	gi|741241575|ref|NW_011550913.1|	1658215	gene23911	zinc finger protein CONSTANS-LIKE 10%2C transcript variant X3
1552	133191	26.205	Chr2	G	T	31	TGCAGCCAGCAAAATCACAGCAAAGCCATCGTGTCAATTCCTACAAGATGGGTTCAACTTGTAGTGGCAATCCTCTTGGGAACTCAACATAGGGATAGGCGATGGGCGCGTCCTCACCTTCTGGTCTCCA	gi|741241575|ref|NW_011550913.1|	2875159	gene23945	cytochrome P450 724B1-like
1553	297153	26.205	Chr2	T	C	10	TGCAGCGTGTGCACAGACCAAATGGAAAGTTAAAGCCTGTTATGATGGTAAAAATACCATTCCTGAAGCCCTCATGATGGGGTTGGAAGAAAAAACAGCAAAAGGAGGAAAGAAGCAAGTATAGGAGTTC	gi|741241851|ref|NW_011550637.1|	2092576	intergenic	intergenic
1554	297665	26.205	Chr2	C	T	20	TGCAGTCATGGGAATGCATTCTATGATGCTTGGATCACTTATTTGCCTTTCTGTAAGCTGCTTTCCTCTTTTCTCCTAGAGTGTTGAAGGTGAATTCTGATGGCTTTGTTAGAGATAATGTTGTTGGTGC	gi|741241851|ref|NW_011550637.1|	355674	intergenic	intergenic
1555	297613	26.205	Chr2	T	C	12	TGCAGCAGATGCTGAAGCAATTTAGATTTTAGATAGCAAAAACTAAAACACTTGAAACACCTAGGGTAGATTTTGAATATGGAGCTTATAGCGACCAACATCATATTTTCGGATATAGGAGAAAAATACT	gi|741241851|ref|NW_011550637.1|	343447	gene3248	probable galactinol--sucrose galactosyltransferase 1%2C transcript variant X2
1556	132922	26.205	Chr2	T	C	22	TGCAGAATTATTGTCAAGCTGTATGCCAGAAGACCTTTTTTTTCAGAATTGCATTATTATTTATTTGTGTTCCTCTCTAATGGCAGGTATGGAGTTTGTTGATGAGTGGAGAGTATCATGTTGCAGTGCC	gi|741241575|ref|NW_011550913.1|	1743530	gene23916	calcineurin B-like protein 3%2C transcript variant X3
1557	132915	26.205	Chr2	G	T	50	NNNNNNNNAAGCAGCATCATACGTAGCTAATCATACTGGATCAGTATTGTAGACGACTGCAATAGACATTCCGTCTAAAGCTTCTAGATATTTTCTTTGCCGATTCTTATGGATGTATTTATTCTACATT	gi|741241575|ref|NW_011550913.1|	1711124	intergenic	intergenic
1558	133082	26.205	Chr2	T	C	12	TGCAGAACTACCACATCTGAGAATTGGCTATGGTGTAGCTTGAATCCCCCCTGCACGTCACAAAATTAGGAATGACATGGAATTGCTAGGGAGTTTGATGACTGACTGCTTTTTGATGAGCTACTAATGT	gi|741241575|ref|NW_011550913.1|	2393476	intergenic	intergenic
1559	297374	26.205	Chr2	C	T	53	TGCAGGTAAAGTATATTTGAAAATCTTTAGGAGAAAGATAAGTAGTTTCCTCTAGTCTATCCAAATCTTGAAGTTCATCTTTTTCTTTAGAAGTATTGTATTTGACTTCAGCACTCTAAGCTTTTACTTT	gi|741241851|ref|NW_011550637.1|	278919	intergenic	intergenic
1560	296936	26.205	Chr2	T	G	32	TGCAGAAGAATGTCGTCGCTCAAAAAGTAATTGAGGGTACACTAATTTATCATGAAGCACAACCGGCGTTTAGTTTTATGATCATCACGACCGTAAACCAAATGGACACAAAGGTTACGGAACACGACAC	gi|741241851|ref|NW_011550637.1|	1238627	gene3276	arogenate dehydratase/prephenate dehydratase 6%2C chloroplastic
1561	297342	29.413	Chr2	T	C	29	TGCAGTACAAAAACATTGCTAGCACTACCGAAACAAACGATATAACAAGTAGCAGCTTGGGAAACAAAATGATAGTAAAGCAAATGCTGAAGCATAACCTTGATATAAGCATATAAACTGTAAAGTAAAA	gi|741241851|ref|NW_011550637.1|	2627515	intergenic	intergenic
1562	297309	29.413	Chr2	T	C	47	TGCAGGTATTCAAGATTTATTTTACTTTGCTTTGATGGAGTAATTTCCAATATGGATGCAATGACTGGCCAAGAAGCTGCTAGGAAAGGGTTGCTTTGGTAGTTGTTAACATGTTATGGTTTTCTCCCTC	gi|741241851|ref|NW_011550637.1|	2471488	gene3323	signal recognition particle 54 kDa protein%2C chloroplastic%2C transcript variant X1
1563	297258	29.413	Chr2	C	G	21	TGCAGGTATGCATTCTCCTTGAGGCCATACTTATCAATTATTGCATCCCAGCATGACTCGAATGATTCCCTTGTTTCAGACCCATCAACACATTTCTTCAGTTCTCCTTCAAATGGGGAATGTACTGAAT	gi|741241851|ref|NW_011550637.1|	2372229	gene3317	protein FAR1-RELATED SEQUENCE 5-like
1564	297237	29.413	Chr2	A	T	38	TGCAGTTTAAATGTTTAATTGATGCTCTGATACTTATTGTCTTAGCATTATAGATTTATGTTCAAATCCACAAACAGCATGGAGTCAGGAATGTAATTCTTCAGCCCCTTTTCCTGTGTTGATATTGGAT	gi|741241851|ref|NW_011550637.1|	2332493	intergenic	intergenic
1565	297265	29.413	Chr2	G	C	23	TGCAGATAATAACAAGGTGAATCTCAAAGGAAAGGAACAACTGAGGGCTGAACAAATCAAAACATCCCAAGTCATCAGAAGCAATAAACTTAGATATACATACTTTAAACTTATAATCAATATGATGATC	gi|741241851|ref|NW_011550637.1|	2381778	gene3318	cell division protein FtsZ homolog 2-2%2C chloroplastic-like%2C transcript variant X1
1566	297293	29.413	Chr2	G	T	41	TGCAGTTTTCACCATTAAATGTCATGTTATTTAGAGTTATGCTTGTCTCTCCCATCCCAGGCCTACTACAAGTGCATGCACTTATCGGTTATTATTTGTGCTCTTTAGAGCTTTTTTAAAATTGTTAATT	gi|741241851|ref|NW_011550637.1|	2456943	gene3324	alpha carbonic anhydrase 1%2C chloroplastic-like%2C transcript variant X1
1567	297244	29.413	Chr2	A	G	37	TGCAGCATGACCCATAAACATGAATCTTTGGCATTTGGCGAAAATTAAGAATGTCATACTCGACACTAAATGGTATTTTAAGCACTAATTTGAACTGAGCAATTTTAACAGACTGCTGTTTTCATGATAT	gi|741241851|ref|NW_011550637.1|	2350652	intergenic	intergenic
1568	297259	29.413	Chr2	A	G	16	TGCAGTCCTTATACAGTATTCGCCAGCAGTGGCTTCCAGTGTACTTGAAGGAAACATTCTTTGCAGCAGAATCTGTATCTCAAAGATGCGAAAACCTCGACAAGGTTATTGAAAAGTATTTCACGGTAAA	gi|741241851|ref|NW_011550637.1|	2372197	gene3317	protein FAR1-RELATED SEQUENCE 5-like
1569	297423	30.345	Chr2	T	A	60	TGCAGCAATCTATTTAACTAAATATCCAGGATTCATATTTGATCATGAACATCACACTCTGATAGTAAATTTGTTATTTAAAGAGCCTAGCAACATGTCTTGTTAGAATTACTGGAACCTATCCAACTAA	gi|741241851|ref|NW_011550637.1|	2883088	gene3347	mitochondrial fission protein ELM1
1570	297525	30.808	Chr2	T	C	41	TGCAGGGTGATCAAGCGGTTCCACAGTTTCATATTGAGTTCAGCCGTACCCACCAAATTGCTTGGATGGACTTGGTGCCCAAAATGGAGCCATGAGAAGATCAGTTTACATTTCTGATATCAGCGATGTC	gi|741241851|ref|NW_011550637.1|	3064989	intergenic	intergenic
1571	297515	30.808	Chr2	A	G	32	TGCAGCTTGACCCAAATTGGATCGGATCCGTGACACCTAGATTCAACCCATCACTTGGTGGGTTTAGGTTGGCTCTCATTTTAGGTCGATTTGGGGTTGAGATAATAAGCCGGAAAACCTGAACTATTTT	gi|741241851|ref|NW_011550637.1|	3044033	intergenic	intergenic
1572	297579	30.836	Chr2	G	A	10	TGCAGTCCAATTTTTGAGCTTCAGAACCAGAGCTTGTGCCTGTCATACTAAAACACATCTTGTCATCTAGCACACTCTCTGAAGCTAATGACTTCCCCTTGTTCCTTCTAGCAGCTGTGTCAACAACAGA	gi|741241851|ref|NW_011550637.1|	3294974	gene3371	uncharacterized LOC105038303%2C transcript variant X1
1573	297459	30.861	Chr2	G	A	45	TGCAGCCTACTACTTCTCCAAAAAGAAATTTGATTGAACAAAGAGGACAAGGGCCCAACTTCTTTAATGAACATCACTCCAAAACCCAGGCAGAATTGAAATACAACCATAATTGATCAAAGGGTATTAA	gi|741241851|ref|NW_011550637.1|	2927184	gene3350	nicalin-1-like%2C transcript variant X4
1574	297411	31.502	Chr2	T	C	56	TGCAGAGTGTAAAATTCTTTGAGAAATTTATACAATTGCACTATAATTAAAAAAATATTTGAATCATGCATCTTCTGTTGACTTCATATACTTCAAAGAGACCAAACCTGCTCCTTCAGTTGTTTGTTTG	gi|741241851|ref|NW_011550637.1|	2855005	gene3344	vacuolar protein sorting-associated protein 55 homolog%2C transcript variant X5
1575	297464	31.502	Chr2	A	G	16	TGCAGAGGACATTCCAAAAAGCTCTAGTCAGGAAGATAGTGTCTTTCAAGTTTCCACTATGGTTGAAACTAAAAAGGAAATAAAGGGGAAAAAATCGAAACCAAGTGTGAAAACCAAGAAAAATAATGCA	gi|741241851|ref|NW_011550637.1|	2938828	gene3351	protein phosphatase 1 regulatory subunit 7%2C transcript variant X1
1576	297491	31.502	Chr2	A	C	88	TGCAGAACTGTTATGACCAGTAGATTGCTTATCAGAGCCTAATACGCTTACTTTCTTTCTCTTCTTTGATGATTTTTCACCAAGTTTCTCTGAAGGGGTGGTTGGACTTTCCTTACTGTGGACACTCAGT	gi|741241851|ref|NW_011550637.1|	3015467	gene3355	uncharacterized LOC105038284%2C transcript variant X2
1577	297557	31.502	Chr2	A	C	42	TGCAGATGGAGTTGGTTACTTGGGAACTTTAACCACTGAAGATGTAGATGCTACTCTTTGTAATTGTTGCACTGAAGCAGTAAATAGTTGATTCAATCATTTTGATTTTATTCGTTCAGAGGTAAATTGC	gi|741241851|ref|NW_011550637.1|	3168870	gene3368	transcription factor E2FB-like
1578	297583	31.502	Chr2	G	A	10	TGCAGATATACAGACTGACAATAGCATCAAGCATGGGAAGAACACACAGAAAAATGATGAACCACCAAGCACTTTTGGTGAGCATAGCCAGACTGGAGGTTCTGTTACAAATGACCAAGATTGGTGGAGT	gi|741241851|ref|NW_011550637.1|	3301987	gene3371	uncharacterized LOC105038303%2C transcript variant X1
1579	297499	31.502	Chr2	A	G	44	TGCAGACTATATTCAGTTGGAGATATACAAGATATATTCTACAGAAGTTGAGCAACTTCAGAATTTGGTGAATTGCCAAACACTGTCGATAACACTACAATTATCCATGATGATGAAGCACCACGTGGCC	gi|741241851|ref|NW_011550637.1|	3021201	gene3355	uncharacterized LOC105038284%2C transcript variant X2
1580	297438	31.502	Chr2	T	C	14	TGCAGAAGGTAATTTAAAAGCTATCCCTAGATGCAGATAGAGAAACTCAGTGAACAGCCGAAGGCAAGACAAGCTCAAAGCAAATAATATGTATTTAGATCAGAAAAAATTAGAAGCTTTATCTAAAAAC	gi|741241851|ref|NW_011550637.1|	2898269	gene3348	mRNA-decapping enzyme-like protein
1581	18389	31.502	Chr2	G	T	31	TGCAGATAAATCTACAGGTACCGGTCCATCTAAACTTGAGTGACGAATGAGCACAATGCAAAACAAAAAGTGCTTCGTTATGTTCAGGAGCAATCACTTGTCCGTCTTGCCTCTCGTGTTCCCGATCCGA	gi|741226863|ref|NW_011565599.1|	1523	intergenic	intergenic
1582	297425	31.502	Chr2	C	G	28	TGCAGCAAATAAGAGGCCACTAACCACCCGTAGTTTTGAATTTAAGTTTGAAACCAGCAGCACTGCAAAAAGATCATTGAAAGCTTCCAAATCCATTGAAAACACTAAAAAAGGGCATCAGACAAGAAAA	gi|741241851|ref|NW_011550637.1|	2885306	gene3347	mitochondrial fission protein ELM1
1583	297549	31.502	Chr2	T	C	8	TGCAGACTGATGCCGACTATTGGCTTCTATCAGATGCTGGAGTTAGCATTACAGATATGTGGAAGACAGCACGTATCCTTTTCATGATTGTGCTGCTCATCATATCCTCTTTTCTTGGTTTATCCCAGTT	gi|741241851|ref|NW_011550637.1|	3160495	gene3368	transcription factor E2FB-like
1584	297552	31.502	Chr2	A	T	20	TGCAGGAACTCATGATGATACTTGATTAAACATAAAGCTGCCTAAAACAAAACTTATTATCATAAAGCTTCATAGGATTGGTTAAGGAGTGGTGAAATAACTAAGCAGTCCAACAAAATATATATGTAAT	gi|741241851|ref|NW_011550637.1|	3163198	gene3368	transcription factor E2FB-like
1585	297443	31.502	Chr2	A	G	13	TGCAGGGTTGGTGCCTCGGAACTTTTTTGTTGGTAACAGGCAGAGTTGAGGTAGAGCACTTATTTGAGAGAATTTGCTAAAAGTACATTGGAGGGATCTTTATATTGCCTCCGAAGGATTGAAATCCCGT	gi|741241851|ref|NW_011550637.1|	2910960	intergenic	intergenic
1586	297544	31.502	Chr2	G	A	29	TGCAGTTTTGCTATAATGAATTAGGTCAATTAGGCAACACCAAGTATTGCCAGAGCATATTTAACAGCTGGCTTTCTAGAAATTTTGACCATGCTTCTGCTTCATATTCTTTGTGCATAAGGTATCAATA	gi|741241851|ref|NW_011550637.1|	3139795	gene3366	putative HVA22-like protein g
[truncated: 8,437 more rows]
